# Supplementary material for: Identifying metabolism-related genes in liver cancer through weighted gene co-expression network analysis and machine learning
Source: Front Genet. 2025 Sep 24;16:1654459. doi: 10.3389/fgene.2025.1654459 (PMC12504094; doi:10.3389/fgene.2025.1654459)
Supplement: Supplementary file 1 [file Table4.xls]

## Sheet: Table4
Geneid	TCGA-FV-A3I0-01A	TCGA-DD-A3A6-11A	TCGA-DD-A3A6-01A	TCGA-BD-A3ER-01A	TCGA-CC-5261-01A	TCGA-DD-AAVZ-01A	TCGA-DD-AADN-01A	TCGA-DD-A1EB-01A	TCGA-LG-A9QD-01A	TCGA-G3-A25T-01A	TCGA-XR-A8TE-01A	TCGA-DD-AACA-01A	TCGA-FV-A4ZQ-01A	TCGA-CC-A1HT-01A	TCGA-DD-AAD5-01A	TCGA-K7-A5RF-01A	TCGA-DD-AADA-01A	TCGA-MI-A75I-01A	TCGA-DD-AAD0-01A	TCGA-DD-AACN-01A	TCGA-DD-AAW0-01A	TCGA-BC-A10R-11A	TCGA-BC-A10R-01A	TCGA-DD-AAD3-01A	TCGA-2Y-A9GZ-01A	TCGA-DD-A11B-01A	TCGA-DD-AAVU-01A	TCGA-XR-A8TG-01A	TCGA-DD-AADJ-01A	TCGA-G3-A5SJ-01A	TCGA-ED-A66Y-01A	TCGA-BC-A112-01A	TCGA-FV-A3I1-01A	TCGA-DD-A4NV-01A	TCGA-T1-A6J8-01A	TCGA-DD-A1EC-01A	TCGA-UB-A7MD-01A	TCGA-DD-AACT-01A	TCGA-DD-AACA-02B	TCGA-DD-AACA-02A	TCGA-DD-AADS-01A	TCGA-ED-A7PX-01A	TCGA-FV-A23B-01A	TCGA-DD-A4NF-01A	TCGA-FV-A23B-11A	TCGA-DD-AACO-01A	TCGA-G3-A7M7-01A	TCGA-CC-5262-01A	TCGA-BC-A10U-11A
ACAT1	26.8991	68.6261	19.7646	196.182	98.0046	105.441	31.7587	141.338	123.308	74.8546	47.5988	76.6762	45.5504	32.599	35.5511	126.707	48.3887	87.5351	121.313	101.519	158.236	173.229	157.966	206.091	109.755	127.297	126.204	162.938	125.377	16.0121	46.6856	29.9325	99.3871	190.272	86.7909	78.8376	86.042	129.433	119.299	112.442	61.3201	51.1669	80.8261	150.635	162.888	68.8676	233.882	91.704	157.425
MAN1A1	24.0965	58.7414	12.3929	95.305	147.067	109.469	43.672	115.804	94.5146	12.6196	530.786	198.608	167.107	43.5166	93.972	65.0931	49.3093	77.4972	32.6031	83.5431	75.7871	119.63	91.9774	72.6057	58.3597	99.7945	37.4683	151.587	23.5946	127.016	84.9225	104.531	120.245	89.4455	43.613	64.8999	115.476	134.534	64.8526	125.205	6.827	25.9444	68.293	72.7779	74.3236	25.3458	59.596	92.9203	117.029
CYP2J2	6.215	55.6307	1.1105	31.5065	11.8846	39.3222	44.5093	161.31	95.0452	21.9328	92.0059	124.306	43.0265	15.9111	1.8323	161.954	15.2176	66.5743	107.963	32.1879	113.887	120.868	23.7519	65.7009	112.996	38.5368	144.606	48.2943	34.4677	66.0715	29.4787	24.3932	70.2076	129.249	85.2211	21.7828	66.5177	39.7583	152.439	189.568	81.7488	4.4612	54.1323	88.1894	76.2488	72.0522	55.2469	68.8657	85.1201
GSTZ1	2.8098	46.8306	8.3474	7.3766	1.8139	3.0349	7.1525	11.1095	27.3887	18.8709	5.2292	5.9354	6.2306	5.6105	14.4515	43.3489	2.1306	12.9709	6.6572	5.4919	5.618	27.2695	1.9395	10.6771	25.4105	16.2421	17.1194	13.4477	7.3839	12.2002	3.7298	6.5648	12.6148	23.5128	11.8655	9.559	16.2214	3.5326	9.1806	6.1116	29.4338	2.6662	3.0956	28.1973	23.2195	21.716	9.2332	5.7207	16.431
CKB	234.574	5.8189	696.6	3.5811	18.8749	12.7144	84.0085	1.5653	17.122	9.229	303.154	18.4556	36.063	12.4239	25.0065	20.3846	42.2321	38.071	47.7673	13.8541	28.5841	5.3229	31.4481	4.5199	57.5797	3.3538	14.9474	85.9028	11.1173	18.2269	1.0886	10.9865	4.4849	18.3514	12.8997	210.055	5.6686	3.5206	22.3707	22.6561	9.3745	24.7548	1.6573	60.8979	9.4485	9.9462	9.7982	20.9474	10.4836
B3GNT4	0.5288	0	0.0217	0.0555	0.2143	0.0912	0.0576	0.0119	0.0491	4.842	0.0973	0.0224	0.0272	0.2362	2.756	0.0501	0.0223	0.4671	0.0829	0.0171	0.0387	0.0561	0.0764	0.0133	0.0259	0.1889	0.1329	0.0679	0.0327	0.3902	0.0308	0.2301	0.0566	0.1295	0.0224	0.1	0.0936	0.1229	0.0419	0	0.0395	0.4639	0.0394	0.0762	0.0093	0.0393	0.2148	0.0687	0.037
CBR3	0.7803	0.0459	10.0727	0.5566	1.086	0.4159	1.4878	0.1083	0.1793	0.6766	0.2537	0.4095	0.3097	3.1489	18.2493	0.3999	0.4579	1.4796	0.2522	0.2341	1.0582	0.0853	0.5419	0.5457	0.059	0.2534	1.6361	1.2386	0.3728	0.689	0.0703	0.6558	1.8708	0.1074	0	1.368	1.951	0.3736	3.3415	0.4103	0.7801	0.5951	0.2698	0.8114	0.2554	9.0516	0.8068	1.0029	0.1264
CYP2A6	1.242	2768.12	2.6379	154.075	74.5469	39.4883	0.3143	6666.58	148.807	40.4624	10.935	6.9853	0.0278	0.5394	2.0297	1918.29	43.0104	375.138	50.3561	369.284	2278.1	3640.22	213.008	1265.91	8184.98	846.641	395.058	2814.4	19.8178	21.5494	34.851	1.3838	2126.21	1881.79	5990.36	0.1638	311.933	38.3694	43.4398	119.487	1724.43	2.8496	12.4159	22.7404	567.64	352.533	267.449	104.087	1563.41
LPCAT1	147.143	1.039	10.4262	6.036	40.0222	7.1151	45.783	3.6152	4.6639	31.6266	5.5824	14.7047	22.0568	136.373	146.239	6.7537	3.7092	15.8083	7.3759	7.119	8.7439	4.4242	14.0438	4.9156	2.1273	5.8199	10.0776	11.1683	3.0112	9.2656	13.1886	12.8984	35.7756	10.0481	10.4004	71.7894	11.0326	8.3501	10.4183	9.8107	7.3072	111.925	6.5152	9.3258	6.6004	7.1553	27.4272	14.9162	2.793
ST3GAL6	13.9156	12.1251	1.1442	9.4438	10.4798	7.3927	1.3474	23.1187	24.8951	3.4439	13.2889	27.059	15.3975	10.002	2.8702	9.04	9.2218	7.9748	6.8048	3.9749	8.2295	11.4808	7.071	4.7346	15.7551	22.138	7.5016	10.7829	6.6275	2.9799	0.9924	1.9777	3.1433	22.1086	7.5316	7.5994	15.6572	2.4758	3.8867	11.0141	7.2293	10.137	2.4124	40.7214	15.4311	8.8616	6.2833	8.8438	18.9755
ALDH8A1	1.1642	97.6763	0.5517	106.803	128.255	122.06	0.8863	13.5058	103.91	11.897	15.8148	27.6489	23.5146	5.1072	0.4043	202.524	30.7893	32.8596	81.6162	45.9882	61.0103	175.356	83.9355	80.0741	122.816	253.745	103.683	100.151	46.374	58.6451	47.8371	26.5198	134.869	151.12	61.5201	1.2102	39.9836	77.0408	61.7922	92.6524	122.046	88.796	114.427	19.4688	182.239	84.0895	99.2643	63.232	127.91
HAAO	17.6076	301.796	50.4701	79.8366	39.1229	89.0183	77.5393	313.737	108.942	15.0208	53.6662	95.0766	45.7231	55.4561	35.949	213.46	80.0392	81.8367	64.055	109.341	69.7756	157.662	303.026	136.76	437.27	134.38	111.565	137.673	151.182	47.3591	104.422	15.2226	157.767	149.257	154.3	16.1104	76.9644	73.385	84.4102	100.036	291.899	6.6324	89.8563	59.8129	123.724	130.126	74.8096	45.022	155.148
PLA2G4E	0.1216	0	0	0.0954	0.1117	0.1782	0.045	0	0.0154	0.2402	0	0	0.0212	0.1136	0.3024	0	0.0174	0.0406	0.0216	0.0134	0.0101	0.0073	0.0066	0.0104	0	0	0.0104	0.0849	0.0128	0.492	0.0241	0.045	0	0.0184	0	0.086	0	0.016	0	0.01	0	0.3626	0	0	0.0073	0.0768	0	0.043	0.0144
TAT	4.1667	132.228	0.7618	30.1993	12.7177	179.629	26.5497	1069.78	804.912	8.0667	7.4516	149.148	0.5182	0.6007	1.65	514.768	36.9215	177.656	27.0612	58.5031	604.447	744.206	255.943	215.682	1537.48	584.73	172.267	1472.56	66.8493	4.8774	4.1918	34.8412	163.624	594.898	645.789	0.8137	331.714	8.1082	99.5218	332.168	136.437	2.5932	42.5049	375.554	279.433	30.219	732.528	172.841	915.395
DBT	6.8395	4.9234	3.3395	6.1248	7.067	5.0245	1.4682	16.8788	6.3251	4.4974	8.9217	13.7653	7.253	9.3249	3.1204	8.4289	4.1913	6.4222	8.8682	11.9176	10.7966	8.5674	9.0122	9.0046	12.7644	10.624	6.5274	12.6808	3.7067	7.5993	8.74	7.1747	7.1314	12.8114	4.862	10.3598	6.7238	3.3814	8.5224	16.9586	4.6364	4.3317	11.9393	13.2126	11.7266	7.2879	7.1741	6.2426	7.721
BCKDHB	7.895	15.648	2.1425	21.7064	16.2668	22.1236	2.5746	35.2572	21.5176	7.6769	28.8294	29.8624	12.3925	15.0731	5.2442	29.0325	5.8622	9.3145	22.7367	23.1239	25.8834	34.567	9.4889	14.953	27.8777	62.7718	20.8416	40.37	15.7024	15.9195	11.0395	13.1194	22.5203	28.9223	6.9624	13.4595	24.0643	3.6866	14.862	31.0788	2.7364	4.5546	11.476	45.4221	33.863	4.0425	17.2064	12.0928	28.7411
CYP27B1	0.6898	0	0.1501	0.9533	2.5743	0.3792	0.9043	0.2634	0.5313	0.5728	0.5976	0.6533	1.0543	1.9516	11.7118	0.2431	0.1392	0.8633	0.2874	0.3557	2.1081	0.1167	0.1529	0.9581	3.1726	0.2618	0.0368	0.527	0.0227	2.7918	0.1494	2.312	0.745	0.4243	0.1863	10.7123	0.1853	0.1703	0.2611	0.2137	0.0365	5.7667	0.41	0.5988	0.2458	0.1906	1.1908	0.9714	0.2049
CYP2C19	0.7234	113.448	0.0393	0.7014	2.0939	1.1376	0.5021	0.4489	1.5072	0.6469	8.1264	0.1305	5.232	0.7394	1.9592	1.6113	2.416	1.3203	0.0201	8.1183	1.349	10.446	0.4009	0.9662	1.2688	1.7122	1.0718	1.1842	0.0594	1.5645	8.396	1.4004	1.3364	1.7799	0.5942	0.3125	0.5149	0.0893	0.0228	0.6071	1.1093	0.8745	3.4969	0.3509	1.7229	0.3713	0.6979	0.4794	4.8014
UGT2B7	31.6694	633.139	0.7413	481.202	93.7562	60.7266	224.428	1.6266	265.383	128.363	49.2141	51.5544	70.0056	65.0063	15.8984	682.889	48.35	444.37	268.54	144.496	102.802	953.151	487.054	135.774	897.157	1326.34	59.4043	1822.61	92.8898	540.64	12.9366	35.9698	399.654	666.942	813.601	116.694	920.156	316.243	185.059	105.444	363.35	9.0511	79.6697	1071.34	951.067	774.377	242.128	156.744	666.189
P4HA2	15.2057	1.0697	2.017	2.5886	10.2642	12.1028	1.9891	10.3642	5.8886	12.7831	7.932	36.9672	14.4827	15.5226	22.0911	4.2898	3.1888	8.7933	15.6363	10.2329	30.1885	1.8362	3.9761	6.8779	4.9132	4.1915	5.0355	7.8996	1.1273	19.6256	2.3633	11.5172	16.8383	9.8013	10.9597	14.0346	21.8842	7.4814	0.6643	3.1453	1.5742	15.404	3.4533	11.5702	3.1794	0.978	6.8253	5.491	1.8185
GCH1	24.8566	22.4203	0.775	25.9986	80.9631	37.3424	12.3028	40.8646	68.018	9.0028	44.3664	9.3428	39.2515	30.8459	52.9355	55.5723	23.47	18.517	14.8651	32.3169	53.0337	125.951	19.625	42.8437	47.1718	51.3782	14.638	100.033	17.3258	23.7827	11.985	9.7339	32.2901	52.2916	25.2713	200.29	39.6918	14.2457	9.2837	11.6987	14.3535	8.031	41.4572	5.3193	41.8872	19.6617	50.9825	19.4825	83.2962
NT5M	3.1408	1.3769	20.5552	0.9785	3.0951	0.9524	2.0043	2.6741	1.7795	15.9125	2.9699	6.9548	2.0808	1.223	13.0474	1.1339	0.6991	3.5842	5.0699	3.0971	1.5558	1.3241	0.7683	1.2651	5.0429	4.0755	5.921	2.0487	2.1251	0.8182	4.0759	1.4352	1.7729	2.7602	2.2617	5.709	4.5303	0.5229	8.6	4.7726	5.4669	1.1441	1.2587	5.6925	0.9532	6.4766	1.613	4.1149	0.4504
FTCD	2.0665	564.961	0.9194	246.945	52.2835	204.255	125.93	137.048	379.585	46.3862	197.53	124.94	199.432	0.4231	60.6865	462.946	384.789	4.8347	243.345	329.686	193.931	388.381	167.583	242.007	799.688	448.364	527.074	193.941	185.248	68.1827	206.116	0.8864	283.956	298.057	107.664	66.1487	142.26	255.419	181.156	185.022	536.68	3.3956	117.417	144.016	320.174	282.992	187.362	79.0249	290.38
GLA	11.8162	1.1155	32.6923	7.4663	10.8471	6.454	10.2782	4.1975	2.3687	20.8488	3.6071	7.4785	7.6646	27.7865	21.8407	5.2551	2.7786	13.8151	7.5163	5.9702	8.7034	2.4048	3.7164	6.8374	4.6084	5.4869	21.1539	9.1888	6.4987	8.4357	7.4922	17.306	16.4515	8.4001	10.5742	28.136	14.8806	8.3965	10.7508	5.5236	7.3475	14.0598	8.2731	13.5006	3.7785	4.8222	11.4556	20.4473	8.4455
DBH	0.2836	7.3329	0.0718	1.8389	2.6839	6.8268	0.0954	4.6659	0.782	3.7937	1.9134	3.1437	8.7808	0.3162	0.3206	58.9249	6.5643	3.0328	0.7791	12.2495	11.7084	9.0836	0.5627	4.6937	28.1459	5.1209	0.4405	11.119	0.8672	1.7529	15.2173	0.2622	1.3833	14.735	2.5433	1.5082	0.8199	1.6974	0.6246	3.9834	0	0.2403	6.2595	2.4644	17.5284	0.228	1.487	1.2301	21.228
DMGDH	0.4144	37.0361	2.6425	36.4794	17.1088	19.07	2.4574	194.011	47.1209	2.8049	51.5535	68.9808	25.8114	3.3963	8.187	77.211	12.5599	39.7481	71.7637	30.7574	58.4707	108.327	21.729	42.7437	137.768	94.2409	32.544	38.7814	15.1336	15.1694	18.5077	11.6296	56.9544	121.767	48.0329	8.2495	64.9846	19.9252	30.1619	76.5299	12.5075	0.4485	28.8627	142.371	88.142	17.4964	34.3693	21.3079	88.285
ALAS1	65.8531	393.521	31.4783	204.928	116.674	976.625	65.9901	220.508	444.634	98.9882	345.922	511.12	124.383	130.309	89.1095	263.243	50.0357	137.157	614.451	922.485	619.853	603.825	73.2067	206.705	132.351	346.899	257.733	180.621	567.196	68.5995	95.1599	88.5773	189.135	350.549	185.721	156.413	249.92	74.5456	404.923	698.556	272.912	81.5708	171.782	380.884	425.011	103.231	279.931	249.302	267.439
ALDH4A1	109.466	222.468	682.824	269.035	176.302	204.362	218.36	44.6986	383.149	114.598	597.721	261.685	397.29	54.8972	98.4576	354.144	77.0036	296.055	407.862	185.656	275.081	258.418	338.325	285.394	302.781	193.557	288.171	65.1259	162.89	236.685	154.972	33.4109	511.477	368.493	314.151	190.196	345.019	449.565	209.501	253.912	147.865	324.694	233.043	513.454	427.704	70.0358	422.981	483.343	263.232
CYP17A1	0.0209	0.3246	0.0728	0.4029	0.6085	0.4088	0	0.5911	3.8604	0.0713	2.9182	0.4226	2.0462	3.2258	0.0325	0.6739	0.4501	32.2551	167.76	0.2301	1.1096	0.3019	0.0342	1.967	1.9308	0.1196	4.8251	1.1324	0.8576	0.2201	0.0207	4.3132	5.9169	67.9725	60.4088	80.2607	0.5035	0.9917	0.2956	0.3284	0.0885	0.1365	0.6498	3.1279	0.5524	17.6556	63.5602	12.5144	0.2486
AOX1	0.8767	295.476	1.2934	260.755	11.2991	405.457	3.1644	531.067	524.22	30.7028	267.032	1153	345.208	14.9882	57.7188	358.623	15.4676	167.477	600.092	308.476	207.211	576.871	585.501	241.07	500.868	978.173	363.742	698.722	264.546	134.749	6.765	25.6607	397.075	304.546	209.501	214.813	852.27	175.599	501.605	1067.32	71.2608	26.4185	320.813	1466.45	712.115	4.9267	422.503	353.295	434.106
BCAT2	19.2184	2.2314	28.1073	6.2107	20.9244	13.3548	3.5106	16.1958	5.031	29.6071	3.2674	11.5555	7.292	21.6691	35.5302	5.7979	15.1672	16.5402	7.6012	10.0729	9.8836	2.9449	33.0466	12.865	16.8072	28.3521	67.0362	28.7657	12.2421	6.3934	13.659	68.1548	13.6174	14.1838	11.5773	14.4536	22.7329	12.5711	17.9762	20.0803	7.1428	14.9564	20.9165	4.8401	4.4787	23.5536	21.2331	14.7144	2.4571
EHHADH	2.4658	125.228	7.5648	107.472	53.9003	97.8199	13.5964	194.066	205.369	11.3237	130.962	205.351	68.5389	20.4658	21.0346	192.742	91.924	77.3516	171.022	57.1884	210.498	222.246	128.255	118.901	349.097	299.668	47.4982	143.456	34.5125	50.5872	13.3561	19.2515	180.84	333.401	134.609	40.1672	267.453	31.9481	132.913	215.034	50.9547	4.1569	68.0177	440.158	187.012	57.5568	84.5279	48.8485	177.338
BLVRA	100.924	1.0052	33.6903	27.6185	45.4721	20.9689	19.6176	13.211	11.2522	37.1851	4.3106	6.5638	47.1588	110.787	135.308	16.1244	9.1459	59.6484	13.4072	59.2211	14.9494	10.6823	16.5887	20.5358	3.8144	17.2776	63.3639	25.1167	38.8228	36.4076	5.9678	42.1252	32.1381	6.5041	19.3723	46.4344	43.6731	17.6609	1.8836	2.9552	15.754	68.1956	18.9028	8.5759	13.9276	34.2341	44.2458	52.9352	5.5661
NDUFA7	0.7629	0	0.6018	0.2902	0.545	0.7951	0.1882	0.1165	0.1607	1.178	0.5002	0.5137	0.2665	0.4456	0.4348	0.2048	0.4377	0.3819	0.6329	0.6153	0.3793	0.1835	0.222	0.0435	0.3383	0.6904	0.5648	0.3996	0.3208	0.6998	0.8059	0.8934	0.185	0.77	0.4028	0.5558	0.2623	0.6697	0.4107	0.5883	0.1291	0.4266	0.4514	0.3324	0.3052	0.8996	0.4131	0.1798	0.0604
ARG1	1.308	303.703	0.8883	496.192	184.041	703.653	99.0344	804.776	686.765	33.3194	438.045	115.165	121.507	2.6461	1.1158	528.548	318.229	107.775	153.779	202.081	245.045	669.58	289.223	432.274	712.683	542.824	436.731	582.729	346.464	194.346	9.9212	505.861	1078.68	683.154	248.252	0.8204	403.014	538.812	194.146	181.175	327.77	4.1928	167.946	10.0092	373.308	470.784	1655.2	543.164	660.398
G6PD	61.9893	0.5743	22.0414	14.7712	19.8874	6.5201	77.114	2.5779	4.5038	29.8172	13.7693	17.1643	34.206	301.173	310.731	5.676	6.6834	40.9796	8.563	19.6505	12.6306	3.834	6.4203	8.8083	6.763	7.1374	34.4534	7.3424	24.1762	43.7513	61.5289	307.366	108.387	9.0566	13.8748	27.2221	46.9343	4.4972	29.0411	17.062	2.9729	90.771	9.9745	7.5485	4.2175	12.421	6.9602	54.7736	3.4481
CYP2E1	1.4936	1075.42	1.8488	7.6777	12.7847	759.222	3.159	0.1742	1544.68	180.337	3244.88	1280.65	1153.9	0.6016	0.8635	1088.44	43.0614	219.31	3798.5	834.29	27.6094	1594.89	10.1451	83.4586	60.155	720.412	23.8392	186.592	2250.85	3.0848	2.8564	0.449	9.5817	580.94	0.1325	2537.18	752.801	568.255	3352.27	2163.47	618.801	1.4058	2079.48	1770.64	1771.75	9.0166	2259.61	254.004	949.607
PANK1	4.4582	19.197	3.0709	8.3432	22.0087	24.308	4.3112	5.2447	12.6812	6.2702	27.3419	18.5179	29.8526	3.1562	1.4696	35.6435	4.9194	11.615	15.0266	49.6462	22.7291	30.779	19.9468	13.7611	39.0578	27.9139	13.3174	20.295	13.0264	4.2763	21.5715	11.5343	25.9198	28.7469	15.1106	5.869	5.2818	9.7271	13.1731	21.4814	12.3656	4.5614	14.231	42.4521	23.672	19.5908	9.6678	7.723	24.1841
NNMT	263.378	2520.53	135.075	1149.49	62.9173	90.5716	597.848	40.5041	3589.98	497.863	8.5835	4.132	103.456	888.438	1174	601.883	16.2735	201.061	0.6544	542.798	340.246	2164.73	105.591	91.0225	80.2013	105.647	739.068	630.408	104.373	149.413	10.56	143.284	224.147	703.185	82.4176	583.44	717.64	297.754	1.4131	14.4431	320.105	91.7336	134.291	9.2909	356.259	1011.17	1475.28	424.935	2041.88
B4GALNT4	70.8465	0.0902	0.2914	0.0498	25.1265	0.3408	0.0215	0.0266	0.0441	34.4343	0.0468	0.0503	0.3503	0.0306	1.5725	0.1826	0.2252	0.0728	0	18.8953	0.3324	0.0105	10.4591	0.0745	0	0.0125	0	0.0914	0.165	0.0847	1.9346	0.3064	0.0634	0.1188	0.0879	0.0336	0.06	0.1378	0.0117	0.0865	0.0443	25.1813	0.9951	0.0285	0.2512	0.0881	0.085	0.0308	0.1243
GATM	59.0283	156.867	1.8785	191.451	182.039	310.202	1.5752	476.695	282.361	26.8126	204.977	663.348	268.629	68.0166	70.4135	364.414	253.718	172.761	811.929	394.171	834.952	551.832	149.837	422.687	251.183	336.359	233.095	137.725	61.4384	325.073	307.213	354.559	575.386	896.181	429.699	33.7293	165.112	196.031	161.159	347.311	109.48	21.8905	969.251	94.3673	446.325	62.4252	72.4839	180.973	567.559
MIOX	10.4063	0	0	0.0843	5.4312	0.6163	1.9453	0	0.0747	0.1074	0.6697	0	0.5508	1.7958	9.191	0.4444	14.136	0.4604	0.4204	0.4335	0.8167	0	2.9036	0.1348	0.6227	0.0563	0.4377	0.1377	0.0414	0.8933	8.3151	0.1093	0.2151	0.0597	0	0.076	0.3388	0.0519	0.0265	0.0651	0	6.0989	0	0.0322	0.0237	0.4482	0.2241	0.1045	0.1639
CYP4A22	0.9003	196.488	0.0767	42.2388	33.5585	156.733	48.1264	243.198	90.9171	40.694	17.6454	6.0187	20.0096	0.4507	0.2571	174.684	112.9	64.016	46.6091	41.3065	94.9715	204.068	68.7366	96.6005	288.546	124.704	17.5789	63.0427	18.3677	61.7485	82.9771	6.5061	124.403	126.797	140.101	0.6496	16.1399	10.2824	30.9358	59.0553	81.3578	0.1884	8.9804	269.503	88.0306	79.111	33.4493	16.0727	194.298
ADH1A	1.301	1213.22	0.6847	464.507	162.891	580.836	15.6209	1226.98	711.707	48.3591	621.116	163.977	556.018	15.3647	18.6207	1004.39	322.093	535.367	990.819	454.759	116.709	854.996	840.356	261.354	247.409	923.526	689.265	681.101	1664.2	692.758	24.104	271.021	721.681	234.764	241.959	52.5269	192.418	291.648	457.354	777.249	265.525	4.6731	644.999	160.686	1135.09	441.712	366.998	402.126	453.116
PLPP2	138.027	0.9405	4.0722	0.4064	73.1796	12.4073	0.1632	0.2719	0.0064	119.111	2.3018	0.4258	1.5727	0.8617	51.7575	3.2367	5.3856	20.6531	0.0452	26.2866	31.5274	0.728	28.9525	10.5837	0.2876	0.0436	0.1999	0.2754	0.2246	22.7132	23.4681	12.1159	1.1381	0.5469	3.8977	3.6955	0.5335	14.228	0.4245	0.4876	0.1549	118.495	0.2967	0.1746	1.7462	0.5013	0.2149	0.5214	2.8168
ENO3	3.5133	21.3571	2.7784	15.1415	2.8535	4.4161	3.8259	4.2574	4.5031	13.9452	6.9616	4.82	127.325	3.1792	9.8842	33.9803	2.7328	7.8166	77.4381	6.404	15.556	19.1506	1.8811	13.6473	8.0643	45.4797	4.7202	16.1575	5.4096	3.1908	37.9801	1.7995	30.391	12.1994	106.245	1.3254	3.4592	1.7158	10.0675	5.6422	328.021	8.2558	12.3281	4.6358	42.7005	347.074	3.5642	2.8129	58.5596
NDST3	0.0103	0.0067	0	0	0.0158	0.0202	0	0	0.0131	0.0141	0.0369	0.0075	0.0722	0.0121	0.008	0.2662	0.0519	0.0259	0	0.1704	0.0685	0.5465	0	0.0177	0.0258	0.0074	0.0088	0	0	0.0167	0.0205	0.0573	0.0094	0.1095	0	0.0465	0.0089	0.068	0	0.0085	0	0	0.0131	0.0169	0.6632	0.013	0	0	0.092
GPHN	2.9935	13.7665	0.9926	10.0789	9.7972	19.3002	3.3734	9.7736	19.6174	10.6704	26.4405	20.6802	16.7662	6.1539	3.9662	10.488	3.6855	11.6123	16.9173	8.2958	17.1508	18.0481	5.4018	11.947	25.8896	21.8179	7.0572	7.6552	3.8528	9.377	15.1849	16.3549	15.0586	16.2375	9.2078	10.0232	19.2057	4.8883	7.8515	12.5907	2.9711	2.9109	12.5589	119.502	19.3283	4.8689	8.8941	9.7782	11.9725
CERS1	0.4349	0.0122	1.9084	0.0405	0.1737	0.2956	4.3159	0.0144	0.0119	7.0979	0.1014	0.0409	0.4789	0.2871	0.0441	0.0609	0.0814	0	0	0.2288	0.0784	0.0114	0.0516	0.0323	0.0314	0	0.1131	0.0495	0.0994	0.0612	11.8726	0.1224	0.0172	0	0	0.0243	0	0	0.0382	0.0156	0.032	0.423	0.024	0	0.0227	0	0.0307	0.0501	0.0225
CA5B	2.2263	0.1665	0.9483	0.4325	2.7853	0.7549	0.0717	0.3743	0.5512	0.9281	21.3487	6.9409	2.5392	1.5381	1.9564	0.3813	0.5422	0.7624	0.4726	1.2792	0.7229	0.4645	1.0426	0.8876	1.3331	0.7241	0.3122	1.1387	0.3842	0.7195	1.267	1.7434	0.8235	1.0062	0.5503	4.3203	1.6494	0.35	0.436	1.6199	0.1546	1.9977	0.8321	9.5698	0.7328	0.3568	0.2767	0.6606	0.454
ACSL1	13.5148	222.656	20.413	470.411	189.167	313.428	36.4811	438.711	542.327	37.4419	200.075	139.583	171.246	28.1842	82.9838	578.41	83.2672	229.345	244.146	106.184	215.522	842.057	55.3619	84.2356	597.653	76.4348	48.2102	359.036	184.575	39.7021	51.9839	39.1283	247.306	556.396	126.881	49.1823	241.171	143.977	274.681	322.22	24.7611	95.5892	150.871	230.755	410.117	146.395	160.867	471.895	418.446
NDUFA4L2	41.5279	1.8266	32.7167	14.2704	22.8663	5.9166	13.5716	17.1277	7.7487	19.0099	6.2717	16.529	13.0218	18.5232	399.597	2.1335	4.3792	62.4325	55.7928	12.2928	4.2236	1.6838	14.5238	8.4534	9.1464	6.4535	15.0648	11.5201	9.017	79.6221	15.9414	27.991	8.7648	14.439	7.3397	9.6339	24.6559	4.5513	16.7742	22.3677	0.8751	31.0408	14.2985	14.3053	2.3316	4.9725	23.5902	39.0124	2.4731
GLUL	64.7723	56.5873	47.2807	95.6685	325.861	291.367	81.0271	185.984	106.976	92.8144	7816.95	2393.67	2851.13	172.504	73.1659	88.6394	163.583	235.389	5122.53	276.381	320.568	156.841	111.135	132.053	102.591	191.536	80.8786	137.211	74.0698	81.7042	200.894	123.229	264.697	297.299	110.847	67.5552	2224.93	164.346	2150.71	2842.35	22.2069	35.4674	88.1702	8085.28	244.163	71.8684	43.5217	162.185	68.4081
PDE7B	0.5601	0.5315	2.0238	1.1984	1.4777	0.5589	0.1323	1.0374	1.9127	1.2908	0.5541	0.7996	0.4267	1.7122	0.5372	3.0422	0.6667	0.2684	0.2012	1.114	0.9085	3.4677	3.1926	0.7843	0.6044	2.8267	0.1018	0.8531	0.739	0.3665	0.7081	1.6195	0.5635	1.8222	0.3861	5.998	1.1983	0.6747	0.6014	1.1323	0.6653	0.5998	0.6043	4.5758	1.7662	1.8819	0.9293	0.6423	4.6015
SUCLG2	96.6542	92.1055	36.8621	137.603	128.143	90.5227	53.4868	92.366	129.971	176.175	104.159	101.746	123.692	78.4406	89.6983	143.977	97.9849	162.829	95.69	80.6628	194.478	141.536	167.652	194.994	100.267	136.973	79.8626	126.397	48.1013	87.1217	69.0449	72.3408	212.849	220.757	217.533	61.8685	66.8977	99.4977	69.9947	98.7459	90.8262	66.5621	71.9397	123.134	186.976	165.877	165.733	111.312	127.808
DHDH	0.9315	0.043	2.8714	0.1898	3.0559	0.3251	1.1493	0	0.042	0.9519	0.357	0.096	0.2905	3.7696	4.0854	0.4287	0.3818	7.8272	0.1774	0.3659	1.2682	0.12	0.1815	0.8531	1.715	0.0475	0.2273	0.2904	0.2098	3.2852	0.0659	2.03	1.1497	0.2518	5.2703	0.4277	1.1438	0.6133	0.2686	0.2749	0.394	0.7442	0.1265	0.2174	0.3593	1.6812	0.1081	0.7055	0.0791
BHMT	0.4467	178.488	1.2577	13.8294	33.0402	223.651	12.3739	815.04	169.473	13.0705	9.658	277.225	77.1805	0.6996	1.4359	1196.87	81.3997	312.109	112.603	66.7884	496.399	543.979	133.712	49.6823	873.627	1617.25	347.604	63.3496	124.655	52.4212	210.095	1.5767	4.025	459.187	3.2455	0.4176	224.914	7.218	135.912	334.673	337.106	0.3406	90.1823	38.0013	322.842	155.464	98.0492	37.1339	416.032
ASRGL1	0.6329	0.2395	0.3976	2.004	3.9468	2.3983	0.7047	0.1297	0.7317	0.6941	0.1933	0.4567	1.6987	11.1443	7.9788	0.7335	0.764	2.3312	0.4253	1.613	1.2026	0.4362	0.4549	0.7125	0.7701	1.1692	0.8308	1.779	0.2759	1.7368	2.0028	2.5404	3.7484	0.6311	1.1227	1.5183	1.2207	0.8131	0.374	0.4337	0.3004	0.6043	1.9181	0.3405	0.4632	5.7144	1.5926	2.0869	2.0084
AGXT	3.5793	1158.37	1.8925	553.631	329.075	770.89	94.8809	1156.24	875.22	65.9433	153.288	246.67	148.208	0.4322	36.8607	1455.84	987.094	683.133	795.803	869.506	692.447	1244.26	1388.66	624.832	1916.12	2161.41	592.046	1555.48	1724.53	73.4449	502.799	5.3615	310.017	739.978	540.539	57.2025	632.267	320.42	584.096	524.025	1512.75	13.938	738.034	212.491	770.988	1150.88	1783.11	869.181	759.945
GLS2	0.2052	0.1326	0	0.4634	0.2879	0.6515	0.0422	0.5483	0.994	0.0699	0.0611	0.0987	0.0597	0.1298	0.093	2.1203	0.1962	0.2853	0.0456	0.2632	0.6942	3.022	0.3452	0.7599	9.5525	2.2231	0.0876	3.5673	0.3954	0.0415	0.0339	0.0158	0.0466	1.4107	0.0616	0.0769	0.3233	0.0675	0.0575	0.5791	0.1446	0.0956	0.7153	0	1.0464	0.1944	2.2776	0.2719	1.686
CYP2C9	7.9552	253.787	0.2793	117.279	57.8506	1228.08	2.8842	3.6103	422.647	26.7651	144.905	376.528	460.891	3.709	4.8813	913.78	342.573	87.8254	351.912	955.109	355.837	734.851	30.7759	124.988	1508.96	490.508	4.9328	839.854	498.988	199.201	26.5382	2.0968	70.5539	185.989	97.2709	12.583	174.763	107.323	252.782	599.624	201.37	28.7811	41.8153	1283.32	765.652	77.8917	141.281	129.963	450.801
B3GNT5	4.2172	0.0225	0.5458	1.939	14.4733	0.2724	0.0108	0.5389	0.2037	1.4246	6.8329	0.8236	2.6937	4.8143	8.2552	1.0806	0.7874	11.6675	0.3098	9.4491	17.8935	3.7772	3.0618	11.0595	0.7607	0.5167	0.4987	10.2467	1.1907	0.8181	2.2522	2.2798	0.412	4.5578	6.155	5.2595	1.4154	1.3309	0.3459	1.5478	0.0663	5.2788	4.1371	2.5414	0.7477	1.6953	5.9386	1.0855	0.6419
ACAA1	23.2029	62.2119	8.6127	28.4667	20.3771	63.5186	44.3726	92.3207	80.2979	36.8949	55.9271	79.5453	51.8464	25.5277	27.6047	174.109	30.3044	55.3242	118.879	58.513	38.7804	187.011	43.1685	45.5406	127.255	109.053	72.4743	40.1844	21.2067	19.9419	28.1593	23.2758	47.9741	136.395	44.7226	47.2325	50.6242	23.0489	69.1004	98.2439	60.1695	21.051	62.5625	116.632	112.394	5.5256	84.0881	24.5161	105.405
FUT2	0.1047	0.0135	0.2623	1.4935	34.0761	3.3963	0.1292	4.7329	0.1323	0.3709	0.2247	0.7705	0.4754	0.8439	1.1229	0.7083	0.0901	0.594	0.3536	0.2994	1.5965	0.0378	0.5827	0.179	1.1839	3.7103	6.8685	0.3656	0.6163	2.1863	2.2396	10.1634	0.2666	0.3804	0.4222	0.3634	1.1158	16.6807	0.5918	0.7785	0	1.4637	1.8318	0.0855	0.201	2.1428	1.0376	0.333	0.6966
NAMPT	96.4427	28.9711	7.4248	89.3378	21.1806	52.6312	3.7502	135.866	123.836	26.3795	18.1655	14.6521	10.8005	93.576	156.755	46.8868	4.9586	34.0724	9.7519	68.6459	97.6594	225.762	39.3776	37.258	63.0521	72.1407	71.2994	138.501	22.4929	25.1746	22.4387	61.5519	47.1616	92.225	66.3059	137.736	98.2107	39.5496	7.4588	14.9431	8.9291	19.892	31.6038	24.7819	22.163	13.3042	50.1283	57.274	180.105
UGT1A1	1.2261	15.0281	0	33.2774	1.2433	136.124	1.2377	28.9396	16.7342	1.1607	270.527	435.58	58.4051	22.0511	3.2178	72.1083	5.6304	13.3513	85.1723	17.9336	58.4985	61.187	60.6721	106.118	16.3644	26.9524	13.9013	22.4932	6.3437	30.6615	1.435	23.0098	134.166	19.3107	20.7422	88.0613	48.4214	66.6537	83.1935	143.103	1.3336	5.9663	21.7025	58.5161	65.0236	0.6639	23.9949	15.4062	65.272
IDO2	0	0.5355	0	0.5681	0.1707	0.0934	0.0393	0.0973	2.7282	0.0543	0	0	0.0417	1.0049	0.0248	5.4013	0.0457	0.4918	0.0283	0.5607	0.0924	0.2873	0.0174	0.0953	9.0071	4.4505	0	0.153	0.2512	0.1676	0	0.5891	0.6085	0.7356	1.4454	0.041	0.8626	0	0	0.0132	4.1778	0	0.0606	0.2213	1.8068	0.1208	0.3235	0.0282	1.448
CAT	74.77	269.519	30.6484	287.551	368.333	440.057	15.204	343.217	237.906	143.26	251.745	347.953	430.795	36.5201	70.0285	503.654	141.349	200.628	530.221	454.826	464.623	606.314	169.768	386.752	688.525	722.588	144.014	306.931	198.425	235.835	227.399	330.845	309.697	705.358	272.882	71.132	326.837	153.099	213.23	226.898	109.09	68.1976	275.016	362.116	423.331	159.739	173.864	220.222	388.639
B4GALNT1	0.341	0.0754	0.4935	2.343	0.4534	0.0789	2.724	22.1302	0.7657	1.015	0.0722	0.1878	0.0862	0.629	13.721	0.3686	0.1416	0.307	0.359	0.1777	1.3537	0.0324	0.4359	0.2148	0.0597	0.0449	2.783	0.7992	0.1698	0.2034	0.16	1.867	22.7803	0.1631	1.0728	0.3231	5.9475	15.8358	0.0604	0.1186	2.7638	2.1666	0.0797	0.3446	0.1077	1.6668	12.9777	0.7137	0.0533
GYS2	0	0.1424	0	0.7698	0.2023	1.0977	0	9.1503	0.6542	0.03	0.5121	0.1748	0.5771	0	0	2.5367	0.079	0.4594	0.8223	0.9691	7.3018	3.9202	0.024	2.3722	9.5054	2.8329	0.1317	2.1731	0.1158	0.4635	0.1527	0	1.5424	3.5684	1.6813	0	1.666	0.7541	0.0445	2.4751	0.0186	0	0.6004	0.2699	3.3177	0.0557	0.2684	0.0389	3.2191
FASN	55.809	13.6589	11.1655	166.124	230.127	187.233	317.487	1084.86	100.162	26.6165	389.919	427.627	324.16	106.002	175.968	55.094	33.3498	449.958	384.207	89.417	272.994	54.5531	79.9026	181.37	434.746	80.6849	57.8276	94.6508	136.1	35.1274	151.537	167.84	780.309	1362.15	88.0103	83.5786	178.981	92.8087	1196.44	1405.47	9.3683	212.397	148.161	113.768	75.9684	17.9822	60.9098	464.914	13.4869
RGN	32.8912	109.55	2.7347	139.091	36.2819	330.787	38.6538	156.971	90.9256	18.5986	220.514	354.215	132.054	5.8251	21.9233	281.95	156.249	83.4384	296.734	132.128	114.856	194.279	246.933	77.2153	127.968	289.892	66.4555	80.3212	131.124	22.0564	71.858	32.2255	230.182	205.409	79.6866	25.3533	120.225	123.065	252.166	253.888	100.735	11.9247	163.773	144.26	234.796	91.891	50.2063	54.6314	201.327
SCP2	63.1683	110.941	11.2311	98.794	81.6846	70.482	8.6571	360.256	188.615	52.0981	104.716	180.658	83.8355	55.859	35.6223	221.751	79.3057	164.941	136.484	88.4967	269.194	257.323	99.1733	136.983	183.425	169.553	36.8139	208.302	26.1763	97.5998	54.2427	67.9028	142.978	247.098	190.547	36.6648	152.029	87.1985	80.4105	197.963	11.807	61.8916	42.6003	127.257	193.28	14.6196	65.5726	64.979	166.692
AK8	1.996	0.0503	1.1909	0.1109	0.8334	0.2026	0	0	0.2949	1.0596	0.8808	1.01	4.0523	0.3482	1.3902	0.2296	0.2045	0.0649	0	0.2566	0.6445	0.0779	0.1273	0.1994	0.194	0.2037	0.1107	0.1584	0.0545	4.9937	0.077	1.0306	0.2122	0.1374	0.0933	0.3666	0.8244	0.0683	0.0523	0	0.1754	0.3141	0.0493	0.6989	0.2178	0.0328	1.7057	0.2978	0.1386
OGDHL	3.1527	39.9614	9.8709	55.319	48.6645	35.2396	2.1966	12.8874	38.5584	98.3961	0.4975	23.5149	2.2027	0.4838	2.7675	95.1307	5.5601	55.9288	7.7583	28.1485	146.06	69.736	60.0487	57.3193	75.004	136.925	42.8899	61.4945	15.8166	6.5148	30.697	0.4915	47.91	103.189	207.84	7.9797	24.0907	52.2748	1.5309	20.3798	95.297	23.3011	23.3642	103.144	81.2929	44.1269	47.4162	27.1582	58.5182
SPHK1	26.9326	0.5182	4.9545	6.6092	61.0882	1.6761	35.7208	0.6856	0.4458	14.0888	1.6342	1.0642	5.7822	82.7269	66.3622	3.7829	0.8624	13.9904	0.7979	32.1259	3.627	2.6122	1.0322	3.2064	0.3066	0.3551	1.2873	6.0744	30.4511	75.7925	59.5539	3.824	5.4818	1.1044	3.1169	2.1848	2.742	0.7177	1.9634	2.5564	0.9494	94.3158	16.0165	1.5848	2.5012	11.2409	1.107	7.72	4.6667
ALDOB	4.3158	4276.74	4.4935	2294.22	861.874	924.659	78.5513	7057.39	2724.63	195.339	27.9871	337.187	356.829	25.5362	6.1873	4336.61	4603.94	2164.41	968.019	1423.69	2606.37	6544.43	1083.78	2702.59	12879.7	2273.8	1362.46	1947.24	4007.97	1361.02	1452.36	2910.88	936.923	15189.5	1345.6	40.3689	1154.73	1472.02	406.772	1207.66	4870.75	58.43	1656.24	204.024	2771.07	3678.49	4897.76	2563.53	4548.05
CHST10	2.5649	0.1933	4.9398	0.55	17.0802	3.7055	0.2524	0.3485	3.202	0.804	0.4503	0.6358	4.6723	2.2334	0.7216	0.8617	0.6772	7.9164	0.1678	4.0498	1.0824	0.3406	0.8844	0.8473	0.471	4.4298	0.1479	0.9891	4.1517	0.5095	5.2829	1.0329	1.7745	0.6194	4.4871	4.7644	0.5004	0.5594	0.233	0.6891	0.213	2.6987	0.5387	0.3214	1.2936	0.994	1.3422	1.3904	0.3272
UROC1	0.8017	74.5853	0.1002	42.4899	6.6717	48.7475	30.0784	253.384	26.4223	1.2884	2.5182	1.8984	6.0857	0.1081	0.2237	155.747	34.6619	0.1029	188.169	30.5668	85.4839	101.273	53.1882	8.1524	199	230.295	17.5594	4.0559	31.7418	0.0166	68.7277	0.152	13.7214	214.059	1.8059	0.0396	25.7952	25.443	19.2829	42.3926	123.174	2.2991	65.0117	0.1344	59.1477	20.0489	0.3507	6.7022	78.8524
SORD	4.0159	32.3933	0.452	19.7544	14.1627	59.356	7.1615	35.3955	23.9244	6.0151	38.8795	113.29	45.3546	6.7308	5.8132	48.8671	28.1747	21.1298	123.063	23.0497	29.9063	54.7449	17.4466	22.1097	66.5182	48.9018	22.3496	38.4929	24.2449	4.7997	5.4779	9.3375	45.2354	51.1777	33.2828	6.086	61.9695	14.0638	37.6736	62.659	24.3893	2.2353	23.4144	112.314	45.8702	48.2325	22.5034	20.5307	41.0765
GPAA1	203.414	39.1821	156.245	100.434	282.798	287.112	405.075	112.374	136.776	301.567	84.0299	251.601	299.443	189.375	89.1354	75.1938	121.286	384.769	254.353	200.545	166.854	43.1127	154.186	171.071	98.3651	121.024	327.522	108.182	151.704	127.965	242.045	160.065	272.127	92.2618	151.188	148.241	135.047	186.666	117.293	108.145	51.2779	82.7843	108.668	193.837	59.3302	177.513	322.201	229.848	34.3104
BDH2	4.5494	6.1539	7.2502	6.3349	8.9401	2.6937	1.1561	1.1615	7.0803	6.1247	5.6224	2.1655	11.2551	13.8175	12.8561	12.8072	3.7987	15.1712	11.2981	9.0665	8.7786	10.0841	1.5487	5.0725	8.9657	9.3345	1.9257	4.8967	6.0099	18.3018	1.3449	8.0105	6.805	10.846	8.899	6.8182	3.5251	4.3811	1.1515	5.0718	8.5362	1.7215	7.9117	4.9818	12.9494	8.5443	4.8651	4.7878	11.2708
ADH1C	0.8096	1539.57	1.8784	1109.55	123.876	663.486	7.9353	927.659	492.551	86.7762	1.9707	817.698	10.2912	51.227	355.031	1768.98	1493.39	1096.22	1.8389	410.146	291.002	1171.21	819.927	1397.59	385.908	541.145	2757.13	888.12	177.58	103.354	2.3608	1050.06	1453.75	1591.47	9.5544	7.1705	778.812	1738.35	99.8507	655.359	554.014	9.4324	3.6781	1254.87	846.982	1753.25	148.964	1478.59	811.391
MVD	21.8371	6.7719	16.3804	25.0603	35.6605	21.8947	242.015	25.3859	28.7003	32.5244	67.477	38.8107	128.501	23.0547	38.8792	10.6004	8.1488	16.5787	14.9006	22.6312	19.5028	22.0454	6.8054	12.7384	24.3718	4.7612	31.8207	47.6168	57.2525	23.239	12.3815	34.3565	100.975	43.4807	21.431	9.0981	27.9926	26.0269	181.996	84.3365	23.1592	48.0935	20.5793	18.209	10.8706	16.7619	36.747	30.6734	6.7407
LARGE2	48.6415	1.1909	0	1.2179	28.721	24.4778	0.5544	0.0858	0.4401	4.8826	29.7532	18.934	18.5223	0.748	2.1653	1.8456	0.8379	0.3749	7.0293	9.8843	0.54	1.2563	1.7776	1.4403	12.7218	19.8093	1.8041	6.4338	0.9447	2.0186	0.2225	4.0713	5.4759	2.9254	4.9668	17.4326	0.1738	0.3254	20.3805	30.9639	0.114	16.0827	4.1019	5.6169	3.6267	0.7096	0.6023	5.3997	1.4282
MOGAT3	0.0581	6.594	0.0607	15.8368	12.4133	9.7401	21.6926	52.3078	3.416	4.7715	10.3946	24.0092	11.0911	2.8177	6.4601	12.7323	35.6853	61.1013	26.9674	8.3106	52.1672	2.8307	1.2369	31.6216	26.2424	22.1974	9.1606	20.4756	4.7656	18.9124	93.6842	14.4285	31.9797	54.9125	23.3128	0	31.4483	50.5892	39.7979	57.7012	9.3918	2.2212	26.7872	0.1425	13.8993	20.6713	2.833	14.3288	3.4703
ALPL	9.4075	77.3684	715.824	46.9369	14.8754	11.9779	3.4293	9.7963	63.8502	29.6983	9.0494	8.2619	4.3569	1.8593	37.7779	47.4102	11.4673	3.6469	8.425	21.7914	20.0226	57.6493	13.6628	25.2805	16.6716	24.205	1.7249	60.5008	14.384	44.0531	3.6938	5.447	64.2526	26.5445	92.9927	22.7701	49.475	129.724	4.764	8.2441	12.6214	2.2364	6.3403	19.8169	59.8749	30.644	46.2976	42.4231	37.3863
RDH16	2.0233	280.66	0.5263	170.363	134.791	60.7673	65.7601	27.2802	218.953	13.3244	2.9422	175.004	15.6885	0.955	1.1596	446.752	15.5672	184.202	26.0669	59.4095	330.595	404.964	1.2936	85.4208	525.886	197.176	153.351	135.641	12.1809	20.446	25.6646	17.9313	81.8903	344.468	87.7552	2.1021	57.8621	68.5147	156.577	202.431	196.722	0.8001	34.3457	143.514	224.346	96.0251	70.6591	140.818	195.999
IVD	33.4509	67.8014	21.7245	67.6977	65.169	59.1065	29.0679	125.712	53.0052	35.2735	63.728	66.5966	71.5096	41.0961	46.6621	105.108	9.6118	39.2443	86.517	71.0734	62.9995	82.1331	42.7305	69.7678	133.258	107.51	75.4412	74.6882	79.0187	32.0813	74.795	47.2779	84.7757	129.108	71.2448	40.2201	43.491	25.0822	65.6277	91.1569	52.0043	37.7319	88.4224	84.6886	95.2995	66.9405	60.1688	60.3185	64.8563
IDNK	3.9027	37.2114	3.7488	9.9654	9.3805	13.7281	10.8337	18.8647	22.4926	19.1163	24.2884	21.7385	18.6091	12.651	11.0714	24.2957	19.3701	8.7262	28.3747	22.4492	14.2309	50.1214	9.7744	7.1385	21.4169	11.9067	17.3356	28.5187	15.9993	11.8141	10.7835	3.2113	8.9794	13.5606	16.0467	11.691	29.7533	7.143	13.4727	15.8971	31.9267	10.4761	15.9327	32.5866	24.403	30.1259	17.8491	15.3798	35.8674
SARDH	4.7583	82.8719	9.9363	32.1046	45.022	100.815	40.4977	69.6308	36.172	4.3819	36.5373	57.7367	44.0078	2.5773	11.8798	93.7211	68.2576	38.3608	37.8675	67.9294	33.3587	80.2078	21.6771	52.3292	229.165	44.6033	63.4169	96.2255	82.8651	14.3646	130.936	3.2355	61.7153	62.1686	52.5123	16.8505	68.1245	24.6434	55.9526	57.8307	69.0425	3.4939	61.2852	30.2647	68.5384	55.905	55.8246	44.1224	71.5838
ASPDH	1.9794	258.684	0.0293	31.5708	8.0594	20.3285	33.5658	114.458	47.7727	10.1566	22.8961	81.5879	68.4462	0.3198	0.2291	213.203	12.0825	23.1199	202.06	29.8301	82.892	101.261	5.745	47.8399	138.494	75.7989	33.5651	22.1345	35.1943	21.2709	57.4326	1.2849	125.547	202.415	242.61	0.2978	112.466	33.439	127.447	97.0486	219.578	0.5495	9.2374	141.485	87.9728	58.5809	42.0464	37.026	130.977
CA12	1.6591	0.0523	12.9284	2.677	2.9736	23.2888	8.2876	0.2009	0.927	0.0965	0.1176	0.1825	0.3976	2.6176	201.593	0.6192	0.7038	0.3629	2.6795	32.0335	2.2217	2.5303	2.3239	0.5361	1.5477	0.5999	0.8123	0.2915	1.1697	29.6662	1.1221	37.1501	15.8149	95.3683	11.1019	134.448	6.8083	4.2626	0	0.0502	0.2311	0.5186	0.5515	0.562	0.6192	0.6135	32.6093	0.3129	1.797
CYP8B1	0.424	271.085	0.425	72.5491	12.7754	15.2469	0.3557	1651.4	411.416	18.8573	24.5691	158.244	87.3325	0.1783	1.371	434.303	3.9658	239.994	943.045	51.8969	213.737	689.903	1.1106	44.4915	505.324	211.093	25.3692	180.891	16.2776	1.1806	1.9317	0.345	21.9955	812.516	327.06	3.4781	143.33	56.972	10.626	66.2152	296.372	0.2371	3.3116	691.374	274.519	32.5707	193.294	48.6611	277.235
ACSM1	2.1453	1.0999	0	6.49	29.0683	18.8658	0.791	11.9006	0.4987	9.6257	0.0661	109.774	0.4738	1.8579	0.1725	8.4797	47.0271	40.549	13.0845	11.9603	214.981	11.9202	101.451	120.663	150.185	71.8659	0.1053	3.3584	42.4315	0.8582	10.4032	3.2145	7.7591	5.6934	62.005	0.745	173.389	161.079	306.002	340.163	10.7642	2.4822	0.1251	19.6022	2.0864	9.4706	1.262	39.7632	3.6037
ADH1B	0.631	699.28	30.0741	244.515	72.5573	150.071	1.2733	592.91	796.398	39.5329	2341.54	851.05	398.838	43.2959	8.3889	795.114	49.1783	489.358	590.591	295.941	128.497	734.216	712.113	143.327	383.224	501.671	277.751	431.534	586.887	116.806	19.0741	2.6983	193.888	424.446	361.752	253.105	964.697	143.117	332.247	1018.02	264.901	3.2839	238.287	1187.6	878.765	96.5581	198.792	299.066	504.148
FBP1	9.0617	193.62	1.1263	243.56	87.9452	133.922	4.3922	111.489	370.768	40.1269	8.6092	99.6785	15.8274	12.4993	2.2953	696.915	80.4881	55.3857	122.037	258.82	215.235	914.067	99.0234	107.605	472.158	318.989	172.612	113.549	194.675	56.5159	95.9133	29.2478	81.1216	942.003	78.5941	33.2611	106.572	110.158	54.2826	99.2052	184.363	13.7626	205.622	31.0682	291.528	68.8951	1173.54	157.706	655.91
ACADS	95.0525	192.352	109.868	146.202	63.4762	124.906	27.9541	33.3193	181.835	309.397	56.0728	36.8072	67.9398	23.4878	93.0697	192.744	78.5489	69.7048	94.3015	104.694	76.3678	226.419	89.8882	56.0809	64.6175	71.9868	42.5108	58.254	164.922	54.5784	36.7087	30.3805	132.318	137.36	154.166	83.3095	59.6356	147.314	54.8894	44.2345	35.9486	67.3256	38.1358	109.871	131.226	128.042	67.0327	52.2199	200.295
ALDH2	75.0827	319.447	37.8637	186.058	69.3126	144.56	22.2425	239.586	277.271	52.8177	280.272	222.712	131.861	54.7285	44.6504	239.786	179.386	129.222	230.067	148.769	238.82	330.614	185.852	136.81	226.448	265.727	178.868	212.649	193.846	62.1403	78.0008	54.6142	170.388	206.494	271.14	41.7606	155.278	74.063	327.479	302.852	121.039	64.1596	95.2872	318.793	338.481	171.909	119.025	126.966	293.393
MTHFD1	5.7758	35.4662	4.6298	17.7321	14.9506	23.1016	7.6841	83.7929	35.5659	11.1724	42.6914	56.0673	46.6683	12.732	13.9046	60.6528	8.7761	23.6007	88.1543	20.9393	42.8492	65.8394	21.4094	32.6197	64.3465	113.79	31.0696	30.4987	17.6412	11.1524	18.0219	14.5616	25.3721	41.3753	21.28	23.9888	45.0182	12.7366	34.8326	47.9429	43.3094	8.086	12.7563	87.9724	48.837	22.3236	34.2668	30.3032	37.4242
CNDP1	0.4178	19.4385	0.0831	0.9933	0.7614	2.8381	0.0368	12.5183	0.0189	0.454	0.0178	0.0574	0.0261	0.1046	0.0619	1.7144	0.2283	0.0332	0.6896	1.3785	0.2061	41.1961	0.076	2.7292	9.1228	4.2075	0.017	1.0682	0.7529	0.0242	0.0197	0.0368	0.8594	19.7517	1.2249	0.0128	4.2834	0.799	0.0602	0.0986	2.6929	0.0093	0.0631	0.0244	14.4335	0.3896	0.2505	0.1934	18.414
ENTPD2	2.3598	0.7281	0.5226	1.0711	29.7643	4.7164	3.0107	1.1467	1.0168	15.1448	8.2486	4.721	0.9836	0.8301	24.0936	1.6197	2.2311	1.2976	5.6012	6.6066	6.1337	0.3063	1.0682	2.3379	2.6533	1.7244	3.5964	3.863	1.6349	24.7222	8.6843	5.4296	4.9262	2.0909	0.5214	2.7754	12.4463	2.2598	1.6782	2.0163	1.3839	5.6987	6.2728	0.964	1.4	0.8131	0.6971	2.0851	1.386
ACOX2	0.7778	53.389	5.5554	29.7847	55.7934	113.451	78.9134	150.446	53.9485	5.2481	75.1758	67.5808	31.9884	14.3852	26.4107	146.72	110.173	64.2866	124.515	36.8851	108.439	103.291	21.0779	69.7069	199.981	153.124	55.9506	36.6512	85.7267	30.2772	71.2858	8.2179	90.098	151.637	187.352	1.738	79.7729	23.9204	104.739	118.502	56.0375	1.3808	43.5992	181.053	100.001	35.491	32.4331	75.5126	62.1132
GNPNAT1	17.0542	5.4209	0.4915	12.0635	56.0025	35.4153	3.8989	13.1715	8.6465	3.2474	5.7304	17.9098	16.7285	7.8677	7.4097	20.8864	17.0564	14.7882	9.4151	17.5922	27.0819	16.9838	8.4483	21.141	27.6999	21.2927	15.2167	14.319	6.421	10.6458	19.3551	16.5344	34.9847	16.0109	14.7214	17.4208	15.6294	8.4153	6.0827	12.4135	2.4196	9.9883	15.0305	12.967	16.1561	3.6802	12.09	12.5107	19.3508
ME1	8.1229	2.2758	5.344	1.7699	10.0331	3.4608	48.7221	44.3437	2.9486	3.93	1.081	0.5968	12.9097	31.5881	51.941	7.7033	5.4458	36.9463	7.4838	12.3631	60.9726	5.1007	6.8973	36.0744	0.5643	8.1981	6.8301	26.5894	31.4122	19.3638	1.5543	130.865	68.2012	94.5174	47.8628	6.6806	99.7125	2.6809	0.1855	0.3505	0.5203	22.5551	2.6217	15.6122	10.0798	20.8463	31.0637	73.5163	4.8131
ABAT	2.3469	46.9322	0.832	106.844	43.6635	37.3398	9.6759	161.159	55.176	10.6062	119.092	67.6769	45.6836	16.6922	3.1554	71.5369	31.5491	19.8058	74.5136	47.4094	217.526	123.034	80.7464	107.858	193.816	100.624	34.8976	100.16	28.6084	26.3589	105.323	12.1902	118.649	119.087	50.9784	20.1006	74.5929	111.338	56.0617	178.51	25.3797	15.231	69.1225	59.4117	150.306	22.6802	74.3434	23.1654	85.4451
CYP4A11	4.204	530.73	0.2787	124.46	125.128	341.978	225.567	150.815	394.264	156.293	19.2839	79.3641	76.5434	5.081	0.6507	692.369	566.217	278.818	49.498	131.868	353.845	712.904	345.29	271.381	592.258	405.195	78.7881	370.829	38.4903	300.326	367.538	20.2077	604.795	342.193	665.497	4.3755	74.8951	20.1295	92.4514	279.852	257.24	0.8312	26.5119	732.467	370.255	325.597	167.519	48.4187	615.915
GLYAT	0.1136	148.545	7.1661	24.8181	2.366	3.5087	0.6169	1.6487	92.3785	7.2615	2.2761	101.914	6.4704	1.2212	0.0883	255.038	1.5812	56.0118	112.031	17.9225	86.2441	164.688	17.0266	28.983	358.438	244.567	153.313	25.7548	29.1696	16.6479	0.4276	0.2732	31.9327	180.804	56.1007	0.0438	52.6636	21.2772	38.3416	81.0836	276.443	0.0635	8.1689	340.409	150.619	119.934	64.5258	12.33	113.469
ACOT12	0.0577	20.3913	0.1205	36.6621	1.0604	65.3111	2.4569	41.7414	81.9996	5.8788	94.0904	37.7736	52.8028	0.472	0.9197	88.8806	1.242	61.328	16.8019	19.6168	111.074	139.236	1.7637	50.7175	54.7127	33.6118	142.891	50.8973	7.0079	4.2515	0.6002	44.5865	91.1797	94.6881	111.766	5.3803	8.4587	14.7828	26.976	41.2293	42.8005	0.1614	84.1225	13.5344	66.0881	71.3194	179.353	16.9581	66.4216
ST8SIA5	0.0226	0	0.1478	0.0129	0.0138	0	0.0502	0.0103	0.0228	0.0277	0.0202	0.0228	0.0394	0.0528	0	0.0109	0.0097	0.0339	0.004	0.0199	0.0112	0.0027	0.032	0.0232	0.0113	0.0161	0.0077	0.0079	0.0142	0.0256	0.2013	0.0167	0.0082	0.0171	0.1073	0.0465	0.0233	0.0059	0.0334	0.0187	0.0229	0.0337	0.0773	0.0111	0.0163	0.0057	0.0257	0	0.0054
AADAT	0.8581	11.1867	0.5807	3.7744	4.4886	3.5635	1.1763	41.2648	3.4194	3.0854	1.151	4.678	5.8703	3.8426	2.5937	23.8617	0.2394	3.1819	30.6992	5.1123	2.7261	37.7072	0.2081	3.8711	46.0211	13.1311	2.4027	6.6178	2.1047	3.4342	1.6525	4.0329	3.902	21.4009	2.7978	1.1646	6.7404	1.0672	3.4647	5.4555	5.485	2.4439	5.8932	3.1744	27.7783	0.9034	2.1494	6.7187	22.5442
ITPKA	5.8178	1.3119	2.2837	3.9808	20.5063	8.3948	22.8271	0.0517	0.6626	23.5502	14.6689	29.2128	6.9122	1.1261	20.7423	2.4789	6.1378	7.7605	35.4755	2.5669	4.7093	0.6711	2.0487	8.0084	2.4187	2.6826	0.3756	13.8498	7.7866	8.6788	1.9429	1.0945	17.7182	2.8166	15.6613	53.4245	6.6576	10.3329	31.5022	16.3212	7.7547	8.5752	20.6061	0.6632	3.41	12.7345	1.0441	5.3498	0.3014
MLYCD	1.4039	3.2595	0.7131	5.4759	3.5629	2.8013	2.9961	6.2457	5.4298	3.7309	6.1222	5.3964	2.6767	3.5114	2.4477	9.3202	2.1379	2.1562	2.8479	2.9167	3.9831	6.5856	3.8257	2.9513	8.2344	6.6693	4.2929	3.5041	3.5941	2.3478	2.5678	4.5605	5.7588	8.0491	5.2824	4.6128	5.113	4.319	8.5935	8.301	2.8997	5.4857	2.4294	9.5619	6.7726	1.6299	6.8531	3.0547	5.5403
CBSL	0.2652	2.9602	0	1.9295	0.1895	0.0691	0.0873	0.0135	0.0782	0.4698	0.253	0.0383	0.0154	0.0207	0.1237	4.9268	0.0127	0.177	0.4243	0.0389	5.5241	3.3168	4.3222	0.1662	1.1173	3.6383	0.0604	7.039	0	0.1574	0.0876	0.1308	1.7205	4.5642	0	0.0909	7.6896	0	0.0238	0.2776	0.0598	0.0165	0.0673	0.0433	0.1167	0.0223	0.2442	0.0312	2.1743
PLA2G6	7.3313	0.9714	14.8678	2.1127	8.6839	19.6235	1.7469	3.1972	2.1189	3.9412	5.6779	2.3566	5.0447	2.8209	12.517	1.4411	3.1089	2.4785	7.6744	4.6527	4.96	0.9401	2.6922	3.5267	3.5391	2.1847	3.0274	4.1331	1.9084	4.6755	9.635	1.6945	10.1748	2.5777	2.6271	6.0866	7.3914	5.7876	3.7294	4.9738	0.5805	2.1293	3.7885	5.9259	1.5846	1.4925	4.876	2.5252	0.578
PGM1	43.3065	91.9653	11.9778	71.5257	54.3112	50.6126	48.7172	104.966	82.6957	67.1332	133.485	281.747	161.108	123.886	46.5345	174.065	4.5708	116.709	163.661	57.4669	103.424	135.726	56.3095	131.055	311.849	87.7412	189.745	162.121	53.0613	161.969	32.4851	64.0876	98.6657	131.162	120.825	71.5966	99.7423	56.6355	265.462	252.784	99.4664	33.3406	74.2916	260.825	148.705	108.439	81.716	104.164	109.194
CYP2C18	21.2382	33.362	0.1707	28.5484	42.931	23.3876	20.0399	68.2901	67.6696	3.2362	3.2885	0.4644	1.927	20.5315	24.7963	85.3986	19.2335	38.9928	0.9534	82.5155	33.5004	60.3843	34.1476	38.3235	138.318	90.392	88.3821	103.28	6.2175	76.6504	6.1614	23.1774	77.5652	48.0941	27.4091	25.3357	19.9667	8.7973	0.1444	1.3674	58.4913	19.5385	58.2841	1.6025	60.9654	26.8323	41.6015	33.7952	30.624
ADK	9.6206	24.0805	5.4799	22.0497	27.2703	34.81	9.4882	41.8631	38.1498	17.3121	18.8904	25.1122	75.6167	12.9073	14.2343	36.0595	8.7971	45.0656	22.7623	45.6017	36.905	38.9561	3.1928	26.9687	27.0184	55.9038	32.2627	10.7745	17.7336	8.3529	12.5533	9.9064	29.6202	80.3197	42.6717	21.856	17.7267	21.7937	20.5166	22.1015	28.2999	57.6981	31.2552	15.3477	33.3076	11.3481	28.7674	35.7353	34.5095
CBR4	27.4726	15.5203	4.4841	12.0062	15.4833	18.0043	5.2987	20.7146	18.4208	18.8576	10.6786	20.4919	17.8944	12.9955	8.5927	20.5074	13.9313	23.3947	17.7936	11.9158	13.9499	21.7576	32.2037	26.4661	28.0497	27.5681	12.4263	41.0155	10.0194	17.3251	14.1871	12.5397	13.5694	27.3311	7.971	19.1123	8.9427	9.9604	22.2072	29.9451	5.9774	29.5061	16.5375	28.0143	25.9302	10.957	14.9459	12.8535	16.5351
FUT1	3.9611	0.0632	3.177	2.0928	12.2783	2.198	0.2816	0.6224	0.3811	2.8318	1.7491	0.7057	0.726	4.2654	0.3928	0.8008	1.9291	3.6176	1.246	2.4383	2.7964	0.8919	0.9962	1.2122	1.1114	1.0715	1.0304	2.3055	0.9596	0.4882	1.8242	0.7837	2.4608	1.3821	1.3264	0.5659	1.5272	2.8977	0.6691	0.8889	0.3585	8.6907	0.7957	1.0921	0.9195	0.7002	1.0726	5.7469	1.2202
CYP1A2	0.3617	474.865	0.1731	0.79	3.2183	1.0601	0	0.9839	33.4397	15.2295	1.8191	10.715	0.8686	0.1716	0.0527	194.363	0	100.195	24.611	42.6114	8.055	350.501	0.0863	9.4476	0.3195	9.4802	0.1545	8.3673	0.1426	2.6163	0	0.209	0.2878	97.5172	70.3313	0.0145	141.047	0.2381	2.9813	12.1021	5.6029	0.0421	0	117.822	602.747	0.4569	15.718	26.2437	120.883
AKR1D1	0.249	67.2507	0.0433	76.2313	25.8252	36.5943	2.3295	154.911	63.3317	2.3889	1.6883	5.2547	2.6818	14.4456	0.1935	78.32	1.0864	107.95	26.5933	38.3614	90.8251	119.912	6.2382	124.976	396.574	102.01	8.4899	227.503	40.0221	36.0403	3.37	2.3595	26.2473	420.462	3.5111	0.0267	48.9711	4.9724	0.6283	4.5773	5.5117	0.0967	58.9396	1.1019	137.708	20.4204	37.4018	39.2335	113.761
ALDH1B1	114.402	107.854	12.2521	223.025	93.5356	56.9907	45.3392	33.0749	58.532	130.608	158.167	152.895	48.1596	85.5774	123.022	313.736	16.6486	90.8802	690.467	433.985	91.1579	164.964	24.9597	42.3789	75.615	78.5761	69.1084	45.0122	200.451	121.755	77.6698	227.077	106.292	513.711	214.708	41.626	89.6034	95.2823	173.107	220.876	108.562	48.5416	109.555	233.604	156.765	64.5628	99.079	123.843	127.631
PHGDH	70.5399	33.7238	3.996	4.6554	17.472	18.0861	54.0302	0.2825	13.4893	15.7965	0.3859	14.9231	85.0704	14.8663	0.2036	61.2162	0.5803	16.0536	9.4999	14.7134	9.9369	38.7988	2.258	14.5168	32.5236	37.798	44.1761	57.6969	8.3109	23.658	52.3455	5.6212	23.4557	17.2614	35.8241	0.4706	4.8681	2.1511	16.4591	14.9943	21.9239	3.7852	1.9687	1.2781	46.1127	26.8411	10.1912	35.6719	27.8066
PDE4C	0.0108	0	0.0075	0.0077	0.0828	0.0106	0.0534	0	0.0273	0	0	0.0234	0.0378	0	0.3446	0.0174	0.0078	0.009	0.0481	0	0.009	0	0.0059	0	0.027	0.0386	0.0092	0.0472	0	0.035	0.0321	0.03	0.0197	0.0164	0.0078	0.007	0	0.0427	0	0.0626	0.0366	0.0202	0.0343	0.0265	0.0065	0	0.0176	0	0
HAO1	0.4432	242.129	0.3366	175.742	45.833	263.075	22.9172	103.445	379.731	33.9829	232.532	281.418	661.858	19.651	35.4192	571.672	87.3923	212.76	448.776	247.729	555.145	527.819	204.337	428.466	600.367	471.51	502.556	361.98	107.03	160.067	12.3305	46.2673	409.415	773.599	258.954	106.535	268.882	192.751	262.685	334.849	546.692	3.042	165.339	787.896	430.533	342.034	487.15	175.734	469.674
GSTA4	12.5347	6.3167	8.1855	16.319	44.2096	47.4772	9.146	17.4972	2.683	4.7977	13.0765	4.7652	41.08	21.7867	47.4287	20.5698	9.1354	60.6108	19.2276	44.9543	16.1964	11.001	42.6191	26.5257	30.1465	41.0488	105.809	22.1224	60.1784	46.3378	5.2058	23.3958	34.1676	40.3028	12.1562	15.206	45.8752	9.8055	3.8321	3.7864	4.2759	8.6054	41.3756	32.4849	16.9648	26.8195	24.5533	31.768	5.9454
GCDH	15.1424	33.105	20.3043	25.2476	26.1885	29.6783	26.5175	29.9213	49.8698	13.5819	25.7832	63.6391	32.2107	17.3064	11.9341	78.2278	19.831	31.5838	43.0342	31.13	36.5772	47.6604	19.2664	34.0808	77.8236	91.1677	85.0303	71.6609	52.7912	13.2015	11.5627	21.9155	21.7503	75.5679	15.1712	51.8438	72.4494	38.9227	47.1759	62.3961	100.343	17.3125	42.636	84.4615	70.2844	23.5112	89.6422	38.7326	23.5722
PLA2G2C	0.0184	0.0712	0.0128	0.0262	0.0843	0.0897	0.0906	0.589	0.0928	0.0751	0.0657	0.5698	0.8821	0.0751	0.2855	0.0739	0.0395	0.1073	0.3428	0.0606	0	0.0883	0.01	0.1099	0	0.0656	0.4863	0.0641	0.0386	0.1932	0	0	0.1002	0.2363	0.0132	2.8923	0.9313	0.1209	0.3584	0.2428	0.1864	0.0685	0.0116	1.0653	0.0992	0.232	0.1343	0.4543	0.0436
PTGES	6.3269	0.1936	32.6777	11.7493	91.0166	6.9869	0.1848	0.1715	0.4968	0.3826	0.2343	1.0265	0.5885	149.369	5.7904	2.6834	1.3426	3.5295	0.0333	1.0294	1.7995	0.4727	1.8385	0.384	0.716	0.5885	0.1599	8.2366	2.007	4.0605	0.1854	25.3363	40.856	0.6235	0.674	1.083	76.0685	0.4437	0.0504	0.1547	0.0317	58.0991	0.2136	0.5811	2.6734	1.9865	0.2129	0.9924	1.0676
KMO	0.2738	6.265	0.1575	16.2458	14.8193	43.3707	0.5435	3.6186	5.5904	0.8355	0.4791	0.7216	2.2667	3.4145	0.7311	25.8129	0.4868	2.0662	1.0371	2.8547	25.1514	30.5963	18.8599	5.1189	26.9868	26.3122	4.17	2.0582	8.1851	2.3129	0.4834	2.0695	5.1865	12.6185	1.1146	1.6303	1.9853	8.6854	0.0721	1.2297	5.7414	0.3218	20.326	0.535	11.996	4.8285	19.2958	7.6377	15.0591
DHODH	3.13	33.4781	2.3781	71.1209	7.5951	9.5951	14.5258	28.2842	72.554	12.9127	14.0308	10.458	7.4502	16.0056	9.898	15.9898	4.7248	13.7911	5.0095	31.4111	12.6733	58.6485	15.7397	8.0524	29.7765	15.7427	10.1272	37.8918	5.2472	7.8986	4.2953	7.3292	26.605	60.0428	28.5202	5.175	17.6628	40.0837	8.5217	10.3786	10.1766	4.0234	11.458	10.9729	21.7907	12.3287	19.7185	20.1643	71.646
ECHS1	425.43	1438.49	367.861	1041.18	490.313	923.536	394.997	2193.22	1122.6	719.06	1308.1	1264.95	907.2	343.65	447.729	1671.6	775.287	1257.98	1807.2	1952.51	1787.71	1710.99	799.841	1380.71	1493.78	1540.54	1646.69	511.546	1421.21	379.843	269.742	413.625	1212.88	2131.87	1663.16	420.137	822.143	1502.96	834.394	599.044	1098.45	479.671	749.409	1224.6	1280.24	940.916	1588.26	666.438	1483.32
CHKA	14.0602	1.0624	6.1771	7.2155	26.4458	26.3709	11.8726	6.6513	5.1582	14.1939	47.4162	53.1219	93.6718	30.1508	5.2795	5.8529	5.3173	17.7788	31.4538	22.2325	13.5893	7.0376	5.2309	9.1617	13.695	16.2303	15.8635	20.9479	12.5148	4.833	16.9086	11.8851	16.4235	11.5977	26.666	6.9022	14.7059	10.1225	30.2159	34.0521	4.4799	19.1131	28.8812	18.5141	8.6456	8.2128	6.245	19.2324	3.5799
ACADSB	7.654	96.3652	4.0392	69.3925	172.502	147.847	12.3996	100.352	35.9761	13.5312	147.484	212.496	70.7914	9.1865	9.2677	104.371	110.781	75.6546	30.9876	98.0481	100.155	205.208	94.4106	65.0728	198.678	194.826	70.6993	178.463	44.3829	12.078	41.4779	23.7703	176.199	49.5606	113.135	25.31	51.5073	40.8075	76.4964	203.564	19.8966	9.1452	92.5508	269.594	177.175	36.356	81.0345	40.4983	155.582
PLPP3	31.0732	20.5294	21.4419	35.0555	43.3162	29.2207	3.6449	79.738	37.7631	38.3493	108.812	68.762	23.9118	72.4555	19.7362	64.5849	18.7523	61.7758	41.2133	57.5561	60.1391	160.881	48.3818	45.8307	63.1517	36.5554	12.6065	47.9618	20.8769	39.3243	38.7797	42.7575	27.4284	71.433	19.523	59.6323	48.1524	22.3676	42.887	93.5321	4.7713	39.7138	54.1065	39.9458	41.8622	13.8097	21.5445	40.9707	132.157
TDO2	1.8694	54.5618	0.3183	80.0979	14.7421	330.668	40.6023	9.5408	331.724	11.0678	5.3154	14.0993	9.3021	8.4678	13.6409	408.298	48.4229	361.479	5.6182	32.4827	231.314	242.011	67.0729	360.317	182.418	140.525	1.7118	242.416	81.6977	54.0034	120.845	4.8244	35.4567	106.727	320.377	3.4409	31.557	98.2835	1.086	14.2789	35.5321	24.757	14.1951	6.8783	145.034	5.1143	175.502	84.0504	149.416
MTHFD2L	1.2617	3.2532	0.8782	1.4965	2.7043	1.3667	2.8554	0.7708	6.1966	2.1759	2.8173	0.7387	1.9834	5.1039	1.5747	0.7723	0.8481	1.979	1.0766	1.5146	0.7708	3.2643	1.8018	0.5115	2.6617	1.8391	0.8007	1.2715	0.5533	2.9588	2.3278	0.8599	1.8687	1.6538	0.7009	1.8493	2.1008	1.0728	1.3003	1.3761	0.5063	1.7204	1.2843	2.2325	1.6441	2.6052	2.0382	1.1913	2.63
COX7B2	0	0	0.0603	0.3708	0	0	36.5626	0	0	0	0.0775	67.6479	0	25.2044	1.6837	0.1396	0.0621	92.3923	0.154	0	0	0	0	21.849	42.0047	0	0	96.1534	69.954	41.8015	0	0	39.638	2.0335	44.8011	0	44.9846	1.3692	37.0859	25.3448	0	0	0	0	0.624	0	0	56.5049	0
PDE6C	0.1685	0.0545	0.2932	0.1803	0.3225	0.4734	0.026	0.1287	0.1597	0.1148	0.2449	0.3192	0.2023	0.1845	0.3602	0.0679	0.287	0.5096	0.0562	0.4633	0.2269	0.0507	0.1264	0.144	0.5429	0.301	0.1619	0.8459	0.0664	0.1023	0.2086	0.0584	0.249	0.1754	0.1668	0.1354	0.0724	0	0.1276	0.3829	0.1782	0.1374	0.4406	0.2065	0.2402	3.6192	0.1711	0.0186	0.0125
TKT	86.2538	13.5962	34.4348	102.032	43.3327	48.361	374.323	16.2149	17.9717	49.6303	69.0394	147.46	116.02	323.097	367.086	18.1629	16.4	103.82	37.4815	42.3655	63.8814	16.9421	24.6687	57.5368	18.8821	13.9632	144.205	39.6721	65.3794	99.268	27.729	235.854	245.38	31.6298	226.693	50.1172	182.161	52.5349	152.898	90.8184	11.087	59.5408	20.8997	77.3427	25.5424	56.2889	145.464	197.423	11.5967
HSD17B6	1.6826	478.565	0.8025	503.552	431.1	512.506	6.8045	403.578	427.104	33.2214	1.3374	412.865	238.378	53.6341	25.1626	1016.78	343.568	605.152	553.603	470.302	961.291	912.37	1261.37	630.809	1173.94	1368.78	438.734	1039.87	232.39	157.126	172.256	131.711	811.352	768.694	466.591	66.8825	291.922	356.217	327.149	477.732	217.238	10.8039	291.198	878.516	769.849	334.813	830.834	528.098	727.59
UGP2	66.5513	59.5784	32.283	159.226	91.0667	114.697	15.3955	156.276	94.6752	62.6677	82.0585	73.2236	73.6066	71.6779	36.2583	232.173	186.432	425.246	110.726	108.294	249.013	99.2092	103.032	200.137	167.586	161.938	182.038	77.917	102.898	70.2033	50.9296	30.1094	166.032	166.254	189.658	37.5953	73.0969	191.613	55.6586	66.7797	39.175	97.3308	107.647	152.473	154.798	77.9299	43.8672	175.631	93.4674
PYCR1	23.9415	0.3964	0.222	1.3647	16.8245	0.5513	30.295	0.7868	2.6508	8.0048	38.5391	0.3009	72.216	11.4334	52.8691	3.1609	6.0172	2.5173	0.4143	6.7989	12.0146	0.8112	24.856	10.9867	0.4283	0.1402	13.7671	0.6639	0.0516	15.2884	35.0317	1.5422	2.4762	3.7511	2.4553	72.8219	46.8064	13.1785	0.2971	0.5675	0.166	22.2237	19.1738	5.6316	2.3111	0.062	0.558	10.6857	1.297
ACAA2	46.0306	148.472	23.1562	155.396	47.1423	120.226	37.8313	261.987	172.144	280.358	190.978	138.912	157.204	48.325	25.8566	363.017	11.497	148.958	204.707	78.5286	161.736	368.47	58.2423	109.522	185.841	100.672	343.169	76.7066	57.5372	94.7809	112.222	88.0146	163.154	170.058	249.452	56.7299	81.5269	57.9775	116.757	93.8157	110.385	60.6071	96.3434	653.6	180.128	62.9541	175.558	126.01	302.697
GAD1	0.1632	0	0.0299	0.4534	0.3025	0.1091	0.159	0.0066	0.1357	5.4245	0.0384	0.093	0.1275	4.6557	0.0334	0.0553	0.0185	0.043	0.0229	0.0567	0.0071	0	0.0187	0.0073	0.0214	0	0.0807	0.5774	0.009	0.1738	0.017	0.3891	0.0156	0.026	0.2845	0.127	0.0221	0.0226	0.1214	0.071	0.0073	2.4818	0.0054	0.8632	0	0	0.0837	0.0304	0.0102
GNMT	0.4606	603.18	2.1982	114.177	141.623	312.828	23.2971	11.7568	63.9896	4.4375	2.0591	72.6795	11.262	3.5354	3.5285	139.093	531.88	26.3485	15.731	117.592	52.1269	336.649	143.711	95.2651	1176.57	560.5	151.468	295.941	402.517	2.3965	8.8617	0.6691	68.9895	56.2821	11.1811	20.5978	115.25	102.055	148.809	491.651	348.439	19.9918	64.6905	6.0205	171.115	285.862	41.5292	18.1382	142.278
UAP1L1	5.7259	0.278	33.4283	1.764	39.9826	0.9325	2.985	0.4208	0.5861	4.4136	1.5264	1.0959	2.4885	6.94	39.207	2.0459	2.1306	2.3101	1.123	1.5966	5.603	0.8082	1.1075	1.482	0.9053	0.4514	2.9968	1.4199	0.5228	1.7842	0.6922	3.0197	2.5181	1.7908	0.5904	8.8911	2.1373	6.6193	0.4342	1.0439	0.4776	20.9594	1.5593	0.5491	2.4923	1.5453	1.7361	2.1496	0.3513
QDPR	76.1842	110.774	49.407	72.5308	29.9357	125.079	48.9978	84.388	93.5619	55.653	72.296	150.546	78.3726	36.1705	29.2709	144.04	27.9823	120.154	174.835	56.255	108.426	111.086	50.6739	137.695	126.944	178.173	59.5578	265.381	102.232	18.7543	13.819	26.4052	97.9738	122.623	212.869	88.7395	156.333	70.421	195.931	181.939	165.955	54.2627	27.7941	147.344	106.417	87.1711	176.625	117.602	107.321
ACOT2	9.3485	26.4102	25.6167	32.939	23.3252	45.6153	10.8769	135.48	43.2617	19.5296	51.7431	28.4749	33.3803	15.2403	14.4169	62.5422	9.9728	133.876	64.9749	39.8918	68.9429	80.5777	25.4085	50.0421	84.4466	23.2093	53.6008	37.0122	10.8532	14.0082	55.8142	18.3802	58.0597	32.7871	99.4643	25.503	47.3971	19.6722	32.1716	30.5545	14.1407	10.4782	43.1909	80.874	58.194	30.3494	46.9358	29.0156	79.6692
ACSL6	0.0167	0.2316	0.1624	0.0505	2.4743	0.5902	0	1.056	0.1158	0.0596	10.4103	23.911	1.3096	0.0511	0.0388	0.5535	0.4212	1.265	4.7537	5.9328	4.1079	0.2429	0.1864	0.9257	0.1351	3.4226	2.4267	0.0982	0.2321	0.1821	0.1526	0.0655	0.3864	0.4446	0.3689	0.1499	1.629	1.5522	6.9179	15.1982	0.0987	0.1514	0.6337	21.1845	0.5524	0.1947	0.5312	0.1325	0.3316
UGT2B10	2.5678	351.768	0.3038	248.795	31.371	77.0278	250.848	721.794	113.916	12.1754	291.673	41.7605	101.586	6.1642	14.7089	490.55	11.9344	207.615	707.957	45.8372	62.3729	653.43	277.312	78.9471	536.823	474.986	49.3098	1310.36	97.1175	566.388	10.6045	20.939	530.143	237.075	416.776	44.3708	549.401	108.874	235.609	177.284	286.401	0.2633	174.387	422.836	759.604	264.69	220.8	117.279	248.64
HMGCS2	3.8364	1015.46	1.1527	1582.89	1028.27	2053.6	318.32	2660.69	898.174	96.8725	829.409	354.233	66.9359	18.4742	144.112	2156.58	2226.9	774.702	687.208	1190.21	3026.67	3389.27	3310.19	2097.35	3131.92	3298.37	1249.6	1134.22	1898.46	694.033	823.905	725.843	1380.64	2525.3	832.507	240.146	383.783	1163.58	648.928	764.75	814.033	13.9688	1613.13	1747.16	893.246	3109.3	484.116	578.126	1905.2
HMGCL	27.4472	93.2595	23.1763	52.5768	26.441	35.8286	85.7144	90.4668	78.2847	78.9084	45.8128	39.0178	48.7094	38.2783	30.435	118.953	26.3175	56.1995	71.0745	33.0244	39.8014	96.0148	40.2766	83.67	81.9894	42.368	65.9333	62.4225	53.5783	98.588	48.0245	19.7822	103.815	96.4818	113.886	26.418	69.6491	61.3508	46.6498	36.0129	99.9041	42.4777	28.9862	160.446	117.409	72.2139	130.338	74.1017	93.158
CYP3A4	1.5272	2184.03	1.4125	53.2409	8.6796	64.1049	0.0774	416.784	90.1383	252.791	123.745	321.301	9.8658	0.8676	0.0976	1663.85	3.181	421.167	179.196	465.458	322.911	4199.81	27.6364	33.027	2662.96	13.5126	2.073	347.722	12.3809	0.254	0.4351	0.7737	19.9387	141.979	690	0.4707	673.485	75.7816	63.1824	105.147	2.3539	11.29	0.053	10704.5	1521.02	7.1362	34.7712	18.5221	1605.52
SHMT1	7.9146	60.3081	1.7664	129.265	43.258	55.8355	11.1564	90.3394	206.378	18.2558	22.6052	32.2081	63.6771	7.945	27.508	181.02	52.6943	35.8476	192.92	67.1805	160.837	102.05	30.8939	103.344	145.329	123.459	24.361	51.867	17.6717	45.9217	51.2479	47.0778	154.31	104.086	78.7465	23.7393	25.2887	40.4191	19.0993	27.9092	56.889	22.0222	11.8838	86.4298	99.3422	28.4133	116.237	27.4493	98.4874
ST6GALNAC4	26.4302	0.6083	10.0875	13.7313	22.681	5.4121	24.7469	2.0327	6.3548	16.3207	2.3561	2.4444	10.5196	21.7504	45.2852	7.0808	1.5235	4.6884	1.3144	5.9736	6.2837	1.9076	9.5069	5.4237	2.884	1.8058	3.3763	3.8263	2.4872	14.9294	18.1338	33.2357	9.7075	5.3735	5.0533	24.1808	16.3156	7.01	1.737	1.8661	1.797	13.0316	4.0055	1.8672	4.6307	4.2801	19.5486	15.8225	1.2938
CMBL	0.7976	114.447	11.7187	96.7705	23.9988	44.4916	9.0707	201.395	43.9964	4.5345	68.2436	125.617	60.8002	57.1116	321.632	135.261	22.7673	226.277	67.448	91.8673	149.704	149.808	3.2679	48.8474	270.724	105.051	65.9746	81.1398	33.9161	56.2219	6.4482	129.899	172.482	122.246	114.038	22.5871	162.653	50.3901	52.4413	63.43	38.7662	1.7976	21.2627	62.1758	89.3164	95.3952	53.3518	45.3968	109.375
COX4I2	3.8096	1.6417	51.4132	7.8498	8.9104	3.102	3.3945	10.3435	4.5474	3.6767	4.0688	12.7509	2.4952	3.0286	4.1946	1.1079	2.7324	8.7405	0	1.9786	1.6663	0.1273	4.2729	2.0803	5.8952	3.1756	7.5028	6.0052	11.1236	5.7387	1.7816	9.8814	2.6946	6.2485	3.8862	5.17	13.0974	1.3934	18.3725	12.5031	4.0286	5.1289	10.8675	13.055	0.889	35.4288	12.5508	17.0176	0.6287
ADH6	3.3459	221.675	0.4031	126.921	57.0113	164.236	46.897	11.8539	154.283	20.1531	181.165	516.671	292.117	8.4841	22.8171	224.574	36.8854	55.0249	250.795	135.435	75.0806	213.67	43.3691	41.2205	120.965	521.665	80.2344	86.3142	178.324	73.8504	19.4676	51.9632	152.624	122.833	39.8004	38.6435	236.383	28.4676	259.255	487.62	111.944	0.3598	179.668	647.407	292.427	132.302	46.5203	86.7307	165.795
AGL	6.8911	10.5699	3.818	6.7599	12.1577	7.556	3.6085	70.0335	7.5634	5.8831	6.7052	12.2486	11.445	12.014	4.7961	12.4136	4.0898	11.5059	6.7421	15.4067	11.3499	20.5914	5.645	11.7654	40.5489	18.281	6.2573	13.1086	1.7151	10.4389	5.6901	8.4493	16.4093	27.4303	11.2556	13.976	8.9217	5.1883	4.5906	12.6568	6.8357	5.4846	8.3078	13.4512	15.015	12.2588	4.6744	5.4601	17.1335
ACADM	18.7235	26.245	2.452	61.6437	45.66	29.1131	6.9393	143.183	42.3722	55.9131	64.4415	58.1816	36.7621	32.6611	21.1673	93.1927	23.695	56.8047	60.1744	29.8237	107.282	127.555	105.146	74.3006	136.447	123.395	36.5655	82.9226	12.4003	85.6112	25.4766	54.1353	92.1649	147.645	76.3983	59.744	62.922	51.2577	43.6262	60.4626	8.089	12.43	81.5005	191.186	83.7219	23.5617	30.5647	48.5336	100.383
SLC27A5	1.1645	265.641	2.4378	47.6323	14.9508	58.0462	11.2758	381.068	103.927	17.2965	17.2753	105.622	41.8259	2.8442	5.1424	224.08	10.3135	76.5153	149.559	43.7396	94.3912	240.792	12.9968	54.9687	273.445	215.397	84.7098	104.152	32.7343	10.0394	28.0885	1.4273	58.7342	156.19	196.792	7.6672	168.214	27.6346	278.771	275.288	642.685	1.3896	89.4332	266.488	167.681	197.361	159.108	91.9635	187.754
AKR1B10	113.718	10.7376	0.2779	2417.96	902.887	714.998	872.799	0	121.271	166.967	0	25.0357	6.7649	1262.96	2202.8	27.4301	265.739	2526.12	13.4507	84.7149	1336.9	0.8403	104.624	1836.72	13.3797	116.058	1422.98	600.994	1772.62	517.203	146.868	3300.15	5141.61	147.447	6631.7	3.9529	3583.53	2315.8	4.0305	7.3901	0.1013	24.4886	0.6581	151.531	156.728	3616.03	1812.72	3583.12	15.0867
CPS1	0.7004	244.116	0.8363	123.777	18.4541	917.268	12.5966	417.818	365.547	14.5853	0.8159	429.95	116.172	0.6267	2.7117	643.927	113.567	449.519	234.271	132.661	426.122	464.023	362.589	246.596	907.372	1325.13	15.3465	214.918	358.267	6.9378	36.7296	1.3485	25.0797	291.13	6.1028	1397.23	323.604	1.0322	212.297	492.158	352.907	0.4492	30.5492	513.354	427.969	183.103	684.933	114.541	456.598
CDA	5.3527	78.5797	6.9108	20.3213	50.755	12.0634	2.4499	49.5779	80.9115	14.5865	4.7863	3.1146	0.9048	71.8572	45.0254	98.5241	5.573	35.7989	4.6809	16.5223	17.8872	78.1755	137.982	66.1191	101.074	50.2126	36.3586	48.3154	87.6671	95.8757	118.934	8.4609	67.1302	117.446	99.47	33.3553	94.6859	32.3992	1.2782	4.28	89.7641	41.0396	9.8514	6.1366	58.2842	11.9982	51.3383	129.989	60.7788
CYP26A1	0	4.2151	0.0831	1.7036	0.256	0.4201	0.0589	0.2006	0.2566	0.1302	0.0214	0.0517	0.2294	0.279	0.0557	4.9051	0	0.0199	0	1.1296	0.3959	2.6711	0.7038	0.0408	0.4568	0.0683	0.0612	0.0626	0.2511	0.0193	0	0.0221	0.0652	1.6635	0.0516	0	0.8417	0.2202	2.4913	4.9337	0	0	0.2725	0.039	1.4046	0	0.194	1.1607	1.4473
INMT	10.9253	8.3638	43.0153	5.6688	20.4181	12.6424	0.5951	3.0105	8.1235	11.7859	10.0505	1.0742	0.8424	9.1983	0.2771	35.1444	15.7925	0.7698	0	15.9372	15.3627	13.7935	10.9389	9.4996	1.9005	7.027	1.2718	2.0139	0.2425	1.6634	2.4714	3.9744	3.9667	16.827	10.2833	2.5748	7.5339	15.2695	0.127	0.8836	6.493	8.1895	0.3057	1.7304	35.9769	14.7567	3.3389	13.137	12.271
GUCY2D	0.8097	0.0569	0.294	0.1632	0.3234	1.7027	0.0869	0.1075	0.0222	0.06	0.1102	0.0127	0.0615	0.0411	0.4378	0.1134	0.6186	0.0147	0.1095	0.2323	0.7294	0.0317	0.2017	0.0602	0	0.3773	0.015	0.0461	1.1657	0.0285	0.2092	0.2116	0.048	0.0133	0.0507	0.0339	0.1815	0.2318	0	0	0.0447	0.2297	0.0223	0	0.1268	1.0897	0.0286	0.0778	0.0209
FOLH1	2.4682	4.2118	0.3602	4.4012	4.0631	1.4392	1.0478	1.0437	2.9938	3.1098	6.2888	7.2766	8.5641	1.7981	2.6816	10.6228	0.3141	3.576	4.364	4.5098	1.6276	11.4732	2.6718	5.1721	20.3459	15.3313	1.9837	10.9829	7.8951	2.277	2.5364	3.2634	4.0186	20.9749	6.6506	6.1931	5.2351	0.2796	4.1791	15.9857	7.7011	2.5108	17.3627	30.9526	10.7979	7.0413	1.0025	2.3919	8.8215
GRHPR	57.3427	120.698	19.2648	89.2507	52.3317	54.9298	44.0225	60.8093	149.626	87.0813	129.007	338.897	79.0749	42.9173	81.2408	172.188	31.6071	57.7649	188.188	111.828	103.57	126.024	36.8491	75.8939	157.099	96.6084	129.837	106.269	121.996	94.0016	95.6205	59.4649	60.5866	149.712	133.711	47.078	256.909	56.9298	193.87	275.307	169.637	65.2729	64.0513	348.078	157.973	78.3382	124.794	127.929	123.223
PDE2A	2.1193	0.5034	11.1975	2.5944	5.7195	3.7756	0.1946	5.2616	3.1956	2.525	8.5674	4.2602	0.7145	1.2493	1.7927	7.1606	5.5216	0.8059	0.2541	5.4533	4.689	7.035	2.7323	5.0046	7.4174	3.1553	0.682	1.1962	2.5697	0.8058	1.0641	1.4308	1.8825	10.2753	2.9883	2.8768	6.6762	4.7245	1.2537	2.5329	1.3676	2.8114	3.2994	6.9018	6.0039	0.8717	1.7937	3.0223	2.8109
EPHX2	8.1874	53.6918	4.8512	73.01	75.4927	37.0914	7.6804	319.703	38.7521	56.5154	70.0799	194.616	32.1761	5.7109	18.5384	131.481	38.4616	85.372	62.8487	74.9057	92.3721	162.482	19.0239	57.6334	212.389	184.201	48.7121	53.9505	67.9446	29.0411	60.948	37.2382	32.8757	110.079	44.3274	23.5324	48.4024	70.8997	70.1796	97.9366	87.9695	19.4408	134.465	106.005	116.19	77.1736	32.6097	38.5784	96.2758
CDS1	37.804	0.9346	0.4689	0.0937	12.1991	4.9605	0.2838	1.0288	0.0104	12.0881	55.9578	0.3438	0.6744	1.8137	0.1915	1.5746	8.8379	4.9483	0.1314	3.2345	0.5855	0.5532	0.2869	3.8197	4.59	0.047	1.1929	3.9732	2.4351	9.5614	0.423	1.6861	0.2689	0.1119	1.4078	3.2846	0.4519	4.1104	0.1769	0.2172	0.1251	7.1207	0.2812	0.0403	0.7197	2.6154	0.0267	0.1161	1.8447
HOGA1	14.1145	21.7124	20.5044	4.9667	7.3423	9.6557	5.7485	0	8.9736	18.9523	1.2362	11.1691	3.6815	3.3993	10.1876	18.8445	0.2571	2.7482	6.1892	26.28	6.6336	11.8831	6.5934	2.3924	26.5087	25.584	28.065	7.1374	10.9078	2.9701	4.1073	7.4951	5.7739	12.5066	3.5886	1.4482	8.3909	0.1348	9.3374	13.0581	22.9285	7.3653	13.9029	43.3518	16.3151	11.7084	15.9165	7.3592	12.8668
ACSL4	25.5339	0.8739	5.3222	262.589	480.77	382.721	104.503	56.7781	74.414	16.2459	151.702	4.4322	281.806	35.9738	36.7244	5.9575	259.623	123.66	0.644	243.024	113.656	4.6753	83.9682	234.796	23.5421	134.833	35.6603	196.913	135.136	6.5215	245.371	32.7061	464.514	170.864	128.599	178.347	86.7363	99.2852	150.082	73.0589	0.3843	87.073	298.239	5.5666	30.8204	48.396	108.888	288.763	10.0744
ALDH6A1	6.4416	66.0773	4.3141	46.7319	31.1589	47.4138	9.8559	143.518	56.9444	11.5268	72.3791	119.252	66.8686	9.8083	9.5851	130.966	33.6332	49.2882	105.856	39.3981	69.9352	147.655	89.0462	55.7112	229.017	152.785	42.0843	170.641	45.5168	17.2797	29.4949	10.6573	53.0031	59.8645	89.8186	58.927	74.5533	26.7435	61.6285	113.976	45.9538	21.2906	76.7479	244.005	140.424	62.2018	73.6563	50.1589	103.54
ACSM2A	0.3283	73.8754	0.0962	83.7624	4.0735	28.6067	22.0305	127.055	110.626	8.3806	143.809	64.9047	28.4875	4.3998	0.2014	93.9786	39.5369	34.0189	126.047	31.2501	162.809	110.328	98.7486	52.4845	281.564	84.0247	33.2445	80.7306	10.1342	28.9061	7.1096	0.3354	63.8165	145.285	48.3906	0.6109	120.494	78.6245	76.9626	96.9731	62.5443	0.1449	24.4629	179.024	103.451	80.6988	52.9907	22.5559	96.361
NAT1	1.9989	3.3394	0.938	4.1973	6.3613	4.5429	0.5542	4.7852	3.4491	3.3204	1.8678	5.0399	3.5307	3.1747	2.5138	7.3982	2.2392	1.8551	3.4337	1.9021	4.0764	3.8352	3.7747	3.1292	8.0117	9.6287	1.4581	4.1767	1.6054	2.8542	6.6731	2.2427	3.6154	3.4856	4.5932	4.6203	3.1274	8.754	1.9497	3.2476	1.9761	5.6732	5.9943	7.23	5.4721	2.2701	1.8428	3.5524	3.5093
PCK2	27.9312	308.788	5.0846	171.831	220.217	170.228	89.0377	800.419	201.843	37.6991	90.0522	257.649	88.4983	29.5395	38.8735	418.035	94.2715	275.441	561.043	168.404	284.923	488.522	204.152	204.044	820.871	420.635	247.951	336.738	402.141	81.2953	335.252	17.7067	278.337	279.369	382.954	17.6504	280.701	134.148	376.708	405.702	462.284	10.284	220.075	227.024	352.351	244.576	185.101	351.45	248.622
DPYS	0.2971	168.845	0.1292	293.423	15.1219	321.163	1.7867	306.998	185.161	13.7491	21.1841	25.2653	228.625	2.9497	10.2024	223.169	0.6525	231.084	506.263	208.168	329.233	284.341	14.9837	95.2652	261.685	303.39	217.157	111.506	134.763	235.113	44.6268	4.5832	239.614	227.807	94.804	28.6927	188.035	129.89	59.847	99.3916	55.7447	0.5884	122.784	83.172	222.14	62.5594	471.227	158.558	168.077
CYP7A1	0.123	10.5144	0.0685	20.1314	47.2787	165.711	0.3036	97.449	1.6483	0.0503	0.22	39.0067	37.9294	0.115	0.0765	130.874	1.9944	224.618	127.226	41.3542	127.72	1.3168	5.0351	39.3309	642.902	211.104	9.7533	334.302	52.2757	4.4814	0.7555	0.0228	92.9592	123.987	51.2973	0	306.124	67.5893	116.592	75.2061	56.3316	0.5046	111.425	11.4192	16.5087	9.9793	10.1347	7.5229	0.7017
NAT2	0.3856	67.4882	0.0383	15.4433	5.9041	0.3768	0	12.0323	20.3326	4.6916	0.0985	9.1029	0.5292	3.0248	1.2846	85.0561	0.3161	2.1144	25.2185	4.6052	11.3231	59.9894	3.7276	8.7588	32.3867	12.5965	0.0471	2.886	0.0579	11.1036	0.0546	3.8202	4.7097	24.3147	10.4734	0.1771	24.8129	24.3747	0.0741	0.4552	14.7748	0.5135	0.1048	136.565	74.0885	6.6124	19.1551	1.8012	46.4437
ACACB	1.5618	9.6165	8.8906	15.5333	22.4089	9.4999	5.4616	27.6846	15.6038	9.1704	2.0556	7.8495	3.0135	3.3895	5.7774	23.8593	8.9931	30.5279	6.7544	7.4938	43.955	24.3744	24.9885	13.5789	50.6788	36.5709	10.2146	18.4677	7.4186	5.744	14.7426	4.8373	21.5806	30.2121	16.5113	13.6984	7.3412	7.0629	8.1322	20.2681	16.3468	5.5181	19.0715	10.3118	21.2985	32.2616	10.7527	12.9635	12.9088
HAO2	0.264	171.279	0.1313	99.4302	33.895	123.423	0.2792	40.6106	217.782	14.4406	1.5514	5.0617	3.8538	3.8992	0.0879	306.974	5.4645	33.4185	5.0956	38.4549	83.1446	268.048	39.72	43.4246	472.324	409.324	1.2888	24.2027	30.8849	0.9159	9.2636	0.5928	10.0501	368.267	29.4137	0.097	19.2238	82.1934	0.9137	1.153	183.407	0.5976	2.2475	1.6024	163.775	132.708	44.2126	7.4651	201.282
OTC	0.4627	122.227	0.205	233.514	36.2565	131.197	11.5732	324.302	122.254	13.5833	41.3371	385.906	110.39	0.1228	0.2942	257.803	0.2414	44.2195	330.809	37.5671	359.515	253.674	40.7639	99.5929	295.965	505.707	268.022	149.506	87.2843	70.9548	33.1605	0.4667	129.338	153.103	197.371	100.646	111.863	124.901	259.006	383.597	279.28	0.3921	414.362	96.0214	381.335	279.643	186.951	183.907	137.394
UGT2B11	8.2598	0.0194	0	4.1133	7.2194	7.1904	30.3499	0.1835	0.5505	2.5987	8.299	5.2662	165.438	9.6663	69.4506	1.016	11.827	21.4507	278.099	2.3125	1.3442	0.2709	36.0234	6.5466	1.3486	4.5497	0.2309	112.234	0.884	45.2191	6.6037	137.597	32.0136	2.0009	3.8066	581.548	3.2786	9.0173	223.87	33.8007	0.3049	3.4434	4.4745	161.004	1.478	7.4756	5.4655	5.5468	0.2855
LDHD	8.5503	124.652	16.3771	132.315	16.4772	38.3848	43.9301	219.555	111.582	124.118	94.6609	178.456	39.9467	16.449	52.0493	182.818	59.9112	64.128	57.9548	36.5316	64.3686	131.382	81.5162	71.1155	187.182	91.9162	96.688	162.219	80.9853	14.4948	9.3266	14.4835	133.577	173.293	146.95	51.333	131.41	128.412	163.904	222.192	171.05	10.7003	37.2979	88.1761	147.416	58.6579	156.526	68.3123	107.933
PYCR2	23.7422	5.7808	18.9611	20.3551	31.0225	32.4363	20.4174	9.8156	16.9664	23.0302	18.1896	16.2088	16.9584	53.0585	114.844	8.3417	31.9574	15.8074	28.2127	32.274	23.1292	6.2986	20.7195	19.3191	8.0566	19.1406	20.3653	22.5472	28.9653	26.4715	21.7811	29.9641	21.4309	12.2599	26.0553	17.6252	20.0688	34.0318	18.1064	14.258	11.1569	32.3331	20.5705	38.2814	8.2088	21.7022	15.8065	28.3245	6.5737
PIP5KL1	0.3617	0.0413	0.6369	0.1518	0.2606	0.104	0.105	0.0487	0.0269	0.3769	0.1142	0.0614	0.4088	1.479	1.8854	0.0857	0.1068	0.213	0.7376	0.1872	0.1587	0.1279	0.0697	0.0909	0.1946	0.0304	0.1091	0.1672	0.1566	0.2756	0.295	0.4525	0.1742	0.0644	0.0919	0.2736	0.1463	0.028	0.0859	0.1582	0.072	0.6743	0.0405	0.0522	0.1149	0.0807	0.1383	0.0752	0.0632
ADH4	1.3276	2742.78	1.5468	566.42	78.7799	591.184	0.997	2002.62	1132.58	124.732	208.852	269.6	929.809	0.4383	6.8415	2425.99	39.3296	463.367	909.126	566.727	118.823	2213.76	53.8889	393.135	2569.55	1695.36	138.478	1518.86	1031.71	8.7366	0.2287	2.1079	818.097	2212.08	122.552	80.0549	1765.84	94.2828	260.671	478.894	713.862	0.4573	34.3772	947.339	2114.87	5.4328	387.918	360.097	1308.23
AGXT2	0.1075	27.7107	0.0374	43.8511	1.4535	5.006	7.2713	69.1084	62.8288	4.8571	3.8764	12.6278	13.3758	1.5171	10.5954	34.8407	6.3342	8.0556	7.7381	7.0535	20.6355	42.8349	5.7279	25.7385	44.8035	23.5635	2.2647	15.6708	22.3515	45.3977	2.3241	5.7966	48.3844	30.2543	18.975	2.8904	30.6089	14.648	4.8942	12.2848	13.5635	0.1503	32.2282	55.4394	62.6168	47.9342	41.561	11.9979	42.1856
ACADL	0.4809	5.8537	0.1052	4.8417	0.2945	2.6585	0.0678	3.5467	10.0731	1.1608	0.0369	2.8157	0.504	1.3805	4.7419	8.4769	0.5224	4.1043	4.5556	1.9043	7.9829	10.187	0.0975	6.0487	12.5909	7.1083	0	7.498	0.3611	1.2123	0	1.2577	7.8353	20.1284	7.0353	0.5653	5.0195	6.4414	0.037	0.0341	2.6272	0.7941	0.0436	21.4878	9.8785	2.2048	5.6818	4.6138	9.3063
ACSM5	0.393	52.4961	12.4467	59.0959	1.6683	5.1492	2.5346	166.139	88.9806	8.1173	99.1959	38.5644	3.7442	5.2169	0.7498	105.8	4.6126	21.0146	63.1462	45.9364	89.4486	120.748	2.6221	39.9435	177.038	56.8753	17.8845	55.3819	5.4456	19.1295	4.6883	1.4534	142.395	46.6145	29.9207	1.3206	103.103	60.2641	15.7118	27.2911	11.7727	0.4496	0.2944	119.956	66.8703	34.7563	59.179	3.3147	61.7019
PIK3C2G	0.093	1.7058	0	5.746	0.3915	4.2822	1.6924	0	7.214	0.3801	0.0104	0.2181	7.0455	3.6529	0.4608	5.2615	0.5253	4.2674	0.1653	2.1991	9.287	3.2501	0.1015	13.6025	9.1438	14.0369	1.1618	16.482	2.4561	11.9873	0	1.4402	15.2022	9.6009	5.8428	0.4558	1.6986	5.8013	0.0235	0.0288	1.2686	0.1734	1.017	0.0285	4.6529	2.4527	4.3156	2.1467	5.2003
ACSM3	7.7958	7.8487	0.164	10.5092	4.5893	2.0817	1.4073	0.0792	10.0617	5.0349	10.4269	8.9441	2.9308	4.9718	6.3669	16.4211	0.5815	1.4864	1.0892	3.4111	3.164	21.2998	1.7231	4.9311	13.7872	8.0555	2.0615	7.4399	2.1305	4.311	0.3174	7.0681	5.8038	14.3009	2.7831	3.6299	9.3096	3.1776	15.8589	24.519	1.3079	0.8611	2.474	37.2145	23.9849	1.0838	3.5302	2.4155	15.6639
PYCR3	14.7615	6.2263	9.2886	14.3925	14.1692	18.4898	70.3044	11.5874	21.4229	24.1453	5.7898	33.9453	28.9785	34.8542	17.2585	9.9527	5.2873	29.7044	25.3003	23.5348	15.9793	5.5971	8.7887	8.6159	16.241	8.3429	34.7802	12.6214	10.2943	18.4376	16.2712	18.6888	28.7575	16.1036	10.4359	22.0804	34.6868	16.4379	19.143	16.4351	13.1254	15.6813	9.6193	11.6646	5.2955	18.9442	41.8176	33.2024	5.509
XDH	8.5924	16.4143	0.0081	14.8305	45.5231	22.9517	1.3395	100.232	13.7521	1.4078	0.8143	5.012	15.2934	1.6911	1.3248	54.5231	7.4524	49.227	13.6141	22.3422	71.9831	51.1364	65.4162	69.5914	139.424	83.4148	49.4249	39.7407	54.0212	32.0149	89.12	6.325	77.1652	38.4798	36.2834	1.6886	9.9641	15.9566	1.3591	4.2346	20.484	14.2547	21.2108	5.99	37.922	34.5286	8.7915	7.4478	46.3094
CYP4F2	2.8784	87.4813	0.1431	97.1125	33.4697	25.4019	1.3529	211.674	74.6366	11.7656	45.6339	78.6553	6.8629	0.8673	1.4914	203.019	0.1802	103.854	251.614	85.2257	301.283	140.993	54.0984	133.674	102.875	216.025	80.3402	147.229	18.106	61.3512	50.6553	16.7274	73.0039	345.818	159.597	0.2203	52.0519	44.5188	157.894	253	13.7215	1.9802	8.4139	150.656	164.256	49.8722	66.5106	55.0851	198.306
PSAT1	15.5965	71.9233	8.1533	75.0333	127.348	127.876	94.2332	0.3186	75.4027	15.9161	76.6756	92.8281	168.27	8.6035	19.9292	143.338	24.9509	79.681	46.2659	75.8873	59.0424	181.261	54.1615	58.9472	146.333	191.279	18.4494	267.347	185.267	60.237	224.32	40.47	72.0871	78.8582	30.6194	14.8536	178.049	84.218	147.564	145.757	15.2308	11.3964	53.0774	57.4464	159.532	12.6499	45.7005	340.869	115.764
ELOVL3	0	0	0.352	0.0361	0.7742	0.1482	0	0.0772	0.0639	0.0344	0.0452	0.2554	0.1325	0.7679	3.2621	0.0814	0.0725	4.3877	0.3146	0.0556	0.1257	0.1216	0.0552	0.0432	1.9762	1.4452	0.6479	0.309	0	0.3684	0	0.2805	0.3219	0.1148	0.4005	1.2678	0.0869	0.0666	0.3743	0.2507	0.385	0.1414	0.4488	0	0.1821	0.1917	0.0411	0.5362	0
PCK1	3.4111	610.083	3.6157	42.9151	95.494	90.4901	7.317	79.1835	1042.32	27.5052	19.0151	487.51	4.2286	0.1029	2.5626	1228.38	52.8513	32.2658	11.4457	113.899	69.0499	1076.7	201.593	630.072	963.896	513.302	133.81	1786.92	171.406	66.8521	21.4402	12.0302	34.2844	706.475	383.196	431.089	432.096	504.798	34.4115	104.274	113.134	0.3962	230.888	500.43	522.049	191.719	930.101	8.9964	877
NQO1	25.139	1.0474	18.6427	624.367	85.9477	86.1014	1110.01	2.5111	3.5839	13.9932	47.5787	5.8112	12.8605	434.607	1737.4	8.9619	9.3315	10.1589	1.3131	33.8345	114.023	0.4155	86.49	3.218	2.9125	3.0135	1.5266	39.4644	422.132	487.769	22.6784	1455.33	824.812	4.69	350.603	4.626	14.5004	194.313	3.7362	3.8786	3.9108	81.0878	3.4139	26.7102	4.3469	505.096	2.4584	723.84	4.5158
AKR1C3	230.104	34.823	184.975	387.126	40.4324	306.961	467.36	59.3276	26.7219	242.171	330.388	254.119	475.432	708.86	1794.91	59.7699	105.046	229.598	276.022	101.914	173.895	57.2367	663.187	179.134	142.051	153.895	395.15	199.804	276.776	342.038	52.3465	545.508	458.841	58.8271	557.777	101.26	415.172	171.588	317.938	175.167	173.534	426.904	177.897	335.872	57.69	376.539	338.914	501.996	55.8334
AMDHD1	0.5339	47.5584	0.5389	68.4314	19.6577	116.099	17.2909	27.7236	118.999	2.9643	33.0122	36.7882	16.6688	10.3841	2.635	92.2081	36.857	27.5278	24.6523	53.9645	70.7713	47.0598	48.5196	90.7205	76.954	78.7923	43.3037	163.002	72.5932	17.4369	34.3422	5.6765	39.0614	38.4969	76.8712	13.6598	45.9804	19.5085	125.873	190.303	86.5625	1.6422	79.3332	47.1528	64.8614	123.639	116.777	52.2223	72.4277
PLA2G4C	6.4339	0.346	11.1699	3.963	16.6189	3.3682	1.7434	16.5216	3.2406	4.4926	2.9675	2.379	2.0849	9.6542	4.5347	3.8194	6.7031	9.1906	10.2288	4.5096	21.195	0.8818	6.3496	17.0836	1.2017	4.8724	15.0066	9.4866	2.7795	6.776	1.0814	33.0478	11.2447	4.279	16.944	5.6913	19.9485	5.9204	3.5588	3.3258	11.5653	25.3344	10.5597	8.0641	4.7538	20.4363	2.0872	10.2537	0.7123
PEMT	28.8527	64.5482	15.7572	25.5706	23.504	90.1279	60.379	64.4018	77.8244	24.984	36.3626	35.3995	58.9144	11.9721	20.8897	131.333	48.2968	34.2025	36.2178	96.9678	86.7089	106.34	10.7803	44.1869	83.1969	77.1681	86.4225	11.3913	58.0194	14.3588	166.679	5.7461	128.914	142.955	84.7663	12.4358	50.3414	77.1223	29.4981	26.1181	91.2647	8.0563	62.0997	21.5554	76.3207	26.0003	42.1629	39.6051	68.0506
SCLY	0.5023	0.1408	0.1137	0.3281	0.8802	0.4435	0.3061	0.0601	0.1759	0.2474	2.0726	0.441	0.6342	1.3326	0.4657	0.2973	0.8117	0.621	0.3066	1.1515	0.5166	0.1383	0.3599	0.5431	0.4378	0.147	0.8375	1.1571	0.1654	0.8278	1.6542	0.649	2.1079	0.3207	0.3661	0.2451	5.1444	0.2152	0.281	0.8401	0.1075	0.7784	0.7558	0.3263	0.1852	0.2447	0.4474	0.3797	0.0971
CYP2C8	1.2391	892.082	1.4375	333.178	419.832	285.873	0.7134	424.582	297.161	32.6032	11.4739	41.4638	85.2481	3.2327	104.204	1639.03	114.074	102.323	338.36	576.363	306.495	2318.35	354.199	212.035	1134.26	551.019	3.3401	636.201	69.815	285.216	66.8396	281.411	156.636	253.725	235.004	59.476	63.8067	196.626	28.3877	57.5381	260.694	53.9739	14.2614	1390.22	1209.79	356.581	464.957	111.239	909.291
SGMS2	17.024	1.0729	5.77	2.9828	8.929	2.854	1.5444	2.4641	2.8361	6.0516	6.9812	8.1955	3.9193	11.4002	4.951	4.7942	0.6784	4.3863	5.3158	7.1388	4.9257	30.2671	1.0777	3.4951	2.259	4.3461	0.9663	16.8787	1.5497	7.355	10.7074	15.9623	5.4558	6.2121	2.0832	23.0618	7.0372	1.6849	1.6223	9.1016	0.7687	5.2114	9.2697	4.7196	3.5166	2.6826	2.3652	4.5717	38.5104
CYP2B6	5.1583	390.923	0.1452	74.2347	10.6264	25.9983	95.2056	79.9548	64.2137	7.9715	43.5814	35.1524	11.0303	0.2548	0.3095	322.233	4.1758	8.9396	73.3916	38.6504	48.6586	684.996	22.1345	52.5842	241.654	116.626	19.8774	196.698	31.3377	17.5451	210.599	5.9964	11.814	108.247	14.3663	1.4386	195.667	3.3712	90.2139	195.726	839.603	1.6439	20.9306	41.075	101.581	147.615	16.0375	13.4558	404.839
GNE	42.1307	33.7836	2.3141	29.1883	41.7542	11.0448	4.1464	55.732	33.554	4.9086	30.5058	45.7154	31.5359	24.2405	14.6673	53.7726	8.5841	15.1797	25.219	30.4355	30.1866	67.054	22.9163	25.2231	70.7757	38.9995	10.9879	74.3569	19.6209	19.6388	51.6861	35.7774	22.9999	87.5912	28.7711	19.079	33.8843	24.212	19.427	45.4484	9.5933	19.8429	31.4673	52.4962	59.5237	10.0346	20.928	19.5373	68.9832
MAT1A	41.1742	950.759	1.4256	494.327	116.873	1009.54	155.879	642.964	813.452	60.8001	66.6551	573.895	407.909	19.3205	255.805	1051.18	264.748	544.397	348.142	691.17	869.243	2139.87	515.897	356.392	1444.68	1806.84	1450.86	1062.52	735.601	77.7578	77.3835	85.6381	1166.29	897.367	640.29	80.9462	561.535	391.804	249.656	431.279	668.449	64.0042	613.36	635.936	1056.53	313.678	746.627	668.592	1765.74
ASS1	300.981	1389.99	107.632	300.663	278.535	606.365	249.761	397.343	779.813	402.855	466.049	425.309	350.798	218.173	536.653	1471.44	119.538	427.249	593.795	519.351	394.225	1096.92	232.275	251.607	716.512	459.133	537.299	673.718	333.99	156.526	330.442	80.308	139.495	753.58	236.919	1648.17	612.838	278.143	492.361	681.204	3168.19	288.538	507.273	352.921	859.944	899.389	3933.16	483.909	1052.91
SQLE	4.8347	1.669	7.5776	19.6234	154.204	92.2647	72.8576	37.1835	34.2113	12.7491	112.77	90.7689	283.782	97.5	43.4948	10.211	21.3721	45.8248	63.9471	48.9792	80.5027	18.104	4.1007	17.6542	35.9201	11.3033	30.6377	62.6259	29.3347	47.7049	18.0288	33.6307	182.454	50.0197	18.994	8.7214	26.3323	26.3741	66.4639	96.4024	4.6188	28.4173	51.6028	47.7496	12.4044	19.8827	27.0652	82.5184	5.8813
GUCY2C	0.2196	0.0109	0.0235	0.0964	0.1034	0.0825	0.0208	0	0.0213	0.1036	0.0151	0.0244	0.0295	0.296	0.0263	0.0272	0.0606	0.0846	0	0.2415	0.196	0.0609	0.3134	0.5775	0.0983	0.1931	0.0577	0.0885	0	0.1094	0.1673	0.8277	2.7652	6.2915	0.0243	17.7652	1.0744	0.2002	0.0114	0	0	0.1574	0.1285	0.0552	0.1115	0.0854	9.6879	0.1194	0.0201
PDE6A	0.2959	0	0.0266	0.0272	0	0.0653	0.0236	0.0292	0.006	0.013	0.0171	0.1033	0	0.6021	0.1484	0.0077	0.0068	0.0159	0.0255	0.0315	0.0237	0.0115	0.0104	0.0082	0.0714	0.0136	0.0245	0.0917	0.0401	0.0618	0	0	0.0087	0.0867	0.0619	0.0245	0.0164	0.0126	0.0321	0.0079	0.0242	0.0979	0.1634	0.0156	0.0172	0.0241	0.0078	0.0337	0.0057
HK2	33.9975	0.0309	7.877	12.3465	12.0873	1.426	0.9446	0.95	1.4515	1.6625	0.6097	0.1985	3.5207	21.066	1.3389	1.4066	1.45	1.2575	0.8719	0.7894	2.1612	3.0281	2.5914	0.818	0.3083	0.1282	0.0511	4.0209	0.3018	5.277	0.5331	2.0571	1.1205	0.5524	0.5944	18.9714	1.3778	5.0091	0.0483	0.3361	0.1619	4.2258	0.5536	0.2737	1.2993	0.2418	0.8746	0.8245	3.7666
MMUT	54.1498	44.2987	6.2582	62.9369	98.7137	94.5862	13.0409	103.455	28.7262	36.9282	68.5855	54.7121	69.7103	31.3131	20.0978	134.765	33.056	74.5785	72.0216	78.0887	98.2043	123.386	75.059	159.843	182.555	249.37	51.1599	101.753	63.9703	61.6622	87.2215	51.9015	68.3691	106.862	71.458	63.9835	60.7206	51.1468	46.4526	73.4432	33.8667	34.4903	71.7283	71.0133	123.391	51.6322	45.4679	47.1244	108.384
MTMR7	0.4803	0.1784	0.3272	0.2478	0.5006	6.9095	1.2103	0.9442	0.1679	0.5987	0.3198	0.3318	0.2409	0.3044	0.3097	0.2304	0.1979	1.006	0.2906	0.3484	0.3387	0.2826	0.1896	0.2009	0.6542	0.606	0.0698	2.6051	0.6767	0.1985	1.8823	0.085	0.1115	0.4255	0.1987	0.5846	0.1405	0.6055	0.3163	0.4644	0.1037	0.9905	0.4794	0.5176	0.2821	0.2711	0.2075	0.2799	0.2185
PFKFB2	3.9237	0.2294	10.0772	2.8433	15.7526	16.0972	1.4077	3.9101	1.0947	1.038	14.3577	1.3453	2.2176	5.0468	5.7911	1.2718	8.6374	4.9859	2.9063	4.8282	4.7277	1.2967	2.2055	2.2656	2.0593	3.3702	0.8974	2.9458	1.3383	1.6443	21.0281	7.1717	3.8467	3.8604	5.2902	6.3596	4.7418	12.8341	0.9831	2.5177	0.7357	4.5326	4.569	11.3338	1.4695	1.2657	0.7686	3.7313	1.0539
MT-ND1	7390.29	26035.2	49810.9	13795	5755.19	11671	4988.38	20537	16605.4	5728.3	8230.16	19811.8	2832.35	12846.8	7867.9	8936.75	10524.9	4631.01	17871.9	7976.74	11038.8	18057.9	25738.1	6091.21	18130.7	19368.2	10183.2	8047.26	11604.9	9312.38	10020.7	21531.9	8602.7	5804.58	8654.27	11240.4	9158.69	13698.7	10740.3	14717.3	4898.63	16467.4	12663.1	13418.6	14278.6	6160.11	10456.7	8080.27	23636.4
MT-CYB	8934.89	36731.4	32469.3	27856	5078.24	10516.9	3446.75	18135.6	22828.8	8294.7	15373	25453.6	8035.69	7083.25	16231.5	12522.9	18510.2	10407.6	19161.7	10478.5	10335.8	22079.8	30776.8	5982.03	19094.4	19425.1	5982.6	13132.8	9816.09	20818.6	12586.1	19111.8	6509.49	17222.9	6362.29	19170	14701.9	26060.6	11935.4	20977.2	10885.5	20445.7	19562.3	26581.2	22616.9	7715.91	26703.5	8876.9	30191
MT-ND3	13674.1	29854.4	38831.8	21077.8	5009.74	9030.67	9609.09	7674.33	26064.5	17028.9	7417.1	19290.7	4858.7	7820.17	14682.5	11844.4	15055.8	5984.81	28731.7	6900.86	7358.69	17463	17404.9	5620.51	16055.1	12417.5	10445.7	5685.93	15132.1	17903.8	8266.94	12705.7	4341.52	6998.93	4269.95	12035.6	17149.9	16714.2	15565.5	13645.4	15343.5	20909.7	12647.6	12445.2	22818	17774.2	14215	7991.49	32749.1
MT-ND4	20964.7	47681.7	40599.2	43729.4	8739.94	19098.9	5969.05	39164.1	24846	20775.1	22766.6	34190.3	7518.67	15500.2	20967.8	18034.8	38975.8	11956.9	31952.5	13088.8	18594.2	29850.3	37051.4	16018.4	24545.3	35117.8	10779.9	18282.2	11206.5	34651.5	13236.8	29003	12068.1	23120.5	9914.07	34523.6	22752.1	35456.7	15981.5	27677.5	10075.4	29452.7	19078.6	31442.5	35371.1	9839.29	24314.1	12545.7	47230.7
MT-ND6	1827.03	16668.5	18875.2	17414	2282.86	2586.73	1587	8760.16	12483.4	2453.27	4574.48	3445.79	731.548	4387.37	1828.67	7923.63	10000.8	2324.22	10083	2885.27	5097.93	8393.38	15417.7	1668.37	7686.2	2891.21	1176.2	7740.07	3470.39	9400.22	5872.18	1366.02	5013.1	3268.12	3871.73	8103.68	10927.7	5104.66	1707.79	4644.62	10012.5	3098.16	5074.46	7555.29	10743.9	1945.38	10930.3	4203.48	5439.97
MT-ND4L	3120.9	8926.09	6474.38	9619.77	2140.66	7813.92	394.959	10980	7186.95	978.554	6856.79	15063	1363.09	3694.3	4045.06	3420.88	14740.1	2875.47	11243	6233.05	9260.59	10926.6	10715.7	6249.93	10612.4	6160.7	678.864	5927.49	1282.13	6926.18	3320.05	8330.72	2521.53	4757.82	2970.48	9245.37	6064.96	12471.9	1775.68	15498.8	1006.05	9244.81	4187.78	6580.28	8572.21	871.523	4386.45	1461.48	13988.8
MT-ND2	5816.67	21470.2	22336.9	15476.5	3503.21	6927.27	4913.14	11873.8	19243.6	4182.63	9009.48	15017.8	3688.02	10144	9178.26	7165.9	7978.54	9152.06	22798.6	4937.19	8632.05	15317.4	24481.5	5087.84	18979.9	14336.7	6426.34	7260.25	7041.35	20911.7	8141.81	16710.9	5743.49	8673.91	7433.25	11842.7	13549.7	11703.1	9343.65	15325.5	4956.9	19945.4	13655.7	20617.6	18887.3	3223.82	12089.6	7737.91	20823.9
CPN2	0.3979	155.113	1.0751	238.805	158.078	140.384	15.8518	337.305	347.305	17.6496	585.236	449.147	176.976	3.5267	111.338	300.717	69.845	352.689	554.708	379.204	626.422	299.508	137.584	410.773	517.479	395.766	177.046	198.724	84.9217	17.2	86.8462	0.714	267.532	558.142	470.585	44.1407	362.897	221.383	204.231	347.442	151.283	0.3054	136.075	334.782	243.043	85.952	247.645	240.516	234.37
MT-ND5	1602.01	6594.45	8121.09	10406	2107.37	2665.58	546.574	8287.42	7385.11	1025.49	3429.59	4580.55	845.944	2931.74	1872.71	4161.25	6767.26	2137.15	7247.09	2801.08	4890.27	6641.04	9900.99	1868.65	6689.79	2369.29	653.741	5624.76	1136.46	5656.88	5452.76	2754.99	3322.75	3200.29	2876.87	7373.56	6257.04	4459.84	1144.23	5834.32	1093.94	4639.57	3798.45	4689.22	6731.37	892.485	4837.17	1901.32	5032.65
CD14	54.1266	1046.18	66.8888	906.647	416.696	1261.3	346.991	188.295	854.649	268.188	121.421	141.895	278.517	518.297	674.572	900.092	265.344	539	172.964	860.614	1259.73	870.866	371.01	934.759	1032.23	548.061	528.346	3110.25	1283.47	143.741	121.59	102.944	1310.81	1135	1375.83	156.633	402.677	541.608	505.108	307.233	376.793	60.6599	386.889	228.586	862.414	518.465	182.302	1419.49	799.533
MT-ATP6	10715.8	36936.6	37671.3	32791.2	4432.09	13034	6087.27	26869.4	18087.8	16578.4	12117.2	15944.9	6746.47	8512.08	16764.1	13383.7	17914	6779.42	15220.8	7247.86	10619.7	21265	25903.9	8770.51	13694.3	21394.3	7022.26	14576.9	11666.2	18120.3	10476.7	22162.5	7123.17	11774.6	6514	25800.9	8770.11	18278.5	11482.3	10265.7	15562.3	20281.8	20141.9	19409.3	29818.1	15701.7	10661.4	9979.91	34740.9
MT-CO1	28207.9	48080.8	55915.7	40164.3	10655.3	27617.2	5333.42	41621.5	26288.4	31656.8	25463.3	32107.2	15075.3	16672.2	18413.3	21277.3	46192.7	16677.4	22873.3	25107.5	28782.7	29025.8	54393.5	25872.9	39649.2	33582.4	9590.61	27076.7	23866.6	17886.3	31520.1	26867.7	12493.3	33411.3	18347.7	45363.3	13878.3	47636.5	16486.3	29971.3	17084.8	40275.8	37795.9	36071.6	36407.3	9575.99	35007.6	12436.7	39016.9
AR	0.3369	15.7235	0.4267	11.7867	1.8856	16.5408	0.7155	45.7229	16.7744	1.4599	14.6924	51.6098	10.0133	4.5904	7.5422	26.3412	6.4055	17.7129	25.9295	18.8069	15.1687	19.9877	6.4523	20.2568	46.2812	60.3417	8.8367	10.9651	5.2716	4.238	1.1049	19.4192	10.0456	63.2089	15.6419	5.3257	20.3935	12.2905	7.1063	42.0243	11.1531	0.3964	8.4835	76.9044	23.5713	12.7902	0.5563	5.0607	13.1181
[truncated: 206 more columns]
