# Supplementary material for: Identifying metabolism-related genes in liver cancer through weighted gene co-expression network analysis and machine learning
Source: Front Genet. 2025 Sep 24;16:1654459. doi: 10.3389/fgene.2025.1654459 (PMC12504094; doi:10.3389/fgene.2025.1654459)
Supplement: Supplementary file 2 [file Table2.xls]

## Sheet: Table2
Geneid	TCGA-FV-A3I0-01A	TCGA-DD-A3A6-01A	TCGA-BD-A3ER-01A	TCGA-CC-5261-01A	TCGA-DD-AAVZ-01A	TCGA-DD-AADN-01A	TCGA-DD-A1EB-01A	TCGA-LG-A9QD-01A	TCGA-G3-A25T-01A	TCGA-XR-A8TE-01A	TCGA-DD-AACA-01A	TCGA-FV-A4ZQ-01A	TCGA-CC-A1HT-01A	TCGA-DD-AAD5-01A	TCGA-K7-A5RF-01A	TCGA-DD-AADA-01A	TCGA-MI-A75I-01A	TCGA-DD-AAD0-01A	TCGA-DD-AACN-01A	TCGA-DD-AAW0-01A	TCGA-BC-A10R-01A	TCGA-DD-AAD3-01A	TCGA-2Y-A9GZ-01A	TCGA-DD-A11B-01A	TCGA-DD-AAVU-01A	TCGA-XR-A8TG-01A	TCGA-DD-AADJ-01A	TCGA-G3-A5SJ-01A	TCGA-ED-A66Y-01A	TCGA-BC-A112-01A	TCGA-FV-A3I1-01A	TCGA-DD-A4NV-01A	TCGA-T1-A6J8-01A	TCGA-DD-A1EC-01A	TCGA-UB-A7MD-01A	TCGA-DD-AACT-01A	TCGA-DD-AACA-02B	TCGA-DD-AACA-02A	TCGA-DD-AADS-01A	TCGA-ED-A7PX-01A	TCGA-FV-A23B-01A	TCGA-DD-A4NF-01A	TCGA-DD-AACO-01A	TCGA-G3-A7M7-01A	TCGA-CC-5262-01A	TCGA-G3-A7M8-01A	TCGA-DD-AAEH-01A	TCGA-BC-4073-01B	TCGA-RG-A7D4-01A
SEMA3F	16.0336	30.8875	14.4496	22.7277	10.2773	16.4878	22.0344	2.5864	10.7732	11.9235	16.8184	8.7755	16.2707	5.6437	5.0564	7.3966	9.9624	29.3497	14.295	8.5464	8.8929	10.7204	13.4536	8.5318	3.2205	12.9353	8.8665	9.4039	19.5401	15.434	8.5914	14.6474	4.8591	15.5125	35.5558	10.8942	29.7825	36.3737	4.0457	16.7492	12.9819	13.4951	9.3963	6.876	15.8911	7.5822	6.1736	14.3349	12.5897
HECW1	0.0356	0	0.0507	0.0622	0.0596	0	0	0.0096	0.0277	0.0636	0.0696	0.2662	1.1988	2.5389	0.1227	0.0146	0.0212	0.2619	0.0894	0.1221	0.0222	0.2475	0.0507	0.5009	0	0.0488	0.1442	0.0329	0.0654	0.0282	0.1756	0.0731	0.9292	0.0229	2.5108	0.0268	0.0684	0.1259	0.0688	0.1657	0.1868	0.0623	0	0	0.0988	0.0106	0.0303	0.098	0.0171
DBNDD1	18.9123	5.2016	12.6295	27.278	10.046	31.046	21.0332	7.0687	34.7291	3.3198	11.4935	2.6881	11.6579	20.6061	5.2517	1.8321	13.3696	4.2871	22.7205	41.6686	4.2161	26.4582	12.8361	13.8303	25.7919	41.0018	1.0507	6.8834	3.394	14.5368	78.8545	46.3259	76.6732	10.3014	26.7013	43.5592	3.6942	5.3748	27.9323	25.4802	1.9613	5.9758	13.6507	45.5235	6.3507	3.2869	10.0023	9.5892	5.8415
MTMR7	0.4803	0.3272	0.2478	0.5006	6.9095	1.2103	0.9442	0.1679	0.5987	0.3198	0.3318	0.2409	0.3044	0.3097	0.2304	0.1979	1.006	0.2906	0.3484	0.3387	0.1896	0.2009	0.6542	0.606	0.0698	2.6051	0.6767	0.1985	1.8823	0.085	0.1115	0.4255	0.1987	0.5846	0.1405	0.6055	0.3163	0.4644	0.1037	0.9905	0.4794	0.5176	0.2711	0.2075	0.2799	0.2195	0.383	8.8261	0.5669
ARHGAP33	3.6474	3.0728	1.152	4.1004	1.2493	1.1292	1.6033	1.2418	4.5662	2.058	2.855	5.0895	3.058	9.8959	0.8346	1.0619	2.942	4.5817	1.954	1.6508	1.4908	1.9902	2.2494	1.2309	1.2992	10.4814	0.8489	3.2246	9.0239	2.0656	2.9254	2.863	0.9595	1.6093	2.1054	2.3216	2.1012	2.6355	1.002	3.4623	3.3872	1.0336	4.064	0.8091	1.3676	0.5036	1.5823	3.1686	1.9233
SLC22A16	0.0544	0.3784	0.0129	0	0.0177	0.0224	0.0415	0.0115	0.037	0.0486	0	0.0633	0.3281	0.169	0.0146	0.013	0.0605	0	0.0199	0.015	0.0494	0.0155	0.1507	0.0518	0	0.0158	0	0.0293	0.0359	0.0168	0.033	0	0.013	0	0	0.0239	0	0.015	0	0.0169	0.0345	0.074	0.0458	0.0147	0	0.0126	0	0.1119	0.0609
ZMYND10	2.0339	0.1023	0.5768	0.9379	0.0958	1.3303	0.2058	0.2478	3.7061	0.2191	0.6719	1.1984	1.1593	2.0379	0.3158	0.0879	0.5316	0.9801	0.1348	0.0406	0.1605	0.2723	0.652	0.8229	0.4396	0.5135	0.2318	1.6066	0.8979	0.3625	0.2229	0.4638	0.1412	0.252	0.6108	0.2904	1.5501	1.478	0.539	0.1599	0.1864	0.1401	1.0836	0.5375	0.1083	0.5093	0.4175	0.3405	0.2678
ABCB5	0.0841	31.8648	0.0055	0.3161	0.0897	0.0094	0	0.0048	0.0938	0.0068	0	0	0.0045	0.1783	0	0.011	0.0064	0.6186	0.0168	0.038	0.0209	0	0.0127	0.0437	0.0065	0.0267	0.008	0	2.151	0.7283	0.0278	0.0174	0.0055	0.0344	0.0066	0.0201	0	0.019	0	0.0713	0.0388	0	0	0	0.0068	0.0053	0	0.1535	0
CALCR	0	0	0.0239	0.0513	0	0	0.0128	0.0106	0.0114	0	0	0.0293	0.2057	0.4431	0.0135	0.012	0.2238	0	0.0369	0.0556	0.0823	0	0	0	0	0.1318	0	0.0271	0.0332	0.062	0.2745	0.0127	0.0362	0	0.2306	0	0	0.0139	0.0142	0.0625	0.0106	0.0137	0	0.0545	0.0296	0.0116	0.0143	0.2071	0.0282
DVL2	14.0497	6.3807	6.8611	22.1818	11.1022	5.023	2.9362	3.3211	10.7318	16.9055	13.7275	21.2051	18.324	19.1202	5.8933	6.9375	9.524	9.8389	22.4329	10.4528	6.12	6.9711	6.8809	8.1088	4.9325	7.2366	7.5522	7.506	39.1868	13.9367	10.0185	9.1251	5.5951	9.297	9.5486	9.0398	10.1261	14.2909	2.8589	14.5463	9.4211	15.3268	7.9339	4.2692	10.0749	3.9731	5.4859	9.1708	11.8323
HOXA11	0.1591	0	0.0189	1.5431	0	0	0	0	0	0.1186	0.1914	0.2316	0	0.0618	0.0214	0.9703	0	0	0	0	0.0434	0	0	0.0379	0	0.1389	0.0558	0	0.0525	0.0245	0	0	0.0191	0	0	0	0.0178	0.0219	0	0	0.0168	0.0217	0.0335	0	0.0469	0	0	0	0.0446
MEOX1	2.1974	0.7556	1.624	7.4579	0.0776	0.0327	0.1011	0.0837	1.2265	0.9469	0.0382	0.2081	0.1546	0	0.2772	0.1139	0.0884	0	1.8345	3.5764	0.2889	1.8556	0.2201	0.0378	0	0.7165	0.0557	0.4929	0.0787	1.591	1.3724	0.5812	0.2097	0.5106	0.5234	0	0	0.8094	0.6495	3.9236	0.0839	0.0649	0.2341	0.043	3.8131	0.0367	0.2932	2.0027	0.0223
REXO5	0.9471	1.3665	0.8844	2.4519	1.9351	1.1686	3.1035	0.555	3.5547	2.356	7.2314	5.9254	2.9873	3.1855	2.1081	0.9264	1.1925	3.199	1.9509	2.4262	1.541	2.5023	2.4199	1.6242	4.4573	6.1792	1.1947	1.1569	8.1181	1.3533	3.9622	1.9685	0.9796	1.3063	1.8502	2.9932	7.011	5.7768	1.5297	1.6211	2.096	1.0834	6.2006	1.6368	0.8521	7.3975	2.1859	3.0174	6.8903
ITGA3	44.1434	23.1354	2.21	20.4448	2.5618	1.0247	2.4047	2.3871	51.4178	1.7954	2.3242	1.0597	115.236	110.9	4.9325	2.4295	4.3084	0.7382	3.1775	4.9081	2.9124	2.9385	1.153	1.1456	0.6355	3.3987	0.8199	86.701	2.9184	122.464	3.6388	3.7945	1.5238	8.1019	4.8731	2.0542	1.5407	3.1031	0.5255	48.7518	1.8406	1.5578	0.5384	2.3879	4.9394	2.0267	2.2766	12.8946	0.7953
CRLF1	23.7889	0.6976	0.1532	2.4475	0.2098	0.5299	0.2915	1.4023	2.6821	4.9072	0.4476	0.2084	0.7247	2.04	3.3052	0.2738	0.4181	0.0424	1.2072	0.2571	1.315	1.7743	0.0595	0.2728	0.0815	0.6041	0.0502	0.7339	0.2836	5.9342	1.2803	2.6914	2.0962	0.0767	1.21	0.5341	0.0482	0.4337	0.0202	4.6926	0.0454	0.0585	0.1809	0.1163	2.5089	0.7274	0.4879	0.6814	0.1605
TMEM98	10.2909	7.8281	16.9194	129.048	40.9152	0.1684	16.2902	1.6302	5.3557	2.0747	68.0965	3.8142	17.6494	45.3597	11.6184	5.619	14.9967	0.0121	53.3354	17.713	2.6289	28.3247	15.9785	31.0303	29.0073	20.4833	31.5488	41.7252	102.904	77.2757	37.398	6.7365	10.29	0.9037	31.2864	31.3784	15.7239	37.5185	4.9188	7.76	114.139	27.3197	28.8308	5.6767	33.0194	13.2768	0.9534	16.287	54.2079
YBX2	0	3.671	0.6106	0.1872	0.5377	3.2629	0.1985	0.3091	0.0521	1.1346	3.5186	0.4272	0.0357	1.7822	0.2709	0.1206	0.727	0.0544	0.1345	4.6242	0.976	1.2021	0.3686	0.1529	0.1175	4.8314	0.3053	0.3712	3.8455	0.3533	1.8629	0.5208	0.8256	0.0983	0.0788	0.4831	8.0035	6.0249	0	0.5699	0.6396	0.3872	1.0236	0.1739	0.7834	0.2754	1.4326	2.8201	8.7637
ABCC8	0.0394	3.8246	0.0842	0.2066	0.1154	0	0.0215	0.0071	0.0421	0.0151	0.0081	0.0196	0.0493	0.3409	0.0498	0	0.0282	0.005	0.0186	0.1445	0.1811	0.0096	0.0047	0.0603	0	0.0196	0.1774	0	0.6182	0.0208	0.1841	0.0213	0.0364	0.0289	0.261	0.0222	0	0	0	0.2254	0	0.0184	0	0.0137	0.0149	0	0.0096	0.0781	0
TMEM132A	73.4998	4.3763	2.4158	21.3518	1.2553	2.2214	0.9141	0.5166	197.148	2.8284	4.2344	15.2822	25.0518	18.2529	0.7603	1.068	1.356	0.8824	16.442	2.1858	2.1402	2.9615	0.8497	0.5215	6.8922	2.2857	1.2481	4.1436	3.4892	8.6112	3.4961	1.9672	2.4249	5.9249	2.702	0.6536	1.2051	1.9702	0.6587	88.7271	3.6093	3.0375	0.3812	1.8738	5.2888	1.9825	0.6218	2.6669	1.268
CACNA1G	0.1548	0	0.01	0.0969	0	0	0.0107	0.0044	0.115	0.0126	0.0051	0.0061	0.0041	0.5031	0.0057	0.0252	0.0059	0.0125	0.0077	0.1108	0.1152	0.006	0.0117	0.005	0.012	0.0184	0.0148	0.0513	0	0.1236	0.0128	0	0.0101	0	0.0181	0	0.0047	0.0116	0.006	0.0262	0.0045	0.0057	0.0178	0.0057	0.0187	0.0146	0.03	0.0489	0
DLX6	0.1027	0	0.0147	1.9191	2.2489	0	0	0.013	0.49	3.6567	0	0.0359	0.024	0	0	0	0	0	3.9328	0	0.0224	0	0	0	0.5617	0.0179	10.2391	0.0166	3.989	1.2349	0	0.0156	0	0	0.0177	0	0	0	0	1.992	0.1563	0.1175	0	0.0334	0	0	0	0	1.1746
MAP3K9	0.9888	0.5053	0.8439	2.0039	1.8263	0.4443	1.1348	0.6357	1.9859	2.5963	1.1217	1.4575	2.4537	0.8974	0.3268	0.9716	1.4878	1.7273	1.2133	0.9142	0.5364	0.894	2.419	1.6458	0.6836	4.017	0.6369	1.3694	0.8491	3.0174	1.575	1.8173	1.28	8.6052	1.7686	0.429	0.4577	1.1523	0.1547	1.6621	1.8733	2.6945	1.7186	1.4069	0.7879	0.7841	1.3196	2.9427	1.1675
CCL26	2.5176	23.6222	0.2873	54.8853	0.2952	0	0	0.3182	1.3035	0.09	0.1453	0.0879	1.1176	6.7312	0.7299	0.939	0.2521	0	0	0.5842	0.5495	1.0329	0	0.072	0.172	0.8792	0.1059	1.3857	2.2939	0.7448	1.1906	0.1525	0.145	0.1295	0.6924	0.663	0.0678	0	0	8.4476	0.1277	0	0.5089	0.1636	2.4915	1.4652	0.2574	9.25	0
USH1C	287.002	0.0301	0.0721	15.3823	1.072	0.0891	0	0.0274	148.75	10.4559	86.3794	20.1212	7.2513	17.6493	2.3136	0.0207	0.2048	24.4048	10.5745	0.6341	18.7869	0.728	0.012	0	0.0863	0.1512	0	15.0616	3.6886	0.5739	0.0263	0.1967	2.4949	20.7596	25.5603	0	0.0486	0.2743	0	13.0383	0	101.514	0.073	0	0.0638	1.2403	0	25.8626	0.7038
GTF2IRD1	18.9431	3.92	1.2198	12.0407	3.6721	1.3305	1.9299	2.43	7.7253	10.9191	13.7779	9.2848	17.8021	16.2556	2.4564	3.5783	7.1161	10.5148	8.794	6.1568	6.2648	3.4636	6.9742	2.5762	2.3914	3.5949	3.4123	4.8317	25.7728	8.7921	5.3099	4.5272	7.5381	13.0948	8.8665	2.1802	9.7861	11.0165	1.6311	16.9151	3.4458	5.2687	1.7203	4.106	3.1282	2.1963	1.9859	10.897	7.3252
ARHGAP44	1.6935	0.3066	0.1679	3.4996	2.7901	0.0281	0.1508	0.1248	1.014	0.2648	0.2575	0.1459	0.3415	0.0708	0.8012	1.3454	0.1457	0.0203	1.2111	1.0133	0.3274	0.4284	0.1326	0.6783	0.0649	0.3381	0.0718	0.2336	1.0379	0.5055	0.3108	0.3162	0.1477	0.3076	0.4047	0.14	0.0664	0.3012	0.1349	0.9273	0.1252	0.2296	0.1055	0.0987	0.3825	0.2157	0.3364	0.4807	2.2279
SCIN	0.0913	0.3391	0.1216	0.7551	0.0238	0	0.0233	0.0192	0.0539	0.0653	0.0176	0.0745	2.3829	0.3881	0.0539	0.0175	0.1321	0.0866	0.0737	0.106	0.0365	0.0573	0.1721	0.0174	0.026	0.2127	0	0.3894	0.0422	0.3772	0.144	0.0277	0.1184	0.5833	0.1832	0.0321	0.0164	0.0503	0.0052	0.6697	0.1467	0.0199	0.0385	0.1187	0.1345	0.0633	0.0052	0.9588	0.0665
MYH13	0	0	0	0.0885	0.113	0	0	0	0.0079	0	0	0	0.5202	0	0	0.0166	0	0	0.4962	0.0671	0.0757	0	0	0	0	0.0101	0.0365	0.0094	0.0458	0.0107	0.0105	0	0	0	0.0398	0	0.0078	0	0	0.0539	0	0.2268	0	0.094	0	0	0.0099	0.0268	0.0292
PRSS21	50.9272	0.0501	0.0513	0	0.0703	0.3552	0	0	0.3433	0	0.0779	0.5029	0.1472	30.0434	0.087	0.0258	0.03	0	0.1583	0.1193	0.5892	0.0923	0.0299	0.0257	0	0.0628	0	0.6992	0.0713	0.0666	0.2946	0.0545	0	0.2082	0	0.0474	0	0	0.1522	14.9616	0.0456	0	0.1819	0.0585	0.5406	0.0499	0.1533	0.3611	0.4538
NOS2	2.3496	0.6609	0.9987	2.7102	0.3931	0	4.5594	0.122	0.8442	0.4605	0.4993	0	0.4324	0.2251	0.6351	0.2424	0.1343	35.2311	1.2567	0.9603	2.9242	2.8749	0.5754	9.9694	0.0962	0.1124	1.218	0.6253	0.4463	2.3062	1.1269	0.6335	0.4751	0.1138	1.6875	1.3774	0.3032	0.3457	1.2934	0.69	0.6223	0.3419	0.0813	0.6275	0.5546	0.2565	0.2331	0.2484	0.2435
SCN4A	0.1889	1.9967	0.4594	1.5121	0.8056	0.0848	1.0362	0.6893	0.1112	0.6988	0.849	0.1875	0.0301	0.6742	0.1937	0.3758	0.3511	0.2519	1.5492	0.3416	1.1622	0.7708	3.2135	1.7243	0.1541	0.15	0.2167	0.1251	1.514	0.0953	0.4374	1.4564	0.3278	0.3644	0.5315	0.5428	0.6126	0.738	0.2325	0.1521	0.8711	0.8561	0.4449	0.4395	0.2732	0.5713	0.7829	0.7292	0.3826
TKTL1	0.0201	0.2795	0.043	0.2152	0.0196	0.0248	0.0153	0.0127	0.0547	0.018	0.029	0	0.2228	0.0156	0.0162	15.6535	0.067	0	0.0662	0.0499	7.636	0	0.0835	0.0287	0	0.0876	0.1055	0.0488	0.179	0	0.0913	0.0304	0	0	0.1726	0.0264	0.0135	0	0.017	0.0374	0.0891	0.0164	0	0	0.0355	0.0278	0.0513	2.1697	33.0789
PAX6	0.1955	0.0119	0.0024	0.1418	0	0.0042	0.0026	0.0022	0.0023	0.0153	0.0148	0	0.014	0.0027	0.0028	0	0.0029	0	0.0075	0	0.1553	0	0	0.3015	0	0	0	0	0.0102	0.3647	0	0	0	0.0066	0.0147	0	0	0.034	0	0.0096	0.0304	0.1317	0	0	0.003	0.0024	0.0029	0.0159	0
CRAMP1	3.286	1.1924	1.7917	6.0647	2.1164	0.7316	1.522	1.0826	4.7298	4.3228	2.7929	2.618	7.1529	3.9559	1.048	2.6522	1.0444	2.4596	2.1377	2.4639	2.4626	2.0062	2.205	1.2475	1.2241	3.5232	0.9263	2.4665	3.8987	3.1523	3.0933	2.8866	1.6605	1.9907	2.2935	2.1364	2.3499	3.6746	0.216	2.9323	2.3703	3.8623	0.8636	1.6993	1.1862	1.2439	1.9786	2.0533	3.2814
E2F2	0.8554	0.4601	0.2958	3.3336	0.4053	2.8145	0.287	0.1474	3.17	0.2318	1.0661	3.0336	6.2228	2.9516	0.3236	0.1859	2.4872	1.6128	0.3706	0.4619	0.4173	0.4321	0.9592	0.3334	0.4872	2.2971	0.327	2.7067	2.0795	2.0252	2.4989	0.5789	0.14	2.4496	0.8578	0.5461	0.8112	0.8139	0.2851	1.945	0.9367	0.18	0.6878	0.1579	2.0042	0.2874	0.5411	3.9918	2.3751
CAMK1G	0.8934	0.1481	0.1214	0.7165	0.0208	0	0.1624	0.0134	0.2753	0.038	0.0767	0.0557	0.5218	0.0496	0.1884	0.0763	0.8341	0.0378	0.4445	0.3526	0.267	0.2182	0.0354	0.1976	0.0363	0.3157	0.0224	0.3271	0.1053	1.298	0.3095	3.0919	0.0613	0.2051	0.4937	0.028	0.1288	0.1055	0.018	0.6345	0.2158	0.1217	0.1613	0.1555	0.7894	0.1179	0	0.4433	0.0179
ADAM22	0.3018	1.5309	0.1407	2.4077	0.1077	0.2506	0.1773	0.0587	0.344	0.0259	0.0712	0.6234	2.088	0.3563	0.1309	0.0291	0.489	0.0052	0.1277	0.101	0.0538	0.119	0.1978	0.1824	0.0446	0.076	0.0854	0.8079	0.1092	4.0079	0.1056	0.0615	0.1463	0.4253	0.0299	0.1528	0.0508	0.0527	0.0442	0.8222	2.4097	0.0522	0.0293	0.0613	0.1128	0.1206	0.084	0.3942	0.0976
CELSR3	0.2096	0.0605	0.2406	1.6042	0.7941	1.9865	0.8509	0.3586	0.1706	0.2194	0.4499	2.8123	1.0837	5.5898	0.5105	0.4399	0.3625	1.0222	0.1855	0.5422	0.0614	0.2621	2.0018	0.4456	0.7205	1.3433	0.0699	2.7348	0.1164	1.12	6.3174	2.5384	0.3644	2.747	2.1923	0.1212	1.0594	3.3407	0.5924	0.2954	4.6369	0.5053	0.7168	0.4817	0.2529	0.124	0.7185	2.6119	1.2288
MAPK8IP2	2.6641	0.9697	0.5579	12.3294	2.9136	3.7995	4.2181	2.1701	0.5162	0.459	0.6437	0.6724	0.414	24.3536	0.5708	0.1402	0.1427	0.6409	10.8066	4.1929	8.502	7.4581	0.945	2.9164	14.9282	0.9816	0.7451	10.5048	1.3313	5.0052	2.4228	1.4247	0.3168	0.3142	7.7518	0.9172	0.403	0.4847	0.2791	1.2074	0.3409	0.669	0.8646	20.957	0.4643	0.2201	0.7079	2.2733	1.1197
RHOBTB2	3.3518	59.7348	2.5206	7.1152	4.2482	0.4492	4.0969	1.252	4.1875	7.6604	3.1756	1.6927	4.5972	3.1211	2.6131	2.5192	1.8315	1.561	2.6147	2.7245	2.571	2.1052	2.1726	4.0016	0.9148	1.8324	4.9641	1.3261	6.5753	2.2276	2.4834	2.0591	5.1048	7.9028	1.445	10.237	1.5205	2.1766	1.4314	6.6674	2.7018	3.7971	2.0429	1.6441	2.3277	1.6991	1.2407	4.8685	2.2053
HHATL	0.049	116.112	0.0175	0	0	0	0.0187	0.0929	0.0334	0	0	0.0214	0	0	0.0592	0	0.5726	0	0.027	0.0203	0.1204	0.021	0.0611	0	0	0.0428	0	0	0.0243	0	0.0223	0.0186	0.1765	0.0158	0.316	0	0	0.0203	0	0	0	0.2604	0	0	0	0	0	0.0189	0.0618
NCAPD2	22.1792	3.7396	5.2602	37.7582	11.6966	10.9754	6.977	4.709	25.0241	6.1346	25.3109	29.5656	67.744	12.9607	4.6969	4.6774	7.4036	12.8863	9.0139	7.336	5.6839	8.7633	9.5984	9.2487	4.6548	9.8109	5.935	12.3637	45.3507	33.9097	22.9965	7.546	4.302	15.5169	11.0881	5.9937	15.8162	23.524	2.9529	34.655	10.2174	9.1274	5.2808	4.2044	20.7867	4.9581	3.9058	33.0233	27.6295
GIPR	0.81	3.0136	0.0498	0.8339	0.0682	0.2585	0.2773	0.1236	10.9227	0.1124	0.2116	0.5245	0.6363	8.9662	0.3824	0.2003	0.5826	0.0124	0.1843	0.3472	0.0686	0.1552	0.0697	0.1098	0.0477	0.5731	0.1028	0.9383	0.0415	0.1291	0.1778	0.1269	0.0704	1.4365	0.096	0.0919	0.047	0.15	0.1182	3.2804	0.1151	0.1027	0.0706	0.1361	0.037	0.0387	0.2618	3.9024	0.3639
SEMA3G	1.4167	7.2739	5.1126	13.0137	11.705	0.7961	3.267	6.5153	1.7583	7.0239	11.73	0.6983	6.6526	2.3985	3.4907	5.4227	3.2885	1.172	10.3057	13.4847	7.5927	17.3008	14.1475	5.6326	11.5629	4.3842	3.1849	2.8498	32.2429	6.9771	7.9856	12.4345	4.414	6.7899	7.7643	2.5119	1.2837	8.5301	2.2309	9.4657	7.2115	2.166	2.7114	4.2959	9.1593	6.9586	7.7435	1.7865	4.398
PRSS3	2.2853	0.0346	0.1063	10.2679	9.1262	0.2452	0.1897	31.1444	0.7107	0.2221	0.0717	15.2721	9.8368	0.0386	8.6422	0.392	0.0414	0	0.2186	0.0823	0.7861	0.0849	1.1153	15.1926	4.2014	16.2218	44.2325	53.6827	21.4026	39.3173	0.0452	0.4137	0	0.2874	11.5719	6.7379	0.0334	0.041	0.042	0.6946	11.8102	0	73.624	19.8965	16.5932	2.3751	0.0846	58.326	8.8532
FMO1	0.452	0.1642	0.9393	8.4552	2.3814	0.097	0.3752	0.0373	6.6948	0.1582	0.2836	0.1373	0.3214	0.0917	0.4115	0.1692	1.7874	26.1513	0.8647	0.5538	0.429	0.7224	0.2451	2.0222	1.3096	4.1182	37.2293	2.6885	13.236	2.1442	0.3754	0.2083	2.2928	0.9476	0.0169	3.6749	0.0661	0.1137	1.3967	0.5313	18.2281	0.4014	1.8375	0.7664	0.9378	1.1166	6.7645	0.7889	0.1487
SLC6A7	0.0166	0.0346	0.0354	0.0507	0.0323	0.0204	0	0.0209	0.0226	0.9029	0.4419	0.8673	0.058	0	0.0267	0.0237	0.0967	3.3249	0.0364	0.0274	0.3974	0.0283	0.0688	0.0237	0.0283	0.0145	0	0.0402	0.0164	0.0612	0.0151	0.0501	0	0.1277	0.1849	0	0.0111	0.0137	0	0.1234	0.042	0.0135	0.0209	0.0134	0.0146	0.0229	0.0282	0.0511	2.6157
DPF1	0.1622	0.1848	0.0526	0.1355	0.0288	0.091	0.0338	0.028	0.4722	0.0528	0.0213	0.1288	0.1464	0.0917	0	0.0106	0.1231	0.0524	0.0324	0.0244	0.1046	0.1009	0	0.0211	0.1008	0.0901	0.1395	0.0239	0.0146	0.0818	0.0537	0.1005	0.0106	0.1991	0.038	0.0388	0.0298	0.0975	0.0125	0.1375	0.0935	0.012	0	0.1558	0.0912	0.0307	0.0377	0.1821	0.0496
ANLN	2.4082	0.3533	1.0778	9.181	5.9058	1.0487	1.208	0.2462	5.1712	1.9212	9.7015	15.5055	36.5987	13.2948	0.3993	0.7959	5.5155	11.4579	2.1813	2.0447	1.4558	2.1795	2.6993	4.2005	1.6034	11.8318	1.1168	5.4082	15.3271	9.6045	4.1977	2.538	0.476	8.7878	3.7136	3.0467	3.8449	6.379	0.1398	9.2095	10.3946	0.5594	0.6115	0.422	4.5374	0.4499	1.7499	18.707	7.5316
ZBTB32	0.5169	1.2594	0.1659	1.0288	0.1263	1.0523	0.0395	0.1797	0.6691	0.0693	0.7273	2.4604	1.9173	0.2411	0.4163	0.0927	0.1294	0.2987	0.4264	0.1714	0.0282	0.0442	0.3009	0.1108	0.0662	0.2708	0.0815	0.7741	0.5376	0.239	0.8932	0.3522	0.0186	1.1963	0.3777	0.2382	0.2957	0.7688	0.5029	0.0723	0.0819	0.0845	0.0653	0.105	0.1827	0.1433	0.3743	0.8978	1.8902
GABRA3	0	0	0.0122	0	0	0	0	0	0	0	0	0.1937	8.9374	2.2009	0	0	3.8001	0	0	0	0.5585	0.0437	0.5674	0	0	0.1191	0	3.7143	0.0169	0.0315	0.8688	0.1291	2.0269	0	2.0967	0.0225	0	0	0	0	0.9192	0.0279	0	0	0.7235	0	0	4.5033	0.2008
SEMA3B	55.1944	5.3993	1.3569	5.2425	4.1135	1.7414	0.2062	2.1175	6.2461	1.4377	6.7392	1.1898	5.2332	77.7751	4.7051	0.8979	3.7786	37.3093	4.0093	1.7699	2.5918	1.3218	2.8065	5.6827	1.5307	13.5445	0.4645	8.5734	3.2333	1.5319	2.4891	0.8455	0.6629	76.8016	4.4624	0.7273	17.4108	15.6274	1.3498	2.2537	1.4005	1.6746	19.0729	5.763	0.7808	2.0324	1.7044	1.2505	2.2904
LTF	0.8696	0.8277	2.038	34.0175	1.0752	0.0438	0.5692	0.2243	0.4957	0.3333	0.3713	0.713	4.1256	105.978	0.7289	0.9929	2.073	0.0473	1.1517	0.7648	1.0749	0.6523	7.1422	0.6594	0.0455	0.6353	0.5597	7.0532	0.58	1.4111	1.1298	1.3435	0.7029	1.6543	7.9016	0.8647	0.0478	0.1466	0.3904	1.1745	0.3938	0.4205	0.583	0.5623	0.9409	0.7009	0.6199	3.0274	0.1193
SLC7A14	0.0067	0.0047	0.0096	0	0.0132	0.0083	0	0	0	0.0302	0.0097	0.0059	0	0.0052	0.0435	0	0.0338	0.1019	0	0.4639	0.0037	0.0519	0.0056	0.0434	0	0.0236	0.0496	0	0.0134	0.0125	0.0061	2.9921	0.0097	0	0.1101	0.1243	0	0.0056	0	0.0063	0.0086	0	0.0085	0.0055	0.0477	0	0.0115	0.0052	0.0057
DDX11	7.9111	2.3852	1.8407	9.9614	4.2412	3.1004	3.0626	0.5989	4.7382	1.2635	5.2258	4.2414	8.2926	4.2811	0.5588	2.0573	3.5649	2.8427	7.0447	1.4795	4.1459	1.3741	4.8825	1.6323	1.1492	4.8164	2.1257	12.0055	13.7174	8.8474	4.7246	1.3003	0.5971	6.2007	2.3126	1.7603	4.686	5.0824	0.7444	4.5189	3.4704	3.3527	5.2166	0.7836	1.9214	0.9673	0.7352	4.5847	5.2631
TACC3	13.249	7.2898	4.3858	16.5368	6.9969	19.686	2.4435	3.5032	24.1442	3.1551	10.2521	16.3817	47.2391	15.5069	2.8765	2.4873	10.5704	13.4672	5.3457	4.5153	3.2655	5.7436	3.1352	3.0031	4.6985	21.7074	6.5545	9.555	16.4788	10.6022	13.6928	2.9788	4.079	11.9751	9.6409	4.2476	12.3611	7.5314	3.0582	12.7037	11.524	1.7523	8.1618	1.7423	12.4786	1.7137	5.6583	15.5603	12.7071
POLA2	1.5893	2.4869	0.7074	2.1023	1.0933	7.8591	1.0292	0.5383	3.8979	0.5685	2.1742	2.7204	6.2083	2.5792	0.8397	1.3132	2.3443	3.0174	1.2306	0.8851	0.7285	0.9781	1.3638	0.9357	2.3134	3.1414	1.7776	0.9159	4.1176	1.152	1.6072	1.4341	0.8881	1.6919	2.4916	1.6407	4.1326	2.1326	1.9254	3.5671	1.4347	0.6544	12.7543	1.0742	3.258	0.8633	1.4839	1.5899	1.5604
ZC3H3	48.8196	20.0366	23.4767	37.1083	34.8196	32.8391	17.3908	24.78	44.7169	27.7303	42.5276	65.581	61.7296	20.998	11.6757	15.57	35.7626	89.4057	61.2909	26.2368	10.1634	14.2617	19.4896	11.6907	17.7962	28.3873	14.6394	26.6874	47.2187	26.209	40.7644	19.3861	12.522	23.0668	44.3648	22.2462	13.7889	24.4601	4.2009	15.8357	18.6583	22.0571	3.7738	29.7674	27.5531	5.7737	14.9765	12.9085	42.2363
ACP3	0.2316	0.0461	0.0118	0.3545	0.2263	0.0204	0.0253	0.0209	0.6761	0.0444	0.0239	0.0722	1.797	0.8356	0.0666	0.0356	1.7388	0	0.0728	0.1782	0.0271	0.099	0.0138	0	0	0.0144	0.0522	0.1607	0.0491	0.2294	0.1354	0.0125	18.2236	0.2446	3.668	0.0218	0.0111	0	4.7437	0.1542	0.0629	0	0.0627	0.0134	0.0585	0.2521	0	0.383	0.0695
MTMR11	12.4494	0.4096	3.7662	9.4349	9.2596	1.9486	0.3784	7.7598	1.9093	9.0414	10.3009	2.5693	22.4202	59.3561	2.0077	3.8649	2.5838	38.2195	1.3795	15.1167	1.7321	3.6264	0.8497	2.965	6.7062	15.1139	0.3906	34.3911	1.1808	17.265	21.4748	1.6411	2.0962	4.3101	64.8942	2.5486	10.5033	25.1911	0.3668	2.8865	2.4933	43.4809	1.1933	1.1824	2.668	0.6544	2.2293	11.5696	8.4212
DPEP1	1.2933	0.072	8.708	12.3154	0.7077	0.7021	0	0.0817	0.7753	0.9945	0.2799	25.277	0.0604	0.1608	1.5207	0.538	0.0216	0	1.963	2.165	3.8954	1.2381	0.0215	0.037	0	0.4516	0.0272	1.0887	0.7429	0.9087	1.2232	1.6644	0.7078	0.1829	5.9136	0.6812	0.0348	0.1923	0.1094	3.5199	0.0656	0.4015	0.1961	1.5759	5.7823	0.0358	0.1102	0.9983	47.2022
STMN4	0	0.0299	0	0	0.021	0	0.2298	0	0.0293	0	0.062	0.1502	0.0126	0	0.0173	0	0	0	0	0	0.0235	0.0551	0	0.0461	0	0	0.0226	0.0174	0.0213	0	0	0.2278	0	0.0276	0.0185	0	0.0723	0.0355	0.1455	0.1002	0	0.2107	0	0.0175	0.057	0.0149	0	0	0.0181
SLC38A5	1.4272	1.3123	0.3393	1.8612	0.2066	2.5651	0.2018	0.3229	0.7082	79.5781	0.7628	8.3399	5.7836	5.9022	0.7379	0.4676	0.5586	0.2349	1.0077	0.365	0.3557	0.256	0.4542	0.1133	0.301	0.3846	0.2037	6.6885	0.3315	0.4072	0.8813	0.2534	0.1142	18.2583	1.7718	0.3712	0.3083	0.5386	0.5813	1.478	0.2122	3.9587	0.089	0.2863	1.0431	0.1465	0.7505	2.6928	7.7607
CNTN1	0.0283	26.9866	0.0404	0.5642	0	0	0	0	0.5214	0	0	0.4374	0.0166	3.1727	0.6088	0	0.0079	0	0.0728	0.0861	0.0206	0.0969	0	0.0068	0	0.231	0.0298	4.4743	0.0281	1.0484	0.0258	0.0715	0.0408	8.8991	0.065	0.0373	0	0.0078	0.016	0.3259	0.006	0	0	0	0.0334	0.0131	0	19.591	0
ATP1A2	0.4159	0.2034	0.6414	3.1321	1.2521	0	0.0687	0.0781	0.0996	0.6835	5.2718	20.7526	1.0242	0.1223	1.367	0.3064	0.0938	0.0899	0.9272	0.8384	1.4966	1.5853	0.1309	0.1365	0.0288	0.8931	0.0945	0.1365	0.1336	1.7771	0.8383	1.2509	0.5423	0.5853	0.8985	0.0888	3.056	1.969	0.038	0.7334	0.1781	11.2961	0.355	0.9497	0.9436	0.6075	0.4214	0.4772	0.0756
SYT13	190.163	0	0.1855	15.8046	0.0127	0.0321	0	0	137.407	0.0698	0.0094	0.0227	2.0276	7.3769	1.5497	0	0.0759	0.0347	0.3146	0.4418	4.0226	0.3667	0.0324	0	0.7552	0.3519	0	22.7523	0.0515	1.3824	4.7178	0.315	4.2037	2.8835	0.3353	0	0	0.2256	0	17.2325	0	0.0212	0.0493	0.0106	1.4016	0.3783	0	1.9971	0
SNAI2	5.2648	11.3243	2.3547	13.0813	5.2287	1.3311	7.8925	4.7861	12.1419	23.0369	48.3553	26.1738	4.6378	0.4528	4.4312	3.0333	7.4528	5.2165	6.2652	16.9698	4.1796	4.666	12.5586	7.6159	18.3949	2.5808	0.3402	9.1864	17.544	14.7223	4.2189	2.5155	4.6612	7.1434	8.327	3.381	1.06	2.4781	0.9675	11.2623	3.1734	31.8726	3.1895	10.0086	5.1286	2.6461	7.4079	2.4316	6.2755
PLEKHB1	18.5991	0.3896	0.3787	6.3057	3.5618	0.6551	0.0438	0.1179	0.44	0.2567	0.0518	0.94	14.9622	1.7624	2.6121	0.1956	2.9933	0.0128	1.3574	0.4876	0.141	0.3803	0.1671	0.0615	2.2434	0.8896	11.45	11.4185	34.921	20.9107	1.6836	0.3259	0.527	0.6735	0.2344	0.2079	0.0193	0.2727	0.2185	9.8851	0.928	0	0.1994	0.0466	2.5361	0.3679	0.4768	3.9989	5.8386
NRXN3	0.3509	0.4758	0.0683	2.6862	4.4754	0.0225	0.0487	0.121	0.562	7.6205	0.1151	0.593	2.9068	0.0602	0.2643	0.183	0.3498	0	0.1554	0.0453	0.1989	0.4168	0.0227	0.3745	0.0039	0.1432	4.0145	0.0996	3.8139	0.2317	1.0817	0.2622	0.0427	0.0645	0.0313	2.6464	0.0061	0.1205	0	0.1912	0.1127	0.5995	0.9615	0.037	0.0685	0.3284	0.1087	5.0937	0.0613
NLRP2	0	0.2342	0.16	43.7619	0.0438	0.0277	0.0171	0.0496	39.3827	0	0.0324	0.7541	6.4844	0.3225	0.1535	0.1448	0.0936	0.0299	0.0247	3.6338	0.104	0.0959	0.1026	0.0881	0.0096	0.0392	0.0118	0.6898	0.0111	0.2281	0.8159	0.1019	0.1373	2.4366	0.1542	0.0886	0.0151	0.0093	0.1138	0.3554	0.0995	0	0.0567	0.1093	0.109	0.0855	0.2293	0.7704	7.9652
SLC45A4	9.6799	2.0093	1.2143	29.6014	10.8889	1.5931	0.5338	0.7224	4.2582	1.7208	0.6883	1.5658	3.1992	1.1378	1.1127	3.7929	1.1527	0.1389	21.5103	2.4878	2.7868	3.796	0.6907	0.2762	0.541	2.1756	0.6397	1.3247	17.2429	4.5698	2.8122	1.2701	0.7107	3.1669	1.8096	0.4223	0.4428	2.0658	0.3896	5.8182	1.6944	0.6518	1.7248	0.3741	2.0275	1.0599	0.7567	2.6726	1.0231
GRAMD1B	13.8661	1.5729	2.1693	3.1839	1.8053	0.1753	0.0868	1.0837	12.3962	0.2033	0.0957	1.6673	2.8223	8.5532	1.4994	0.5029	0.3004	0.0842	1.9747	4.2126	5.979	1.1216	0.0788	0.2945	0.259	0.3185	0.3685	1.5644	18.973	6.8676	8.8836	0.2188	0.5151	46.3868	11.0752	1.0292	0.0478	0.2701	0.4088	4.6451	5.0633	0.0697	0.1975	0.5734	0.3014	0.2987	0.0928	2.322	0.5217
DEPDC1	0.3357	0.0918	0.4447	3.9836	1.0076	1.583	0.1557	0.1212	0.7189	0.4074	4.222	6.8277	14.9527	1.9292	0.0869	0.3268	3.4014	2.057	0.277	0.9937	0.3991	1.0762	1.5853	0.8311	1.1267	9.2648	0.3907	2.2517	3.5507	1.8846	1.4503	0.4811	0.1382	2.3433	1.3089	1.0421	2.5579	2.2688	0.1725	2.7941	3.1622	0.2351	1.7725	0.1266	3.7719	0.1994	1.4914	5.905	1.9151
RRAGD	16.8822	34.7309	8.444	39.3115	8.6078	22.9546	17.8895	6.2081	6.1435	0.8946	28.6628	14.5252	29.5898	33.9753	6.6135	9.0989	18.7917	30.5295	5.8684	10.1449	1.6907	11.3302	8.3299	12.3404	25.1038	20.0526	6.9524	13.8896	0.6605	13.63	14.4686	7.2894	19.751	17.7394	25.5814	7.721	22.6279	32.8919	6.3947	17.7428	5.3731	15.8023	29.4041	12.9807	28.2995	5.603	4.948	47.491	27.3539
RTEL1-TNFRSF6B	0.3114	0.0596	0.1277	0.6556	0.1598	0	0.3805	0.2017	0.053	0.2297	0.309	0.3468	0.2319	0.4659	0.0627	0.296	0.2663	0.7128	0.548	0.0839	0.1529	0.0998	0.3366	0.3505	0.0333	0.3806	0.0246	0.1575	0.3084	0.0648	0.177	0.7014	0.0841	0.1952	0.1004	0.2153	0.11	0.6819	0.0066	0.0871	0.3998	0.2481	0	0.1075	0.0069	0.1241	0.1592	0.1502	0.144
KCNG1	1.6996	0.2275	0.0933	0.9007	0.1022	0	0.02	0.0248	1.4162	0.0234	0.0094	0.0457	0.0611	0.5487	0.0632	1.4909	0.0218	0	0.7046	1.376	3.7238	0.0112	0	0.2709	0	0.0913	0.0137	0.0635	0.3237	0.1088	0.0832	0.0297	0.0282	0.0672	0.1236	0.2066	0.0176	0.0216	0	1.316	0	0.0961	0.0661	0.0319	0.1155	0.0181	0.0223	0.0404	0.2857
AGPAT4	2.4338	0.9611	0.3401	2.555	2.1889	0.1961	0.1593	0.135	0.7918	0.3464	1.6736	1.4445	1.3606	0.5559	0.448	0.2993	0.8081	0.0795	0.956	0.638	0.8564	0.4245	1.0077	3.1834	1.2983	2.268	0.6161	1.0573	0.2853	0.5786	0.4517	0.9739	0.5937	1.804	0.8752	0.2027	0.3543	0.87	0.8446	0.8333	0.9793	0.1867	0.2761	0.1735	0.7768	0.2134	0.1481	0.7514	1.1523
INSRR	0.1361	0	0.0486	0.0625	0.0133	0	0.0416	0.0172	0.0093	0.2313	0.5796	0.1902	0.0398	0.0529	0.011	0.0488	0.0114	0.3872	0.0449	0.0113	0.1337	0	0	0	0	0.1545	1.0876	0.022	0.0404	0.9063	0.0248	0	0	0.0525	0.0468	0.1076	0	0.0112	0	0.1142	0.0259	0.2336	0	0	0.012	0	0.0116	0.0315	0.0458
ANK1	0.0459	0.3377	0.014	0.3614	0.0577	0	0.0501	0.1367	0.1831	0.041	0.0284	0.4581	0.1685	0.0306	0.0898	0.0941	0.0164	0.035	0.1082	0.1087	0.0644	0.1289	0.0218	0.0281	0.0168	0.063	0.0207	0.0265	0.039	0.1334	0.167	0.0844	0	0.1939	0.0733	0.0518	0.0265	0.0867	0.0166	1.4606	0.0748	0.0107	0	0.0373	0.0869	0.0409	0.0335	0.1569	0.4079
IBSP	6.9309	0.5326	0.1284	4.6164	0	0.5553	0	0	12.5403	0.0402	0.3247	0	1.6035	0.6646	0	0	5.1818	0	0	0.0373	0.8841	1.808	0.8607	0	0	1.1002	0.4258	2.2221	3.2092	5.5341	1.5963	0	0.3889	0	1.586	0	0.0606	0.5578	0	13.885	0	1.434	0	0.0366	0.4374	0	0	2.258	0.1892
CENPQ	10.0844	1.302	1.2472	15.8746	6.7148	1.9566	3.3846	1.7731	4.2107	6.6176	7.0414	25.9591	19.4515	6.8582	3.6678	3.704	8.8885	8.8549	6.4849	6.6387	4.016	10.0446	6.5254	7.1182	2.8831	13.0999	1.5388	10.4006	12.2022	11.2032	4.6595	5.9718	3.5723	5.4633	4.8581	5.7827	3.2289	3.9645	1.1008	6.3673	3.3511	2.9568	2.4145	1.6847	5.8206	2.2539	11.986	5.6183	11.553
TMSB10	22634.8	4926.32	1383.31	3092.8	996.052	16028.3	387.574	964.841	17446.4	533.478	533.512	2662.94	15249.3	8886.12	1257.17	1337.59	1848.68	337.141	4906.78	1881.13	3668.52	1230.3	379.106	403.126	4600.67	944.006	2218.79	7671.98	2400.54	7182.14	4456.62	733.438	2246.14	2774.81	1552.23	859.594	516.705	399.305	4782.87	6539.12	1256.12	360.086	8196.56	1007.24	3241.66	591.263	1116.21	6659.78	1927.63
DEPDC1B	6.8078	0.1036	0.544	12.1027	3.7077	1.9507	0.0994	0.1293	63.4865	0.5156	4.8583	11.4685	10.723	25.8347	0.3595	0.1868	5.1988	2.8436	1.2684	1.4799	1.2585	2.6869	1.1754	1.329	2.6694	5.8949	1.7988	14.6642	11.4766	21.8919	5.4977	0.3943	0.6429	11.1562	0.9433	0.8572	2.0153	2.2899	0.0157	63.454	5.6128	0.1368	4.2065	0.4231	4.6512	0.2191	1.3469	24.2498	8.4118
DAPK2	3.2921	6.8601	0.8532	2.4285	1.1841	0.6096	1.8508	0.6771	0.7972	0.9208	2.987	1.3444	3.946	1.8999	0.5403	1.6077	1.1889	3.6103	0.5263	3.6249	2.2419	1.8182	1.7903	0.3902	4.9092	5.812	0.6943	2.6773	2.1994	6.852	4.6068	2.0276	3.6365	0.7857	3.8354	3.0338	3.5524	3.9448	1.43	0.9792	0.6561	0.8158	4.4812	1.9984	1.5395	0.1153	3.1281	5.1064	1.0099
HOXC8	0	1.5699	0	0.2691	0	0.2168	0.0224	0	0	0.0262	0	0.0512	0	0	0	0.4202	0	0	0.4188	1.8205	1.0708	0	0.0244	0	0.025	0	0	0	0	0.352	0.0266	0.0443	0	0.0188	0.0252	0	0	0	0	0.0273	0.0186	0.0479	0	0	0	0	0	0.0226	0
VCAN	17.5177	1.0407	8.0914	42.1556	1.7956	0.0417	1.1749	1.1918	4.863	5.3781	0.6299	0.5307	9.6232	1.6419	1.5654	2.1552	0.8974	0.1972	11.7554	11.0241	10.7719	10.8876	0.3048	2.6604	0.0288	6.2784	2.5451	2.7015	2.9568	15.8257	9.0051	6.2728	4.2546	46.1795	3.8554	1.9053	0.026	2.3034	0.0204	24.3073	0.4067	0.197	0.7251	1.0657	11.2808	2.1989	0.567	15.4761	0.6365
SPDL1	3.0097	1.2177	1.343	7.8535	3.2161	2.5243	2.4681	1.4522	5.0199	1.2462	4.8138	12.0544	20.0642	6.3378	1.206	1.1378	3.7975	4.8099	5.5605	4.4847	1.4319	3.9411	3.0572	2.3305	1.8997	8.6466	1.1065	6.6962	8.0904	6.881	3.8966	2.8283	2.4448	1.6584	3.5044	2.1865	2.7437	2.7072	0.2759	7.3378	5.2915	1.7079	1.7233	1.3248	3.3537	1.1813	1.7683	7.5644	9.2347
CAPG	58.9122	12.1614	36.2589	67.7002	42.2939	27.225	0.961	2.3488	71.6364	11.7761	2.9985	85.442	259.498	74.9039	15.2023	6.885	18.093	13.0842	10.3969	57.0451	10.2362	42.325	5.0615	13.7592	8.05	40.2681	6.7372	69.8565	15.0137	85.1772	158.627	9.3272	49.6085	129.305	138.625	8.4394	1.4968	8.56	14.063	66.9126	24.8605	1.8411	58.3086	17.4741	57.33	19.9324	3.3658	134.861	23.3703
ZIC2	20.2699	0	0.5525	46.1864	0.1682	8.1503	0.9366	0.1496	5.0722	4.5217	9.4086	10.843	0.4148	8.6633	0.7105	5.1085	0	4.7623	9.6324	0.4993	6.0116	0.4414	7.1925	0.0769	3.3638	8.1533	6.8536	7.4719	27.8956	10.544	1.4677	1.3032	0.093	0.1798	1.1467	1.0484	22.6472	25.9043	0.091	18.6724	15.0051	3.9556	3.1807	3.6534	5.5899	0	0	2.6741	0.4884
CUL7	54.5838	8.7311	6.1081	21.8862	12.9369	12.2118	11.2092	5.3971	28.7669	15.6365	14.007	14.552	21.5524	23.7915	7.1397	22.1466	18.7523	14.7177	16.1063	10.7416	12.6949	15.026	14.7522	8.7801	20.4886	16.9082	15.8568	13.9662	17.5251	15.942	26.8989	13.7209	12.1492	13.9341	15.7482	8.7703	19.9587	24.7742	5.3795	29.072	28.2322	6.6078	7.462	10.5575	7.8025	9.2055	14.5316	23.2784	11.9777
MAGEC2	0	0	2.1778	0	0	0.1314	0	0	0.0242	0	0.5636	0	152.147	28.6707	0.0858	0	1.0071	0	0	0	0.3681	20.5749	5.4908	0.1015	0	1.1469	0.1866	1.207	0.1055	0	20.3414	87.5111	0	0	47.3299	0.8415	0	0.1173	0.0601	0.0331	0.5402	10.5295	0	0.173	1.8509	0.0246	0.5142	4.5766	17.5481
XK	0.8757	0.0095	2.0592	1.1521	0.0134	1.4011	4.5242	1.5478	0.1678	0	0.8885	0.466	2.6133	4.5091	0.4849	0	0.6393	2.712	0.0752	0.4309	0.1045	2.4911	1.6383	1.75	2.6298	1.2065	0	1.3844	2.0055	3.0108	5.4378	5.7176	1.7932	0.4222	2.4579	3.0268	5.368	8.5468	0.2084	0.5356	0.3383	0.0112	0.4322	2.2897	3.2522	0.0095	0.1282	3.6331	1.2537
ANO2	0.0226	0.7799	0.1615	0.2599	0.0774	0.0559	0.2939	0.0715	0.0231	1.2246	0.0735	0.2273	4.6671	0.0264	0.082	0.9985	0.0567	0.0201	0.0871	0.1782	0.4261	0.058	0.2917	0.1051	0.0483	0.0791	0.119	0.1832	0.056	0.0523	0.2676	0.4541	0.1712	0.1892	0.7685	0.1341	0.0076	0.159	0.1245	0.1266	0.1435	10.0607	0.1287	0.1195	0.09	0.2588	0.1832	0.3145	2.9017
ROS1	0.0159	0	0.0341	0.0244	0.0156	0	2.5845	0.005	0.0054	0.1353	0.0115	0	0.4093	0.0433	0.0641	0	0.0532	1.3236	0.0263	0.33	0	0.0408	0.3178	0.3471	0.0204	0.6883	0	0.0902	0.0079	0.1252	0.1014	2.2727	0.0459	0.0512	0.4654	0.0944	0.0161	0.0526	0.0067	0.0074	0.005	0.0065	0.0201	0	0.0493	0.0331	0	0.1475	0.0067
LMO3	0	9.0947	0.0101	0.0975	0.0415	0.0786	0.0757	0.0492	0.0048	0.019	0.0051	0.1854	0.6118	0.1925	0.0855	0.0203	0.1417	0	0.1012	0.0293	0.0772	0.006	0.1059	0.1416	0.0121	0.0803	0.0074	0.0974	0.0561	0.4515	0.1159	0.1018	0.051	0.041	0.1643	0	0.0143	0.0234	0.0778	0.1056	0.0224	0.052	0.1073	0.0632	0.0063	0.0343	0.0181	0.2295	0.1071
COL9A2	154.907	1.0639	0.5271	4.4999	1.116	0.3108	0.1667	0.3927	1.1099	0.9912	0.0848	9.3729	6.818	11.8141	1.4203	0.9878	1.3733	0.1045	15.9792	1.3084	0.889	1.2633	0.4888	0.228	0.1435	0.8505	1.2535	39.0848	3.4599	8.9599	1.7566	0.445	4.8741	0.4859	1.8911	0.1327	0.2147	0.3886	0.4405	4.0233	0.4685	0.2196	0.5093	0.191	1.6473	0.2793	0.4006	7.0267	0.9742
KITLG	1.757	2.6525	1.7903	17.5369	2.7425	0.7601	1.4288	0.4614	1.3214	2.6729	8.7424	4.3044	10.1824	13.7803	1.314	1.1456	5.3782	0.8011	3.5512	1.7209	1.2077	2.7695	4.2974	12.0404	0.0877	4.9107	0.2399	4.6359	1.7853	16.8878	3.7353	2.7466	0.7558	2.501	3.1871	0.6009	1.643	5.3356	0.1641	15.7386	2.5604	4.6048	0.5622	1.5478	3.4679	0.751	1.3024	2.3514	0.5946
ADAMTS6	0.1653	0.0345	0.1297	0.7339	0.3877	0.0204	0.0821	0.0627	0.321	0.5765	0.006	0.6785	1.2262	0.469	0.0799	0.0652	0.1034	0.0147	0.2	0.1438	0.1533	0.2826	0.0619	0.0768	0.0071	0.6422	0.0348	0.9567	0.0409	0.7718	0.3909	0.2378	0.0893	0.2922	0.1918	0.0544	0	0.1571	0.014	0.4391	1.4409	0.0135	0	0.282	0.1461	0.063	0.0704	0.4338	0.8337
UTS2	0	0.2748	0	3.3851	0.2701	2.0947	0.0302	0	0.0807	0	1.1965	3.724	6.1344	1.1661	0.0318	0.1416	0	0.3158	0.0434	0.0327	0.0646	0.6075	0.0328	0.0282	0.1686	0.1724	0.166	0.1278	0.1955	0	0.1077	0.3587	0	0.2538	0.0339	0.5719	0.2391	0.3262	1.5365	0	0.025	0	1.3967	0	1.0815	0.0547	1.6818	0.0305	0.3983
TNFRSF9	0.2451	0.1861	0.3258	1.3646	0.0762	1.1409	0.4509	0.0563	0.2049	0.269	3.7622	13.6515	3.885	0.1039	0.4397	0.3117	0.158	0.0594	0.6372	0.6463	0.0547	0.3428	0.0278	0.0159	0.0761	0.5545	0.0468	1.8036	0.0993	1.2876	1.2159	0.2446	0.0562	4.9993	1.3311	0.2201	0.0225	0.1105	0.5184	0.5816	0.7981	77.9934	0.1408	0.0543	0.5612	0.0154	1.3099	7.998	3.4559
EPN3	17.5295	0.2298	0.0112	1.7089	0.0461	0	0	0	17.6831	0	0.0794	0.0412	0.3398	12.9402	0.5318	0.0226	0.1181	0.0838	0.0519	0.1042	0.2145	0.0806	0.0392	0.0449	0.0403	0.0275	0	0.1909	0.1246	0.9884	0.1287	0.0357	0.0792	0.0202	0.1892	0.0621	0.0741	0.0649	0.0532	0.3517	0.0399	0.0128	0	0.0383	0	0.0218	0.0402	0.2548	0.0529
NEXMIF	0.0287	0.0359	0	0.2723	0.0112	0	0	0.0036	0.0078	0.0205	0	0.02	0	0	0.0139	0.0123	0.0287	0	0.0252	0.019	0.0783	0	0	0	0	0.02	0	0.0139	0.0398	0.0106	0	0.0043	0.0124	0.0037	0	0.0076	0	0	0	0.1658	0.0036	0.0047	0.0072	0	0.0101	0	0.0098	0.0221	0.0096
DKK3	9.5316	20.9009	2.9559	17.1303	2.071	0.0584	3.2189	2.3421	6.5177	155.585	3.8573	56.1128	13.0708	0.3405	7.6096	1.8471	2.3709	7.9247	6.9803	5.0535	7.3395	7.8131	0.8122	2.225	1.2542	4.0109	1.5558	2.5828	1.8293	7.9421	2.8482	6.633	6.4288	2.3672	5.1852	3.2585	4.2349	5.7378	0.1753	13.9497	2.5183	5.9929	1.9148	1.2168	7.7525	3.8845	4.1206	3.4501	14.0833
NFE2L3	18.953	0.584	1.1383	8.3372	0.7716	0.9337	0.2513	0.707	7.319	2.3833	0.8547	3.4914	37.0636	5.4857	1.7225	1.5104	3.0061	0.6727	5.0848	3.6132	2.1186	3.2062	0.684	0.5878	1.9114	0.7613	1.5565	10.7998	2.5092	13.8114	3.8303	1.1832	2.322	9.4869	1.3575	1.5814	0.1329	0.4894	0.7238	9.3082	1.9608	0.8872	2.4319	0.6282	1.381	0.4674	1.2194	11.315	11.0359
PTGER3	0.3154	4.5178	0.4603	1.0217	0.1863	0.0181	0.3696	0.2086	0.0799	0.2164	0.4392	0.0512	0.0942	0.0285	0.2185	0.2683	0.049	0.0065	0.1613	0.1033	0.3402	0.1567	0.1403	0.4244	0.0564	0.1985	0.0308	0.1247	0.0944	0.1085	0.0867	0.6551	0.0845	0.1084	0.5484	0.0676	0.0444	0.5757	0.0062	0.2324	0.3719	0.2517	0.0463	0.2085	0.3111	0.2388	0.1999	0.2887	0.0308
HOMER3	37.2383	11.9521	2.6413	8.1398	2.5066	0.9189	1.0901	0.9675	21.606	1.9239	2.254	3.3605	6.0296	12.8313	1.6661	2.107	3.4866	1.0481	5.643	3.3947	4.7637	2.4933	0.8773	0.5617	2.4211	4.1362	1.6093	3.8179	13.3586	6.1015	2.4647	1.5348	1.6834	5.6787	5.6367	1.9886	1.3226	1.47	0.6476	27.902	1.0361	1.5043	0.9671	1.7814	4.9538	1.376	0.846	3.3215	1.4781
RAD51	2.6169	1.47	0.7368	3.9361	3.1402	6.7405	0.5785	0.4352	9.1486	0.5132	5.002	8.5001	27.1908	9.7237	0.7395	0.3787	3.1984	2.8157	0.9594	1.2366	0.6889	1.138	2.1759	1.2957	2.0001	6.2529	1.5202	5.5369	3.2737	2.9288	4.4049	1.0774	0.5455	3.0989	2.4268	1.1486	3.8773	2.4278	1.34	4.5359	2.2701	0.5439	2.4361	0.5035	4.3406	0.6839	1.4863	6.928	5.0941
POLQ	0.3999	0.1681	0.253	1.7213	0.8258	0.3538	0.2593	0.1144	0.8019	0.1215	1.3067	2.3855	3.9666	1.6187	0.1276	0.1461	0.7429	0.8719	0.2407	0.369	0.2512	0.2322	0.5145	0.4637	0.2643	2.9645	0.1586	0.965	1.3227	0.9976	1.3862	0.3199	0.1195	0.975	0.7134	0.2385	0.6703	1.1222	0.0383	1.9834	1.5786	0.111	0.2765	0.1042	0.5534	0.1725	0.1736	1.957	1.7316
ALX4	0.0371	0.0344	0	0.0378	0	0	0.0189	0	0.4969	0.0111	0.0268	0	0.0072	0.0096	0.01	0.0089	0	0	0.0272	0	0.027	0	0.0206	0	0	0.0324	0	0	0.0367	0.0343	0	0.0094	0	0.0159	0.0106	0	0.025	0.0511	0	0.0807	0.0157	0.0505	0	0	0	0.0086	0	0.0191	0.0104
FSTL4	0.4747	0.3671	0.1655	0.969	0.0722	0.013	0.0806	0.06	0.424	0.1604	3.4556	0.9397	0.3943	0.2132	0.1104	0.0681	0.6513	0.075	0.1044	0.3847	0.1439	0.2074	0.0088	0.0075	0.4596	0.1474	0.0222	2.3054	1.2014	0.5169	0.3933	0.024	0.2355	18.0927	1.2784	1.0001	0.3052	2.0308	0.116	0.3048	0.0802	0.0431	1.1062	0.3514	0.783	0.2193	0.018	2.1578	0.5143
NNAT	0.2663	0	0.6459	0.734	0.7808	0.0657	0.2034	0.101	0.1452	0.7621	0.3843	0.3256	0.3734	0.4554	0.1287	0.5731	0.1333	2.178	0.4687	0.6622	0.2325	0.1821	0.6644	0.7232	0.0455	0.8836	0	0.2587	0.9496	0.591	0.2422	1.0485	0.3452	0.1712	0.2747	0.8417	0.0358	1.1443	0	0.4469	1.0468	0.9139	0	0.0865	0	0.0738	0.2723	0.3701	0.403
MCF2L2	0.1033	0.0431	0.189	0.4163	0.0168	0.0127	0.0105	0.0022	0.0868	0.0277	0.0149	0.0601	0.0764	0.5778	0.0111	0.0518	0.5054	0.0184	0.0492	1.3179	0.0676	0.3148	0.0029	0.0098	0.0235	0.9225	0.0543	0.0418	0.0239	0.0477	0.0219	0.297	0.1537	0.1593	0.0473	0.077	0.0046	0.0256	0.0029	0.0642	0.0305	0.0112	0.0174	0.2824	0.0912	0.0024	0.0029	2.1759	0.0289
NRIP2	7.17	2.6442	2.7455	12.4791	3.2694	0.4966	1.3448	1.0652	5.0218	2.4745	3.7938	1.2963	1.1168	1.0754	2.0058	3.3923	1.1754	2.661	5.3127	2.5436	6.85	4.7738	1.527	2.7143	1.3539	2.3063	1.5867	1.6698	5.2322	5.3962	3.3861	4.5327	1.5217	2.717	1.8164	1.3251	2.0654	3.4922	0.149	5.745	2.6315	1.0688	3.1784	2.9021	6.2687	2.144	3.0863	2.0196	0.9516
LAMA3	9.0838	4.357	0.6448	7.0545	4.3258	0.006	0.1119	0.5836	4.9301	35.8943	107.864	23.9657	1.8894	0.2659	1.0704	0.2979	2.1199	41.1863	2.0906	5.062	0.4293	1.0734	2.1371	2.1123	2.0537	1.8174	0.6575	14.361	1.5631	6.9843	2.3997	3.1479	1.0134	14.3302	10.8106	0.7785	17.3817	47.8632	1.3724	8.2937	1.27	142.579	0.1667	3.6638	2.6985	0.4774	1.3696	3.7944	5.8859
KCNQ1	38.8567	3.0101	1.8393	15.4728	1.8937	0.7904	0.7216	0.6478	97.8337	9.4096	1.5255	8.5325	5.1827	4.6932	1.8962	3.2741	1.6837	0.5267	4.9149	3.2521	15.3294	2.4916	1.2785	0.721	0.7936	1.7899	1.027	1.8928	2.6014	3.2726	2.1558	2.9464	2.0299	7.228	3.3315	1.6239	1.1641	1.6013	0.813	31.2011	1.6449	28.9067	1.0118	0.9889	3.7504	1.6202	1.3645	2.6086	1.0636
PHPT1	86.9117	294.287	55.5385	133.193	60.8066	141.419	41.7866	49.54	124.762	44.9642	62.3287	75.9784	168.117	258.153	38.3753	121.744	71.9621	75.8054	131.77	45.0216	81.2844	37.1248	63.3922	32.6654	80.4328	76.1475	137.432	102.02	152.663	100.209	36.0652	114.399	43.3569	66.5142	173.486	67.4853	63.865	46.5191	81.5519	101.106	72.3573	40.1864	123.841	99.7865	85.5649	54.8316	54.8112	92.1367	83.3927
ENTPD2	2.3598	0.5226	1.0711	29.7643	4.7164	3.0107	1.1467	1.0168	15.1448	8.2486	4.721	0.9836	0.8301	24.0936	1.6197	2.2311	1.2976	5.6012	6.6066	6.1337	1.0682	2.3379	2.6533	1.7244	3.5964	3.863	1.6349	24.7222	8.6843	5.4296	4.9262	2.0909	0.5214	2.7754	12.4463	2.2598	1.6782	2.0163	1.3839	5.6987	6.2728	0.964	0.8131	0.6971	2.0851	0.5202	0.5254	13.2679	1.7582
PTPRN	0.4302	0.006	0.0061	0.0659	0.0084	0	0	0.0109	0.0528	0	0.0062	0.0751	0.0653	0.0468	0.0069	0.0062	0.0502	0.0688	0.0095	0	0.0235	0	0.0143	0.0061	0.0441	0.0075	0	0.0139	0.017	0.0477	0.0156	0	0.031	0.0055	0.0444	0	0.0058	0	0.0146	0.0481	0.0109	0.007	0	0	0.0152	0.0119	0.044	0.2524	0
PLEKHH1	2.2295	0.4096	0.3777	1.7817	2.8748	0.121	0.1548	0.3223	0.5612	0.4852	0.9152	1.6102	2.0736	1.1993	0.8635	0.5533	1.4564	0.9124	1.1649	1.3925	0.5387	0.4806	1.8755	1.5276	0.9159	0.6507	0.3368	1.3706	0.1619	2.436	1.1654	0.1485	0.9134	11.3816	0.3147	0.6026	0.6336	1.6854	0.2157	0.908	1.0403	0.8066	0.1239	0.7064	1.0976	0.4666	0.5459	2.0136	0.5111
CBLN4	0.2469	0.1094	0.3362	0.1375	0.0219	1.1908	0.0171	0.1135	0.0153	23.9645	0.7612	0.1372	0.1442	0	0.7773	0.0161	0.1685	1.3167	0.0987	0.2046	0	0.0192	0.0933	1.1707	0	0.0588	0	0.2907	0	0.1453	0.0408	0.2549	0	0.1299	0.2701	0.1182	6.782	4.5066	0	0.0418	0.8822	80.8911	0	0.0365	0.238	0.0156	0.153	0.0693	0.1321
KCNH2	0.4634	0.6282	0.0261	2.5205	0.0238	0.0451	0.0652	0.1002	4.2954	0.3926	0.0352	0.9479	0.0427	2.0853	0.2259	0.0787	0.0305	0.0108	0.3487	2.3347	3.5269	0.0417	0.0304	0.0959	0.0104	0.0958	1.6665	0.1086	228.32	0.1579	0.2884	0.1016	0.4303	0.0549	0.021	0.0482	0	0	0.0103	3.5124	0.4871	0.01	0.0154	0.0198	0.0431	0.0253	0.0208	0.0659	0.082
MCOLN3	0.0855	5.7207	0.061	11.6826	0.2506	0.0527	0.0082	0.0338	1.1577	0.0096	0.0154	0.0933	1.8602	0	0.1205	0.0767	5.7513	0.019	0.1528	0.1949	0.0233	0.0457	0	0	0.1735	0.1866	0.3707	0.3201	0.3281	1.1857	0.2138	0.0485	1.0236	0.0412	0.0367	0.197	0	0.0353	0	2.5402	0.3117	0	0.081	0.165	0.2644	1.3773	0	0.1567	0.027
NPFFR2	0.5702	0	0.0428	0.0919	0.0586	0	0	0.019	0.1636	0	0.0217	0	29.6404	2.9623	0.145	0.0215	5.1578	0	0	0.0249	0.0164	0	16.0697	0.386	0.0256	2.0699	7.4449	0.0972	0.0297	0.3052	0.3275	0	0.0432	1.852	0	0	0	0.0248	0	0.2517	0.2093	0	0	0.0488	9.6257	0	0	4.0074	6.0542
MSH4	0.9742	0.0151	0.0463	0.0331	0	0	0.0331	0.0274	0.118	0.0194	0.0781	0.0189	0.4932	0.0505	0.0349	0.1087	0.0903	0	0	0.0179	0.0945	0.2591	0.036	0.0155	0.0185	0.1323	0	0.1577	0.1715	0.8407	1.1223	1.0817	0.0468	0.0278	0.0744	0.057	0.0146	0.0716	0	0.0202	0.0549	0.0354	0	0.4573	0.0574	0.03	0	0.5849	0.1092
RASGRF1	1.1424	0.6174	0.0506	1.1515	0.0347	0	0.0108	0.0135	0.3964	23.3112	13.7158	17.3945	0.1575	0.0055	0.0571	0.0458	0.0237	0.0189	0.1327	0.1	0.031	0.0546	0.0472	0.0203	0.0242	0.0743	0.0298	0.1321	0.0281	0.0918	0.1807	0.0269	0.1175	0.114	0.3537	0.0467	0.0096	0.0586	0.036	0.1587	0.1035	36.4766	0.0717	0.0231	0.1191	0.0295	0.0544	0.2519	0.167
UNKL	3.1269	0.9666	5.2288	5.6115	1.5138	0.7692	4.4871	0.9552	1.7505	5.0176	5.0235	2.673	8.4255	5.4333	1.1412	1.3958	2.128	5.2395	1.6624	3.5622	3.0877	2.487	2.5764	1.1812	0.7101	3.5712	1.0427	2.1027	5.4544	4.4805	5.086	3.7044	1.9455	2.2834	10.7828	2.2888	2.5746	6.6268	0.3596	7.229	2.102	2.6319	0.3581	3.039	2.0033	1.4138	1.5211	2.5813	4.8518
TARBP1	21.0689	2.8549	5.1858	28.222	19.543	1.6756	5.068	4.6976	3.7503	16.7103	24.5632	16.5496	14.3578	17.431	3.223	9.0331	11.1799	18.9681	41.2074	17.4907	3.8684	13.3729	7.7918	12.8155	6.9918	7.3594	5.7866	6.9328	20.31	14.5487	19.2677	17.6357	8.8735	8.4047	10.7704	8.4528	12.3015	21.0365	1.7388	10.8949	11.6975	14.5135	2.9169	5.2737	8.4882	2.3023	7.86	7.401	18.5625
COL11A1	2.305	0.1789	1.7052	3.362	0	0.1441	0.0059	0.0246	1.1459	0.007	0.0225	0.034	17.0246	0.0666	0.0376	0	0.2274	0.0346	0.4026	1.6457	1.5382	0.9651	0.0065	0.0056	0	1.0742	0.0327	0.4412	0.162	4.6798	2.8045	0.3124	0.0673	0.4906	0.0201	0.0308	0	0.489	0	10.1906	0.0049	0	0	0.2657	2.711	0.0432	0	1.9295	0.0262
BCAT1	1.6249	1.1483	1.3182	2.3357	0.3151	0.681	0.4925	0.1881	3.2491	0.7265	0.6757	2.5727	39.7302	2.6897	0.6393	0.3781	0.6727	0.4796	0.8799	2.2512	1.1371	1.2086	0.3713	0.3767	0.3761	1.4078	0.2868	1.3754	0.5221	2.3108	1.9007	0.9953	0.8485	2.6233	2.1589	0.637	0.3005	0.9019	0.1941	2.9539	0.92	0.4459	0.5641	0.5592	1.9728	0.4297	0.6446	20.2877	1.6891
LZTS1	8.1762	1.5199	4.6106	17.3231	1.7942	0.0918	2.4633	0.5175	5.3842	1.3202	1.2801	0.6393	2.8842	0.8679	1.199	0.9255	0.8695	0.1654	7.0959	2.5397	7.3048	3.542	0.7634	1.0372	0.6677	3.8345	0.9651	1.9081	4.5463	10.8284	5.0323	4.142	1.4652	4.0357	3.7324	1.8624	0.9852	2.4911	0.084	10.0955	1.864	1.5813	0.4075	2.8322	4.2207	1.7622	1.6806	2.9209	0.5736
SPAG4	11.9397	1.7209	4.0001	2.9542	2.1507	23.3611	1.2433	3.4107	2.7114	9.6788	10.1811	20.0908	7.9952	47.1028	4.0794	0.692	13.1814	81.7904	1.6913	2.6237	0.5594	3.376	2.5822	3.1237	4.6876	7.3442	2.6306	11.0552	0.4778	1.7283	5.5388	8.6049	3.5824	13.6452	6.6861	3.2158	8.197	6.2778	10.6366	4.6369	0.8028	15.4453	1.9427	5.7804	11.9619	0.6894	2.5943	63.0229	8.2876
CDH3	0.5709	2.1005	0.2161	2.8362	0.0114	2.6882	0	0.0736	0.3493	0.0625	0	0.2951	1.4019	0.1358	0.1501	0.0585	0.2139	0	0.0769	0.0772	0.0826	0.0299	0.0388	0.0333	0.0498	0.0814	0	0.7073	0.0346	0.237	0.1801	0.0794	0.1175	0.1498	0.1102	0.0153	0	0.0481	0.069	2.9974	0.0591	0.0095	0.0442	0.0663	0.103	0.0081	0.129	0.1979	0.1175
POLD1	10.5029	1.4781	2.886	20.2752	9.3794	3.5582	5.6976	3.1555	13.1179	6.2097	16.1294	25.7629	20.373	10.6055	4.3102	1.5951	10.2351	17.204	8.6638	7.6102	2.7872	8.8056	5.6788	4.4083	6.6922	14.907	4.1477	11.4395	19.624	12.1645	15.3061	8.809	7.8937	12.8394	10.8896	6.2158	11.9052	11.7485	1.0682	9.5354	13.4527	5.158	2.4472	4.4759	7.5181	3.8274	2.5425	8.1845	21.4562
SEZ6	0	0.0099	0.2748	96.8721	6.8868	0.4225	0.3051	0.018	0.0583	0	0.0103	0.1371	0.0167	0.0776	0	0	0.0357	0.1775	17.324	8.2412	6.9209	17.7923	0.1186	0.8359	0.3534	0.2242	5.579	0.0346	670.444	0.1847	0.013	0.0864	0.0411	0.0183	0	0.0188	0	0.0354	0.0241	0.0399	179.452	0.0117	0.2343	0	0.0378	0.0099	0	0.011	0.012
AHRR	0.015	0.0261	0	0	0	0.0093	0	0.0047	0	0	0.0054	0.0131	0.0219	0.0117	0	0	0.0063	0	0	0	0.0164	0.0192	0	0	0	0	0.0158	0	0	0.0069	0.0136	0	0	0.0145	0.0193	0.0099	0.0202	0.0372	0	0.021	0.0095	0.1533	0.0095	0.0061	0	0.0052	0	0.0348	0
DLX3	0.3911	0	0	5.4691	0.051	0	0	0	0.0178	0.443	0	2.9604	0.0152	0.0203	0.042	0.0935	0.0218	0	0.0574	0.0216	0.0711	0	0.0217	0	0	0.0228	0	0.0211	5.7846	1.8563	0.0237	0	0	0	0.7844	0	0	0	0.0221	1.2881	0	1.2356	0	0	0.023	0	0	0.1006	0
RFXANK	51.1935	22.03	12.3263	35.8535	18.0743	30.8129	11.4256	12.5118	46.2255	16.8944	28.6112	36.5077	35.1544	58.4309	10.6376	13.3281	29.0249	25.0891	28.4018	15.2828	13.504	21.4193	13.0992	12.287	41.8708	17.7792	24.3796	21.9775	39.7199	49.7364	12.398	14.2385	24.0533	20.6367	26.5953	22.4202	37.2671	23.533	14.4285	32.584	20.0099	10.7222	12.5782	13.2804	25.4163	7.9562	19.1318	19.5394	18.0213
CTSA	89.3165	65.9692	47.047	83.7969	59.0113	45.0579	62.3342	38.7072	93.6472	52.7453	58.5004	88.3861	96.7686	165.439	33.6673	43.9252	271.518	59.1964	56.2198	55.8152	79.1655	52.8082	34.462	50.5946	58.1504	37.0714	61.5595	65.1885	113.293	45.6504	86.0018	50.7957	95.6713	52.7577	138.461	102.335	40.9768	59.5593	36.1052	156.765	51.1506	37.5128	7.2011	66.1353	115.027	30.936	48.4232	73.9129	59.802
ABCA7	7.2337	10.6045	2.3007	7.0741	2.4378	2.6046	2.2547	1.8845	3.0624	3.7622	1.9972	3.0491	6.2557	26.0115	2.7107	2.4353	4.6865	2.8736	0.8768	4.0863	27.1625	4.2208	4.2778	2.2995	1.2043	4.5432	0.8302	4.6482	0.5117	1.8562	3.3228	6.9177	0.7122	13.3858	4.7836	3.9461	1.6243	1.8845	2.554	1.3278	1.4786	1.3026	1.6786	5.3427	1.7871	2.3116	1.8991	5.0822	4.3246
SNCAIP	0.9938	0.4069	7.7626	1.0442	0.8854	0.6732	0.1786	0.9667	0.7235	0.3746	1.0615	3.0207	9.7142	0.2272	0.4943	0.3564	0.2195	0.6755	0.3644	0.5571	0.1489	0.4913	0.6724	0.6544	0.0166	0.7911	0.2048	6.0882	0.0675	0.2432	0.7	0.6933	0.3298	1.5784	0.9128	0.4105	0.2295	0.3542	0.033	0.8082	0.21	0.9314	0.0862	0.2929	0.8523	0.1013	0.3569	0.3309	0.4668
BCAS1	6.858	0.1084	0.148	8.3545	2.9238	0.2454	0	0.0601	0.053	0.7965	0.0499	0.1208	0.2576	0.0471	0.5572	0.9676	0.0144	0	2.026	1.6986	0.8541	1.4045	0.1007	3.1019	0.3546	0.0831	3.3	0.252	0.5225	1.0874	4.5774	0.1244	0.7224	0.6004	0.6244	0.3189	0.0175	0.05	0.0512	0.3869	15.2629	0.0283	0.4807	0.2951	0.0229	0.018	0.0737	5.3136	0.378
CHI3L2	1.5684	10.3041	0.0766	3.9801	1.4696	5.063	0.2133	0.095	0.0146	0.0961	0.093	5.4227	7.0903	11.3888	0.4499	0.3853	0.2868	0.0573	0.1654	0.3027	0.1759	0.1286	0.2858	0.0461	0.0184	0.0188	0.1129	1.3391	0.1064	0.5959	0.5666	0.1952	0.0774	2.7485	1.0341	0.3395	0.0434	0.0178	0.2181	0.2804	0.1498	0.4564	0.2172	0.9425	4.9929	0.134	0.5308	0.8292	1.7157
MCM10	0.7526	0.4064	0.3517	2.7612	1.6355	2.1932	0.5549	0.0738	1.7149	0.4061	2.275	6.799	13.8842	5.2845	0.209	0.1954	1.5481	2.814	0.6565	0.8388	1.0266	0.7985	1.1328	0.7695	0.3769	4.5653	0.6274	3.9174	2.9042	3.7549	2.6787	0.7269	0.3364	1.9936	1.5167	0.1879	1.5804	2.2621	0.1207	2.0197	1.7685	0.2544	0.459	0.1265	2.3274	0.5304	0.5859	5.9592	3.7411
PACC1	6.9653	1.0643	2.9428	13.116	3.4623	4.2519	3.7622	2.1625	4.0673	2.3872	2.2764	5.0232	18.4563	16.9956	1.4659	7.0847	7.3299	5.1771	9.3159	4.0629	2.4499	5.3105	2.4619	4.9247	3.2756	5.0641	2.0919	6.6593	2.9804	8.347	5.6723	7.6062	2.4467	12.7777	8.4274	6.3595	1.8945	1.4839	1.5194	9.4329	4.3079	3.0536	0.7665	2.839	7.527	2.1019	3.0807	9.5914	3.8557
COL17A1	0.0506	0	0.2673	0.7134	0.1287	0.9373	0.0155	0.2368	0.1656	0.0725	0.0219	0.0442	0.2662	0.1417	0.0816	0.0727	0.2451	0.009	0.1671	0.1931	0.094	0.2597	0.0674	0.0289	0.0087	0.2122	0.0745	10.4043	0.01	0.3278	0.1474	0.253	0.0948	0.0065	0.1654	0.04	0.0068	0.0167	0.1714	0.1039	0.0706	0.0497	0.0384	0	0.2417	0.0842	0.0173	0.1095	0.017
ME1	8.1229	5.344	1.7699	10.0331	3.4608	48.7221	44.3437	2.9486	3.93	1.081	0.5968	12.9097	31.5881	51.941	7.7033	5.4458	36.9463	7.4838	12.3631	60.9726	6.8973	36.0744	0.5643	8.1981	6.8301	26.5894	31.4122	19.3638	1.5543	130.865	68.2012	94.5174	47.8628	6.6806	99.7125	2.6809	0.1855	0.3505	0.5203	22.5551	2.6217	15.6122	20.8463	31.0637	73.5163	20.0727	7.0646	79.9044	12.4614
CTNNA2	0.0094	0.1439	0	0	0.1744	0	0.617	0.1366	0.0128	6.3093	9.5042	0.3774	0.0055	0	0.1059	0.0337	0.0157	20.8522	1.6637	1.0589	0.0154	0.0321	0	0.0134	0	0.0164	0.0099	0	0.0279	0.304	0	0.3698	0.0068	0.006	0.0888	0	0.0379	0.2096	0	0.0088	0.006	59.5207	0	0	0	0.2864	0	0.0218	0.387
SLC9A3	0.3076	0.0514	0.0614	3.9179	0.9618	0	0.3382	0.2721	1.0813	0.143	0.7723	0.2579	0.1797	0.5259	0.0694	1.6943	0.1026	0.853	0.1624	17.5786	0.2148	0.1472	0.5729	0.0967	0.0526	0.58	0.0388	0.1992	2.1445	0.182	0.2014	0.2422	0.0797	0.1028	0.0952	30.7813	0.3146	0.8031	0.0104	1.3761	0.2418	0.392	0.0155	0.1499	0.0217	0.2813	0.0629	0.1045	0.1138
ASPM	0.5267	0.3259	1.1548	21.5711	9.1932	2.5911	4.3644	0.1685	1.4396	0.9012	4.8087	13.3555	12.297	7.3884	0.4242	2.7188	3.7485	6.8079	2.7247	3.6534	1.0005	1.934	2.3463	3.9396	4.0824	15.1624	1.4626	1.8104	11.7583	8.0553	9.5201	1.5406	0.3184	3.0178	4.9291	5.1113	3.3429	4.9479	0.187	3.2484	12.5057	0.6534	1.7908	0.4807	5.4579	0.5001	2.8527	9.4002	5.46
MPPED2	1.9087	0.0842	0.5298	2.1949	0.8523	0	0.0198	0.2183	0.1236	1.0348	0.0623	3.7863	0.2018	0.1074	0.0974	0.0619	0.2378	0.4069	0.4465	0.0573	1.8002	0.8711	0.0431	0.3394	0.0664	0.0905	1.3255	0.5523	0.0599	1.9563	0.8326	0.0981	0.2239	0.2832	0.2747	1.251	0.0232	0.1356	0	0.7647	0.2026	0.8326	0.0436	0.3087	1.7705	2.0285	0.0662	0.1933	0.0436
CLDN18	0.0572	0.0398	0.0272	0.4084	0	0	0	0	0.3246	0	0.0137	0.0166	0.5009	0.1037	0.0153	0.0273	0	0	0.6288	0.0158	0.0104	0.0326	0.1268	0.0272	0.0326	0.0832	0	0.3393	0.9814	0.0176	0.052	0.0433	0.0549	0	0.0983	0	0	0.0157	0	0.817	0.2899	0	0	0.031	0.0842	0	0.0162	0.0883	0.016
PFKP	83.4818	6.2999	1.3656	6.1008	0.9488	0.9268	1.1543	1.0189	62.209	1.2533	1.1501	3.2801	50.531	14.9164	2.6781	1.2352	0.7031	1.1481	4.4836	4.8816	1.3096	1.7304	0.8455	0.3993	0.1878	2.2954	0.6067	14.978	0.9072	2.6594	7.3146	1.9764	11.8738	57.9236	8.7714	0.9288	0.7521	1.3624	0.6355	56.5075	1.1034	1.422	0.2546	7.0995	4.8324	0.9013	1.8574	27.1173	2.2177
CACNB1	0.3591	0.8957	0.4056	2.474	0.2632	0.2585	0.2133	0.145	0.7747	0.2944	0.1727	0.7666	1.9751	5.148	0.1767	0.3363	0.7906	0.2305	0.5157	0.4299	0.1742	0.3581	0.1327	0.2423	0.3835	0.4442	0.0629	1.3807	0.2075	1.1067	0.7892	0.2945	0.2011	0.6477	0.4115	0.2233	0.0671	0.1071	0.0591	1.0599	0.196	0.057	0.1386	0.2026	0.2909	0.1037	0.3314	1.3859	0.2851
PKM	832.829	316.969	21.156	134.496	13.2683	58.056	13.9016	5.0945	681.762	11.2633	23.4153	48.2864	530.32	477.846	19.6834	10.0949	72.1854	7.9435	29.3795	26.3334	26.8931	29.0093	12.4445	18.3009	33.0491	43.4549	19.3792	271.934	94.4071	218.044	44.9646	17.3014	52.4891	56.0124	65.825	8.6247	17.0195	20.5079	10.782	491.636	24.4055	7.6998	16.2269	8.8503	39.3815	9.1565	13.257	219.612	25.3696
SYT1	0.2105	0.054	0.1106	0.2375	0.0866	1.6815	0.0169	0.021	0.2416	0.0694	0.3598	0.7354	5.197	5.9597	0.348	0.2225	2.2187	0	0.524	0.2296	0.1572	2.633	2.1283	0.5225	0.0284	10.4867	2.1082	11.6415	1.4595	1.2089	3.0735	0.5368	3.415	0.057	2.2	0.0292	0.0075	0.0641	0	0.599	2.1986	0.0272	0.084	0.018	0.4895	0.0154	0.0755	7.672	2.0491
NAV3	0.2079	1.2618	0.5857	4.9139	2.5267	0.5394	0.0611	0.1213	0.1344	0.2622	0.1269	0.2095	0.3737	0.174	0.4122	1.9924	10.0799	1.1563	0.8738	0.8572	0.4771	2.1419	0.235	0.6133	0.0046	2.225	4.45	0.1683	29.6595	0.3106	0.2861	1.0252	0.2419	0.0685	1.109	0.2317	0.0108	0.1145	0.0496	2.6537	0.7098	0.7754	0.1078	0.0476	2.5298	0.1736	2.2983	9.5766	0.0359
HDAC4	1.72	1.3077	1.9063	6.1334	2.8441	0.3656	0.4688	0.9264	1.5936	8.1442	6.331	2.921	3.8515	1.5548	0.9121	1.6512	1.3114	1.2418	3.2654	1.8377	1.9983	0.9816	1.5885	2.5826	0.9855	1.9452	0.879	1.3622	6.0956	4.3596	2.0984	2.3076	1.1204	2.7387	1.8422	0.878	1.0506	2.2563	0.3313	1.983	1.9358	9.7675	1.5512	1.0963	1.1737	1.133	1.2218	1.7647	2.856
ACSL4	25.5339	5.3222	262.589	480.77	382.721	104.503	56.7781	74.414	16.2459	151.702	4.4322	281.806	35.9738	36.7244	5.9575	259.623	123.66	0.644	243.024	113.656	83.9682	234.796	23.5421	134.833	35.6603	196.913	135.136	6.5215	245.371	32.7061	464.514	170.864	128.599	178.347	86.7363	99.2852	150.082	73.0589	0.3843	87.073	298.239	5.5666	48.396	108.888	288.763	53.9507	16.492	22.4138	147.316
PRR11	2.0893	1.425	0.8237	9.8852	2.698	4.1191	0.938	0.2322	6.2585	0.4037	6.9162	9.9299	24.6943	8.8455	0.3889	0.7229	4.1344	2.4449	1.6744	1.6793	1.1057	1.2204	1.5102	1.3803	2.565	5.5455	1.0926	3.0508	10.5953	9.1631	3.676	0.8743	0.4083	2.7942	1.6153	0.8986	8.2379	5.5345	0.7106	3.8066	3.9068	0.3774	4.2976	0.4094	3.8963	0.2546	1.1628	10.4865	8.0309
IFT80	1.7299	1.3572	1.1126	4.317	1.0064	0.6538	0.8934	1.2575	5.7562	1.2249	1.1904	2.0783	11.2484	3.8314	0.7972	0.6742	4.313	1.2265	1.5507	1.5082	0.7529	1.547	2.5524	2.0362	0.5637	2.9158	1.1247	5.625	5.9615	1.9136	2.1006	2.4298	1.2529	1.112	1.1345	0.6583	0.572	1.6524	0.3215	6.002	1.7242	1.495	1.1117	1.3728	1.2634	1.2678	0.9541	3.751	1.6306
PAGE1	0	0	0	0	0	0.6627	0	0	0	0	0.31	0.1876	149.837	7.7651	0	0	0.3585	0	0	0	0	0	0	0	0	0.1876	0.1129	0.1739	0	0	3.4194	0.8132	0.1547	0	67.7734	0	0	0	0.0909	0	0	0	0	0	1.1391	0	0	37.4801	5.1471
PITX1	7.425	1.7323	0.088	24.6239	0.6029	5.3036	0	0.3899	4.8201	0	10.2694	17.9622	10.7278	17.6804	0.0331	0.5458	18.018	0.0183	0.656	0	7.149	0.0703	0	2.5718	0.5095	0.0898	0.5621	5.1275	1.6296	3.1376	0.0935	0.0311	0.1185	34.6017	0.0354	0.1083	13.744	12.7456	0.0522	32.8584	4.6026	0.1176	2.7284	0.9357	0	0	0.0175	4.6993	2.0747
SDK2	0.3847	0.5973	0.0675	0.5708	0.0694	0.0073	0.0587	0.0112	0.2298	1.4711	0.1281	0.646	0.1486	0.253	0.2431	0.2207	0.0247	0.0158	0.3775	1.8538	3.8749	0.2428	0.0541	0.0042	0.091	0.0878	0.0062	1.413	0.0586	0.7386	0.0646	0.0851	0.1193	0.0418	1.3174	0.0701	0	0.0244	0.015	0.6288	0.6828	1.025	0.0374	0.0337	0.0993	0.0615	0.0252	1.6353	0.3383
GAL	0.0545	0	0.0388	0.0834	0.0532	0.0672	0.0832	0	7.6425	0.0974	0	0.0951	0.159	0	0.0877	0.0781	0.1817	0.0484	0.2396	1.0831	0.5646	0	0	0	0.0465	0.1902	0.1145	0.0882	0	0	0	0.1237	0	0.3851	0	0	0	0	0	0.4568	0.069	0	0	0.0885	0	0.2641	0	0.1681	0.6866
DRD4	3.3487	1.6743	0.3701	0.6499	0.3687	0.1746	4.4301	0.6259	2.8276	0.6748	1.157	2.0595	0.8815	3.8857	0.4938	3.7211	0.3935	6.6236	2.0231	3.2442	1.0552	1.3303	0.549	0.9773	1.0878	0.6588	0.9916	0.4581	131.069	0.3488	0.7721	1.1782	0.7472	0.8793	1.1756	0.621	0.857	1.247	0.4788	2.5937	0.3887	0.8092	0.5959	0.9195	0.3751	0.5882	0.7233	0.1456	0.4361
HES2	0.4583	0.0182	0.056	0.4811	0.1407	0	0.07	0.6123	3.6304	0.1054	0.0094	0.0572	0.4435	0.3969	0.0211	0.0282	0.1092	0.0116	0.3744	1.671	0.0643	0.0336	0.0435	0.0468	0.0224	0.0343	0.0275	0.4981	0.8947	0.811	0.131	1.12	0.0377	0.4966	0.1688	0.7241	0.141	0.1082	0.1329	2.3431	0.0332	0.0214	0.0165	0.2021	0.1851	0.0635	0	0.8186	0.011
GUCY2C	0.2196	0.0235	0.0964	0.1034	0.0825	0.0208	0	0.0213	0.1036	0.0151	0.0244	0.0295	0.296	0.0263	0.0272	0.0606	0.0846	0	0.2415	0.196	0.3134	0.5775	0.0983	0.1931	0.0577	0.0885	0	0.1094	0.1673	0.8277	2.7652	6.2915	0.0243	17.7652	1.0744	0.2002	0.0114	0	0	0.1574	0.1285	0.0552	0.0854	9.6879	0.1194	32.8406	0	0.1043	3.1664
CLTCL1	0.3028	0.804	1.0951	2.8465	4.9273	0.5822	2.318	3.1289	0.3263	1.1902	3.2268	1.1932	1.4685	1.5655	1.2251	1.7175	1.4925	2.2285	2.6182	1.8561	3.6508	2.8895	4.3334	6.9141	2.0214	17.5548	2.2876	1.4707	0.2511	2.292	3.5739	2.7724	0.9382	1.6344	2.6635	0.9366	1.91	3.4449	3.9205	0.5777	2.6163	3.4582	5.2052	7.0944	1.5495	2.2642	2.67	1.0872	0.8762
FGF22	0.1529	0.2838	0.0545	0.1951	0.1245	0.283	0.0195	0.0644	0.1215	0	0.0368	0.1113	0.0595	0.3169	0.1437	0.1279	3.0404	0.068	0.0561	0.9926	0.3615	0.1307	0.0636	0.0364	1.2191	0.89	0	0.1856	1.9433	0.0236	0.0464	0.3087	0	0.0983	0.4381	0.2349	0.0343	0.2106	0.0647	0.0713	0	0	0.1288	0	0.0225	0.1413	0.3474	0.1967	0.2142
FRMPD1	0.0958	0.0083	0.4697	15.3786	2.7375	0.1034	2.0845	0.5599	0.4568	0.1071	0.0346	0.0209	0.042	0.6421	0.4725	0.1288	0.2797	0	15.0645	0.7243	3.3449	0.962	0.1294	5.2439	0.358	0.7003	2.215	0.252	13.3869	0.5424	1.165	3.562	1.5001	2.2166	0.0823	0.4887	0.0161	0.0099	0.0506	3.0242	1.3206	0.1956	0.4538	1.3811	0.4232	6.4372	0.051	0.8779	0.0302
ASNS	0.1157	0.0403	0.0309	0.0885	0.0848	0.0178	0.0221	0.0091	0.0887	0.2198	0.073	0.0884	0.1013	0.1236	0	0.0933	0.2051	0.0129	0.4612	0.1198	0.0316	0.0371	0.012	0.0827	0.1112	0.101	0.0152	0.199	0.5012	0.0267	0.1578	0.0328	0.0625	0.1487	0.3231	0.019	0.0195	0.0597	0.0122	0.2022	0.11	0.0945	0.0365	0	0.0383	0.01	0	0.2344	0.0608
CNGB1	0.0968	0	0.0414	0.0593	0.0189	0.0119	0	0.0184	0.0726	0.0173	0	0	0.7806	0.0301	0.0312	0	0.0081	0	0.0213	0.0161	0.074	0.0083	0	0	0.0248	12.4968	0.0204	0.0235	0.0192	0.0716	0.1497	0.1466	0.0139	0.0623	0.0333	0.0383	0	0	0	15.9953	0.0307	0	0.0122	0.0315	0.0257	0.0336	0	0.314	0.0163
ST6GALNAC2	1.1555	0	0.1514	9.3508	0.3917	0	1.2786	0.1192	0	0.8435	0.4934	0.2471	0.1102	1.7779	0.1899	0.1522	1.5347	0.1258	4.6687	1.4267	0.1287	1.3303	0.6863	0.1011	0.0201	0.0618	0.2479	0.2672	3.947	1.8968	0.0858	1.6424	0.3396	0.1061	0	0.3105	0.0635	0.0974	0	0.5715	0.0598	0.0963	0.0298	0.3065	0.2709	0.2451	0.0402	0.5461	0.4757
PABPC1	487.579	72.4806	138.129	414.129	560.461	351.398	164.879	241.17	250.832	262.093	649.509	635.28	652.736	473.833	64.7731	188.324	229.223	208.955	439.173	255.872	89.3256	159.79	97.4779	140.907	322.304	121.919	122.781	361.657	430.279	461.292	384.715	118.688	84.1415	303.603	253.624	184.24	213.787	318.719	34.4881	170.12	207.657	237.515	105.257	319.595	281.799	64.7683	119.769	203.135	718.911
CAMK2A	2.807	0.4865	0.0572	0.0175	0.1455	0	1.0499	0	0.1795	0.0205	0.0248	0.1601	0.0669	0.0089	0.1107	0.0904	1.4912	0.1324	0.0378	0.0475	0.0875	0.0294	0.0191	0.4175	0.0098	0.02	0.0361	0.0185	0.0681	0.0636	0.4793	0.0347	0.0083	0.1031	0.256	0.181	0	0	0	0.1602	0.0218	0.131	0.0434	0.0279	0.0202	0.0079	0.0586	0.0531	0.4334
TCOF1	17.434	7.487	4.4938	15.8325	6.4343	7.1928	4.8867	3.4574	14.0232	8.4781	11.1769	12.5825	37.2936	14.5267	3.0304	4.3146	8.5352	7.008	14.7573	8.0576	2.938	6.2738	6.1854	5.0233	5.2867	8.0724	3.7862	8.9266	17.1434	18.9164	14.2621	6.2358	5.5217	8.3548	8.3887	4.5636	6.3095	8.0333	1.2147	19.4281	8.5999	5.4406	3.972	2.8205	5.6544	3.2417	4.8084	11.9235	20.632
OSBPL3	8.4368	1.4986	2.6843	10.7727	4.0022	0.8854	1.4837	0.719	3.9948	2.4573	1.0419	3.814	8.0255	9.047	0.9374	2.2661	2.7528	0.7857	7.5948	3.8659	2.2349	3.2765	0.6913	1.6509	2.1232	1.1767	0.9292	8.614	4.4465	5.6479	3.4941	1.3582	2.4389	14.9824	1.2863	2.4546	0.6302	1.2582	0.7996	4.1195	5.0377	0.808	0.8514	1.877	1.4461	1.1764	1.5136	7.2013	4.723
TRPM5	0.0536	0	0.0127	0	0.0175	0.3748	0	0	0.2191	0.1118	0.0258	0.0156	0.0522	0.0556	0	0.0384	0.0298	0.0159	0.0197	0	0.0097	0.0153	0.208	0	0.0305	0	0.0188	0	0.1947	0	0.0487	0	0.0129	0.0115	0.1075	0	0	0.0295	0	0.05	0.0453	0.0292	0	0	0	0	0	0.069	0
TRIP13	4.3087	0.6236	0.8672	4.7024	2.8345	7.158	0.4887	0.3639	6.4374	0.6676	8.5723	10.9159	60.2114	17.888	0.3951	0.2907	3.9685	4.7018	2.2991	3.1465	1.2221	1.4768	1.2947	1.2192	4.8467	10.2795	1.4126	4.8859	3.908	7.0008	5.9164	1.2756	1.4284	2.5778	5.115	1.5728	5.7702	5.2343	0.1985	11.8889	4.0971	0.7319	1.1049	1.3515	5.0322	0.5468	0.9449	7.9687	10.7219
TCF3	45.557	8.1805	10.1903	52.2695	15.9817	15.5326	5.7789	6.0092	39.4864	20.9036	26.6051	34.05	43.5085	19.4435	8.9501	11.4727	16.2064	20.613	27.2971	12.7552	13.8089	11.8041	8.0322	7.5833	13.0979	14.3	11.3275	21.7634	32.8456	28.1262	13.2253	18.2426	6.2698	25.759	20.6525	12.8578	19.8305	23.311	2.4291	70.991	28.0769	12.8311	4.8319	6.837	22.7617	4.8406	7.3086	24.1549	20.608
FAM50A	211.162	236.905	44.678	66.7626	43.3425	62.3592	34.8473	38.1295	181.219	66.7761	57.745	60.6631	145.112	104.376	33.5564	23.1797	110.653	71.825	62.0593	59.8656	51.8589	64.1148	47.8617	24.8355	164.812	68.0076	29.8019	94.1258	88.6291	86.2779	73.8175	72.5767	120.894	62.9861	154.696	44.3081	85.3491	51.1819	74.2775	162.455	49.3455	82.2946	62.6998	91.3131	98.365	25.217	103.465	80.1042	56.7567
ADGRL1	4.1791	24.1363	1.2911	35.0678	1.1329	2.2847	0.6434	0.5746	16.9118	0.6042	1.0954	1.202	0.8283	9.4137	1.2898	6.0666	2.5541	0.1483	2.0643	8.9039	32.8397	1.4545	0.8254	1.5019	3.8906	1.0487	0.1929	0.6212	1.3466	5.7455	1.1607	10.7412	0.6607	5.1585	1.0468	3.4818	1.5605	1.8333	0.3246	2.3558	0.8143	0.7497	1.6335	0.6573	2.1006	0.5259	0.5543	12.0274	0.3295
ASIC4	0.1753	0.0563	0.0096	0.0413	0.0132	0	0.0206	0	0.1194	0	0	0.1766	0.0079	0.1258	0.0109	0	0.0113	0.012	0	0.0224	0.0221	0.0115	0.0112	0	0.023	0.0118	0	0.0437	0.0534	0.0374	0.0245	0	0.0097	0	0	0.0178	0.0091	0	0.0114	0.0503	0.0085	0.011	0.0511	0	0	0.0093	0	0.0208	0
SPEG	17.8417	0.7623	0.0325	0.3048	0.0811	0.0102	0.0032	0.0419	2.3513	0.0779	0.0479	0.0797	0.0921	9.1405	0.6548	0.0833	0.0311	0.0332	0.2099	0.1169	0.1607	0.1879	0.0345	0.0178	0.0106	0.0761	0.0218	0.0235	0.0246	0.5523	0.0981	0.1916	0.0329	0.1013	0.0392	0.0164	0.0223	0.0754	0.0211	3.6886	0.0342	0.0203	0.0262	0.0404	0.1539	0.0345	0.0283	0.0704	0.0453
RHOBTB1	4.9626	3.1243	4.3427	12.8137	6.1662	4.5874	1.1991	2.1625	3.0881	17.8293	10.9983	90.7272	16.0414	9.8902	6.4543	2.6244	8.6391	23.0023	9.7758	5.193	5.6501	5.3433	2.0323	9.9493	0.658	1.9012	9.016	1.8945	6.9393	9.546	7.5038	4.7997	2.4534	99.2377	20.2064	3.6866	24.0643	27.368	0.3008	10.6731	10.2642	255.806	0.655	2.4068	5.3928	1.3343	3.7986	10.4281	41.6894
HMMR	1.3864	0.2506	1.1815	7.8558	4.4861	3.0655	1.6361	1.0468	5.5687	0.9016	9.5222	22.4064	33.2204	8.4103	0.7395	0.7232	5.5129	9.0257	1.1684	4.2824	0.727	2.57	6.6918	2.843	3.3529	19.5388	1.0031	6.7182	17.3854	6.7749	11.1834	1.9627	0.6353	3.5417	7.8304	2.8923	5.8399	6.2629	0.2437	3.843	7.5216	1.1474	2.5249	0.5704	6.6817	0.8233	2.7303	14.8842	13.4696
P4HA2	15.2057	2.017	2.5886	10.2642	12.1028	1.9891	10.3642	5.8886	12.7831	7.932	36.9672	14.4827	15.5226	22.0911	4.2898	3.1888	8.7933	15.6363	10.2329	30.1885	3.9761	6.8779	4.9132	4.1915	5.0355	7.8996	1.1273	19.6256	2.3633	11.5172	16.8383	9.8013	10.9597	14.0346	21.8842	7.4814	0.6643	3.1453	1.5742	15.404	3.4533	11.5702	0.978	6.8253	5.491	29.1851	0.7866	27.114	11.122
CRMP1	41.0899	4.2531	3.8491	17.042	5.7813	0.0448	0.1571	0.8793	11.1032	0.357	0.873	0.5917	5.0529	3.9497	1.5981	0.3385	0.2827	0.043	11.6709	3.67	5.7967	0.9928	0.0604	4.0892	0.8269	4.5001	0.1781	4.7792	18.8851	7.7411	2.2447	1.2549	2.7184	0.8478	1.0504	0.1434	0.399	0.6798	0.2559	7.556	0.7517	0.7118	1.1618	1.15	2.4696	1.3413	0.2474	2.1574	1.7799
CYP2W1	0.7356	0.0353	0.0543	0.233	0.1983	0.1878	0.0387	0.0801	3.5425	1.3382	0.1281	0.0443	0.0444	13.82	0.0204	0.0182	0	0.0225	0.8648	0.6096	0.0692	0.0217	0.1476	0.145	0.195	0.155	0.3466	1.1087	8.315	0.3283	0.0692	0.096	0	0.0652	0.0436	0.0668	0.2048	0.2515	0.0858	0.3546	0.7236	0.2487	0.705	0.0824	0.1345	0.0176	0	0.1566	0.6183
MCM2	5.15	0.1777	1.2423	39.1696	10.0497	0.4816	5.1481	0.6547	5.9635	2.6046	14.8852	18.3445	33.86	3.8161	2.104	0.5061	7.1278	24.2087	6.7708	4.604	2.4251	4.8511	8.5394	3.2721	1.5006	17.1855	2.2885	10.2694	30.0077	12.8406	11.7294	5.4559	3.4923	7.2294	6.7107	2.5702	8.2549	9.8378	0	13.9667	9.2327	1.9259	0.1518	1.0612	5.3864	2.5799	0.9338	18.891	16.7229
TP63	0.142	0.2504	0.1418	0.5652	0.0462	0.0117	0.159	0.2153	0.0322	0.2201	0.1298	0.9589	0.3317	0.0074	0.2135	0.0475	0.1895	1.0264	0.2915	0.0941	0.0723	0.1214	0.0394	0.6155	0.0162	0.1901	0.0498	0.5976	0.4312	0.5426	0.3357	0.2365	0.0409	0.3103	0.2278	0.0125	0.0255	0.0782	0.0561	0.0706	2.3222	1.075	0	0.0384	0.1087	0.0525	0.1371	0.2046	0.374
ADAM11	0.7796	1.0238	0.0839	0.7431	2.817	0	0.1797	0.0744	3.7978	0.2367	0.5837	0.5267	0.0687	1.1204	0.0355	2.11	0.2086	0.4707	0.3721	0.3901	0.1204	0.1383	1.7	4.8765	0.289	0.2697	0.0618	0.0952	0.1165	0.1632	0.1471	0.3675	0.0636	1.1441	0.1391	0.1937	0.0495	0.1458	0.0373	0.2056	0.2797	0.2764	0.223	0.1195	0.2209	0.0408	0.188	0.2157	0.1978
IGF2BP2	5.1535	2.376	4.1874	22.368	14.3151	13.6833	0.4666	5.2797	13.7087	91.2731	0.0288	51.8735	9.9999	18.4995	2.5673	8.8883	6.66	0.0708	21.9275	12.3835	5.1167	7.7654	0.1215	7.3549	3.5059	25.0941	33.4528	15.0296	10.5497	6.3856	20.885	0.4726	14.8057	0.4184	0.3425	4.6522	0.1609	0.3731	0.0562	9.384	39.3131	0.217	6.813	4.9957	0.7511	0.1288	1.4144	30.193	12.739
GLI2	1.0821	0.1723	0.5887	3.917	0.2061	0.0113	0.091	0.0811	0.5997	0.3362	0.0595	0.0561	1.9978	0.2209	0.288	0.2302	0.023	0.0163	0.8674	0.9196	0.5354	0.8152	0.0076	0.0459	0	0.4403	0.0386	0.1559	0.218	0.8309	0.5671	0.4721	0.1651	0.3301	0.2128	0.1207	0.0309	0.144	0.031	1.4445	0.0407	0	0.0232	0.1341	0.5915	0.0445	0.0312	0.5521	0.0154
NOTCH3	56.6173	26.3303	17.1484	102.784	10.0071	0.5663	13.0326	3.5618	20.2648	8.9424	15.5118	3.943	17.3696	7.492	6.6057	7.2538	6.8243	0.4414	27.4858	13.4826	35.2582	25.1678	5.5185	6.0379	2.7255	21.6537	3.1561	8.5819	16.4996	48.3795	26.3195	26.0728	12.3653	14.5459	20.7679	5.4397	5.2461	28.2396	0.3947	48.1142	13.934	10.181	4.877	11.2416	29.8938	14.5305	9.5903	15.636	2.4605
PPP2R2C	8.3674	0.4525	0.0162	16.0388	0.229	1.2776	0.0058	0	7.9661	0.0338	0.0109	0.6073	6.2293	0.0881	0.0061	0.1193	0.0252	0	0.1081	4.3849	12.3897	0.0065	0	0	0.1743	0.0132	0.0079	0.1774	0.2021	0	4.1794	0	1.339	0.0146	0.7471	0.01	0	0.0125	0.0192	16.8803	0	0.0124	0.0095	0.3316	0.02	0	0.0064	0.2742	0.0699
TEAD2	127.453	18.173	12.0477	65.2481	9.378	2.6965	2.0137	4.8792	32.2231	20.1381	14.0212	22.1163	40.1838	29.9121	6.5433	7.1905	21.3069	0.3378	29.4733	8.4068	40.8848	11.8382	2.8839	3.3778	1.7858	10.6608	5.1692	14.96	30.774	50.0775	18.04	7.4814	8.9469	16.9516	6.6157	12.9192	7.5937	9.3629	0.6029	85.3379	4.3373	19.681	4.0218	5.2685	22.9853	4.115	3.3798	37.8846	13.8786
SNCB	0.3878	0.1227	0	0.2699	0	0.0435	0	0	2.3538	0.0315	0	0.6158	0.0412	0.0274	0	0	0	0	0	0.0292	0	0	0	0	0	0	0	0	0.0349	0	0.0321	0	0.0508	0	0.0909	0	0	0	0	0.1972	0.0223	0	0.0891	0.0286	0.3115	0	0	0.0544	0
CA12	1.6591	12.9284	2.677	2.9736	23.2888	8.2876	0.2009	0.927	0.0965	0.1176	0.1825	0.3976	2.6176	201.593	0.6192	0.7038	0.3629	2.6795	32.0335	2.2217	2.3239	0.5361	1.5477	0.5999	0.8123	0.2915	1.1697	29.6662	1.1221	37.1501	15.8149	95.3683	11.1019	134.448	6.8083	4.2626	0	0.0502	0.2311	0.5186	0.5515	0.562	0.6135	32.6093	0.3129	4.3527	0.0431	53.8717	0.5527
ZNF532	12.6483	3.1317	2.0449	14.4308	1.6184	0.4979	1.6558	0.5519	1.5921	1.2926	1.2733	2.9088	24.5585	8.4169	1.6735	2.471	1.1457	0.4443	4.3655	2.6255	3.3686	2.6461	1.0417	0.9855	0.3138	2.1717	0.4938	3.2176	8.6194	12.4957	4.7161	2.7084	1.9083	2.4741	1.8067	1.1976	0.4823	1.7716	0.1732	10.5709	3.3562	1.3729	0.5783	0.7633	2.0064	0.7845	1.2571	10.6742	1.0024
SLC12A1	0	0.3954	0.2242	0.0253	0.1563	0	0.0042	0.0035	0.0526	0.0049	0.4615	0.4093	0	0.0043	0.0622	0	0.4095	9.1215	0.0121	0.064	0.015	0.1367	0.0138	0.1931	0.0141	0.0433	0.0116	0	0.284	0.0357	0.015	1.8159	0.0079	3.7044	2.0333	0.029	0	0.0137	0.0093	0.0051	0	2.0815	0	0.0941	0.7601	0.0267	0.0141	0.0298	0.3523
WSCD2	0.021	0.0073	0.045	0.0965	0.0308	0	0.0642	0.0066	0	0.0188	0.0303	0.0275	0.0184	0	0.2199	0.0603	0	0	0.0924	0.0261	0.0172	0.0539	0.0262	0.0075	0	0.0092	0	0.017	0.0208	0.0194	0.1051	0.0875	0.0227	0.0135	0.0542	0	0	0.0087	0	0.0685	0.0266	0	0.0133	0	0.0278	0.0291	0.0089	0.0243	0.053
KCNQ2	0.0222	0	0.0119	0.0085	0.0541	0	0	0.0035	0.2944	0.005	0.008	0.1694	0	0	0	0.0079	0.0046	0	0.0244	0.0092	0.0181	0	0	0	0	0.0048	0	0	0	0.0051	0	0.0881	0	0	0	0.0146	0.0037	0.0046	0.0141	0.0568	0	0	0.007	0	0.0049	0.0077	0	0.0086	0.0047
SEMA3A	0.2523	0.2874	0.24	2.2943	0.0897	0.0094	0.0642	0.029	0.0781	0.2188	0.0607	0.0801	4.9839	1.4857	0.5111	0.0548	0.9824	0.0204	0.2355	0.4055	0.0584	0.2157	0.0636	0.0819	0	0.3538	0.1206	0.9654	0.0682	0.9402	0.1877	0.1794	0.0771	0.2212	0.6703	0.0503	0.0051	0.0379	0.0453	0.4704	0.0921	0.0562	0.0483	0.0932	0.4391	0.3337	0.0912	1.623	0.1542
GTSE1	2.272	0.5391	1.1418	16.127	6.4583	2.973	0.4732	0.3154	3.4592	0.4771	5.0546	9.1845	12.9185	8.0402	0.305	0.9876	2.1541	5.4923	2.196	1.8259	0.9674	1.5006	1.6029	2.2506	1.9702	5.7404	1.0132	2.6471	12.5973	8.5774	5.7604	0.7948	0.2727	2.3347	2.1452	1.4959	3.1389	3.6692	0.0874	3.337	7.0488	0.2391	1.0438	0.4335	3.9695	0.1908	1.3784	7.5198	3.9643
WNT8B	0	0	0.0236	0.0506	0.0968	0	1.2355	0.0626	0.0225	0.0886	0.0715	0.0577	0.0771	0.0257	0	0.0474	0.3581	0.0587	0.0363	0.1642	0.018	0.0282	0.0549	0	0.0282	0.0577	0.0347	0.0535	0	0	0.4805	0.3	0.0713	0.3396	0.1135	0.0435	0.0667	0.0818	0	0	0	0	0	0	0	0	0	0	0.222
CACNG4	0.9484	0.1925	0.1127	2.3897	0.1738	1.6333	0.0151	0.0375	0.0404	0.6537	6.6719	1.1906	6.001	0.0154	0.0637	0.0567	0.0989	0	1.2387	0.8024	0.7223	0.0169	0	0	2.4642	0.0173	0.9554	0.032	41.4254	0.1461	0.4852	0.0449	0.8252	0	0.0509	0.052	48.6773	49.2045	0.0836	0.9392	1.0647	0.0161	0	0.0963	0.0873	0.0958	0.0505	0.5033	7.7894
WDR62	1.2047	0.7984	0.5557	4.2297	1.9384	2.5098	0.5509	0.3373	2.4473	0.4128	2.1808	3.7673	5.7343	4.2947	0.4067	0.238	3.1175	2.5582	0.8569	0.9505	0.5235	0.8139	0.7138	0.6907	1.6145	2.6073	0.637	2.6041	3.0362	3.5147	3.2014	0.841	0.4	2.7916	1.7546	0.9689	1.9029	1.5795	0.238	2.4944	2.8947	0.389	0.6288	0.5977	2.3966	0.2999	0.6883	3.3185	2.3284
TUBA3D	0.8106	0	0.0964	0.4826	0.132	0	0.2063	0.0285	0.6136	11.1546	0.195	0.1573	0.6576	0.28	0	1.8734	0.3006	0.1601	0.842	0.3359	0.7372	0.2694	0.337	0.0965	0	0.0393	0	0.0365	1.1596	0.1249	0.4915	0.0341	0.0649	5.0952	0.1161	0.4744	0.0606	0.3349	0.0762	1.0914	0.0571	0.3311	0	0.1463	0.0796	1.4665	0.3069	0.3129	0.265
PAX2	0.1222	0	0.0079	0	0	0	0.0085	0.007	0.1891	1.6583	0	0.1067	0	0.0086	0.4472	0	0	0.0099	0	0.0092	0.0364	0	0	0	0	0.1648	0	0	0	26.8277	0	0.0084	0	0	0	0	0	0.0184	0	0.0621	0	0.127	0	0.3428	0.0098	0	0	0.0514	0
MCM6	9.8444	7.043	5.2144	73.0505	17.6993	18.1447	8.7334	2.8131	32.0752	13.3955	36.8367	46.4554	71.3389	30.8717	6.6322	4.0032	26.3541	44.6174	12.88	8.9389	8.548	10.9753	9.1535	13.3949	14.0254	29.1923	9.7363	23.7245	64.8388	28.2703	21.0352	10.2649	4.993	23.927	15.3335	7.9354	33.0543	30.0036	3.9252	25.6281	16.7142	10.0852	30.3472	4.0195	25.5963	5.7888	8.0074	37.0289	39.4179
SPAG5	2.9305	1.2088	7.0159	24.7383	12.0638	18.5468	7.6046	4.3384	5.7121	2.2444	16.7982	21.2564	42.2448	13.023	3.2889	6.948	11.7269	16.4967	4.4767	8.3991	2.1691	6.4361	8.1223	6.524	6.2816	38.4372	5.1342	11.0255	14.0143	15.5916	12.4002	6.3781	6.5164	7.1605	7.3932	8.1285	10.4721	10.1226	1.9627	9.3705	12.1357	0.7205	18.0836	6.139	9.8302	8.9866	5.0047	18.4732	24.2116
MCAM	35.3685	129.547	18.6075	53.8995	11.0817	1.318	18.8434	4.2014	19.6765	18.2865	27.0264	8.4967	80.2697	45.7417	15.7555	8.6954	18.2319	7.1639	27.4863	12.6083	22.427	22.1106	12.4993	7.8239	7.9036	27.0814	10.1669	21.9804	22.0954	43.917	20.628	24.269	13.1601	102.308	28.6123	5.9785	24.8856	51.2903	1.9932	97.9554	24.4167	20.3241	4.6516	13.4826	42.975	11.5984	11.5795	24.1565	8.988
NMRK2	0.1241	1.2524	0	0	0	0	0	0	0.1691	0	0	0	0	0.1447	0.6996	0.0445	0.0518	0	0.2047	0.1543	0	0	0	0	0	0	0	0.1004	0	0.0574	0.1129	0.047	0.0447	0.1595	0.1067	0.1634	0	0	0	0.2313	0	0	0.1568	0	0	0.172	0	0	0
ACTL6B	0.0298	0.0207	0.0213	0.0912	0.2911	0.1103	0.5233	0.0941	0	0.0266	0.0645	0.1301	0.0174	0.0463	0.12	0.2137	0.0746	0.1059	0	0.0494	0.1138	0.1528	0.0743	0.298	0.4836	0.2081	0.2192	0.0482	0.1771	2.1762	0.2168	0.0902	0	0	0	0.3139	0.0201	0.0246	0	0.0278	0.17	0.2434	0.0753	0	0.079	0.1032	0.0762	0	0
UBE2T	6.5137	3.3706	4.9823	48.6149	18.6336	13.4294	3.8288	2.1124	18.5386	5.1731	12.8318	24.1765	37.1694	46.5635	1.9327	4.7027	17.3404	19.6542	7.5413	5.7534	4.7001	5.7507	4.9885	12.86	8.2	24.8053	8.3336	16.8922	26.4406	21.791	15.0043	5.0932	4.0733	10.6336	11.5288	12.8091	16.9278	9.1706	2.9003	9.8658	14.9686	8.0527	10.2868	2.9242	21.1667	1.9596	10.4413	21.1368	33.5724
PAK3	0.0542	0.2783	0.0387	0.3631	0.2649	0.0084	2.6446	0	0.0231	0.0061	0.0049	0.0118	0.2454	0	0.1474	0.0049	0.1696	0	0.1044	0.0225	0.0074	0.7067	0.0056	0.0726	0	0.1657	0.057	1.0532	0.0336	0.3822	0.0123	0.785	0.0488	8.587	0.0058	0	0	0.0392	0.0115	0.0442	0.6058	0.1107	0	0.0606	0.012	0	0	0.1255	0.0968
DCX	0.0208	0	0.0841	0.085	0.061	0	0	0.2456	0.0662	0.0062	0.005	0.0061	0.0324	0	0.0112	0	0.0521	0	0.0305	0.0115	0.0227	0.2906	0.1154	0.0149	0.0059	0.0606	0.0292	0.702	0.0962	0.3528	0.101	0	0.045	0.0268	0.3936	0.0091	0	0	0	0.0323	0	0.0737	0	0.5355	0.0368	0	0.0236	0.0107	0.0175
SPAG6	0.0365	0	0	0.028	0.0714	0	0.0139	0	0	0	0.0395	0.016	0.2667	0.0426	0	0	1.6458	0.0649	0.1205	0	0.0199	0.1093	0.0456	0.1305	0.0156	0.2073	0	0.0444	0.0362	0.0169	0.0166	0.0277	0.0132	0.0352	0.0471	0	0	0.0302	0.0309	0	0	0.0298	0.0231	0.0148	0	0	0	0.0705	0.0154
ACTN2	1.2615	0.0813	0.1916	7.7429	1.8261	0.0144	0.0535	0.0295	0.191	0.1358	13.6612	1.3159	0.2115	5.4561	0.2634	1.4661	1.2279	1.8168	2.1968	0.484	12.887	0.2795	0.0194	0.3922	0.4989	2.7024	4.4938	0.3214	0.7056	2.4837	0.2656	0.0442	0.143	0.0075	8.4029	0.123	0.4244	0.2895	0	0.0871	0.1999	233.067	0.6493	0.0569	0.5057	0.0324	1.005	0.0541	0.1571
SMC1B	0.1997	0.1275	0.0356	0.0765	0.1952	1.6224	0.0127	0.0631	0.0113	0.0447	0.1922	0.2471	2.4889	2.7557	0.0536	0.0836	0.0417	0.5326	0.0183	0.1517	0.2634	0.0569	0.4706	0.0595	0	1.8311	0.07	0.0539	5.6215	0.0616	0.7872	0.2142	0.3716	0.0535	0.1002	0.1096	0.0672	0.165	0	0.3258	0.0528	0.068	5.4468	0.1217	0.0294	0.1615	0.2978	1.2463	0.3638
FBLN1	78.5878	29.546	9.4752	88.4472	13.0848	0.2758	7.5173	3.8567	4.2966	13.3471	7.3552	62.7001	88.2953	111.867	16.9361	6.6076	1.2243	0.0259	16.3423	15.7125	13.4526	16.8201	1.212	3.5897	0.9795	9.0442	1.328	1.2664	24.4646	2.0395	4.3393	11.6675	8.3203	1.9803	9.6639	10.0576	6.703	5.9337	0.3206	66.5286	1.7557	3.5887	13.2228	2.7314	19.3886	4.1812	7.9311	4.4106	17.8402
MAP2	24.0179	0.263	6.6189	2.7275	5.8671	1.2359	25.7159	0.417	1.2505	10.1054	1.4586	2.2997	29.8191	3.0864	2.2126	0.9938	10.2595	0.128	11.5325	13.0842	0.8314	9.3212	0.2693	0.4586	1.0146	12.3908	0.9206	3.4035	0.5168	20.2368	31.4328	4.4365	25.7052	1.18	12.7605	3.1278	0.5934	1.4472	1.634	5.0543	0.9202	3.3424	6.5781	8.2986	5.7402	0.4447	0.7768	15.6498	2.2539
FAP	3.4544	0.4314	1.558	8.7727	0.4666	0.0125	0.0853	0.1541	1.4812	0.3361	0.1466	0.0887	2.16	0.15	0.2537	0.1968	0.1187	0.0632	2.1567	2.4839	1.7352	2.7181	0.2957	0.363	0.0087	1.7119	0.0107	0.6579	0.3421	3.0434	2.2822	1.3767	0.5487	0.9144	1.0654	0.4013	0.0273	0.68	0	7.9356	0.3156	0.083	0.0513	0.3549	2.388	0.4435	0.251	2.533	0.1879
ADCY2	0.0161	0.6884	0.0229	0.0185	0	0	0	0.0025	0.0055	0.0036	0	0.1475	0.0023	0.0062	0.0065	0	0	0	0.0044	0.0033	0.0351	0.0034	0.0033	0.0029	0	0.007	0	0.0033	0.004	0.0112	0.0183	0.0061	0.0087	0.0052	0	0	0.0027	0.0033	0.0068	0	0	0.0033	0.0152	0	0.0284	0	0	0.0248	0.0203
RBFOX1	0	0.0031	0	0.0138	0	0	0	0	0.1685	0	0	0	0.0263	0	0	0	0.0113	0.004	0	0.0075	0.0025	0.0038	0.015	0	0	0.0079	0	0.0146	0.0134	0	0.0245	0.0068	0	0.0029	0.0077	0.0059	0.003	0	0.0038	0	0	0.0037	0	0.0037	0.0119	0.0031	0.0038	0.0382	0.0151
HOXA9	0.2334	0.0325	0	0.2501	0.0456	0	0.0178	0.1033	0.0477	0.0209	0.6063	0.0204	0	0.0907	0.0188	0.3851	0	0	0.1027	0.0193	0.0764	0	0.1553	0.1835	0	0.0611	0	0.0378	0	0	0.0212	0.053	0.0504	0.03	0.0802	0.0307	0.2199	0.4629	0.1382	0.0218	0.2663	0.3623	0.1769	0	0.1031	0.0323	0	0.0901	0.0589
FGF20	0	0	0	0.0589	0	0	0.0881	0.0243	0	2.3395	0.2498	31.249	0	0	0	0.2208	0	0	0	0.0319	0	0	0	0	0	0.0336	0	0	0	0	0	0	0	0.0247	0	0.0507	0	0	0	1.7214	0.0488	0	0	0	0	0	0	0.1188	0
CBFA2T2	11.2139	4.1633	2.6217	30.5196	7.9071	1.1268	3.2355	1.774	7.3234	5.9508	6.4977	10.1529	9.2781	6.1965	2.8999	5.6914	5.4274	4.458	8.6204	4.5599	4.3788	3.7367	5.826	4.4822	4.8344	12.9079	2.9587	4.6716	11.5062	9.5233	6.1067	5.6386	4.3394	6.2223	4.3302	3.8344	2.9218	8.5603	1.7796	8.0519	12.9886	5.2109	3.1399	2.0798	3.5586	2.9979	2.9591	6.3676	6.7267
MYH7B	0.7983	0.5557	0.2449	0.7885	0.4781	0.053	0.6555	0.2278	0.2924	22.0683	6.0203	229.776	0.1855	1.1476	0.3111	0.4926	0.8236	2.2356	0.3871	0.683	0.2342	0.2862	3.5831	0.5888	0.2567	0.5171	0.2617	0.4516	0.3826	0.0873	0.6011	0.6758	0.2843	0.0717	7.4815	0.4408	0.4795	1.8299	0.4067	0.296	0.7183	0.6172	0.1735	0.2022	0.0455	0.4044	0.5704	0.2452	0.7216
BPIFB2	0.0396	0	1.4121	245.62	93.7415	1.4655	0.0302	0.4003	0.027	0.0354	0	209.06	0	0.5847	0.0638	5.4809	7.5317	0.0352	44.4626	5.2173	5.5956	0.5753	0	2.2915	2.2323	0.2765	1.7064	0.6089	102.149	0.0366	13.1429	0.0899	0.0285	138.947	0.2042	17.1527	0	0	0	0	19.8541	0.1294	3.2015	1.7369	0.8746	1.3168	0	17.4814	24.1294
TP73	0.3662	0.0291	0.2462	6.0382	0.2862	0.284	0.0559	0.4297	1.1831	0.3181	2.8457	0.9685	0.2933	0.5692	0.6151	0.1276	0.8466	3.1708	0.1036	0.2168	0.1085	0.2414	2.2704	0.3513	0.3664	3.3612	0.2639	0.8129	1.5023	1.6056	1.4747	1.9482	0.1205	0.6456	0.4136	0.2893	1.2672	2.9217	0.062	0.2633	0.5438	1.4103	0.304	0.068	0.4807	0.3262	0.4189	0.3149	2.946
CLUL1	0.1841	0	0	0.5073	0.3417	0	0.0141	0.0233	0.1003	0.0658	0.0266	0.0482	0.0108	0.0572	0	0	0.0154	0.0327	0.162	0.1678	0.0301	0.1259	0.0459	0.3156	0.0472	0.0482	0.0387	0.0298	0.1823	0.0851	0.0502	0.0418	0.106	0.0237	0.0475	0.0485	0	0.0152	0.0156	0.0515	0.3384	0.4812	0.0465	0	0	0.0383	0	0.0426	0.0774
CDH17	72.784	0	0	0.1956	0.0178	0.0225	0.0279	0.0346	1.169	0.2122	0.0527	0.0797	23.7242	1.0074	0.0735	0.0655	0.0305	0	0.1004	0.0303	0.1295	0.0156	0.0304	0.013	0.0156	0.0319	0.0384	6.6788	0.0181	1.6371	0.0996	0.0691	0.0526	203.409	0.1569	0.0962	0	0.0151	0	0.1191	0.0463	0.0149	0	0.5635	0.129	0.0253	0.0156	0.1691	0.1074
SLC1A3	0.5311	0.2596	1.5717	4.3768	3.6216	0.8783	1.9933	0.607	1.5858	3.7285	1.435	14.0527	6.3757	2.1342	1.3105	1.0779	1.0182	1.4463	6.2391	11.1253	1.6895	6.4519	0.8268	13.5156	3.7356	1.2529	1.9005	1.6921	6.6251	6.143	4.4805	1.3174	1.7983	24.4365	2.5058	1.9641	0.1673	0.4762	0.5067	2.0117	5.7665	17.6796	1.2135	0.5967	2.3963	1.3075	1.6558	12.8304	3.6949
DUSP13	0.3312	0	0.043	0.0461	0.0294	30.5388	0	0.0381	0.3487	0.0539	0.0217	0.0263	0.9146	1.2638	0	0	0.3517	0	0	0	0.0493	0.0515	0	0	0.0514	0.0263	0	0.1462	0	0.167	8.8454	0.0456	0.0434	0.1161	0.1294	0.0397	0.0811	0	0	0.3368	0	0	0	0.2691	0	0.0209	0.0257	0.0697	0.3037
LIPE	3.7173	107.806	0.5283	1.575	0.5361	0.3046	0.8589	0.8062	0.2243	0.6256	0.96	0.7427	0.7531	6.2689	0.8617	0.7379	0.721	0.2682	0.4979	0.7048	1.6242	0.5628	6.2046	1.725	0.1172	0.3593	0.9372	0.2332	0.5026	5.9352	0.4616	2.2741	0.1976	2.7424	1.9571	0.7044	0.5908	0.8614	0.2205	0.6648	1.1913	1.1543	0.0693	0.39	0.7151	0.8173	1.2621	1.6306	0.4727
PAFAH1B3	89.3533	16.7035	7.0459	70.2695	18.037	76.7568	3.0478	6.3687	94.2836	6.201	9.5032	32.8518	37.7943	86.3548	4.8617	9.7688	42.0403	9.933	26.7229	5.7885	22.8128	11.3857	2.9453	8.5196	64.8217	14.0689	11.6949	26.2482	19.6156	78.5519	17.6949	2.757	12.071	23.9255	25.9002	11.6934	28.705	13.1909	9.7498	53.1044	13.062	3.4647	18.9723	7.2141	31.8719	1.9703	4.1652	38.4708	16.2295
KIF22	12.7761	5.2238	3.1625	16.4423	7.7021	16.8772	7.2984	4.7323	21.2787	10.0146	14.4199	23.7351	41.7426	26.1524	4.9463	5.0765	8.1383	15.5887	7.4595	9.4313	14.7313	10.2746	9.5717	5.8902	7.4769	24.6743	6.2489	18.0107	23.1593	18.4469	12.1267	6.4023	5.3923	10.4828	17.8409	5.7302	18.5323	12.388	10.9613	11.9695	8.2137	6.6413	9.2532	7.1638	14.5683	7.3615	11.8076	21.2697	25.0125
SCGN	6.5922	188.829	0.7155	65.0152	0.9335	29.0557	293.287	0.6038	1.139	0.8116	0.9651	5.173	62.3031	25.544	5.1167	0.2398	77.6368	27.4284	15.0789	3.4442	2.0853	37.9723	21.4485	8.2598	1.4282	13.596	15.1144	42.5317	2.5074	178.117	3.3017	1.555	57.4452	0.5835	13.6313	0.7548	0.8679	0.5526	1.5357	1.0241	1.1507	2.4197	148.042	8.5373	13.8023	2.2175	8.5868	4.0191	16.0616
EPHA6	2.3744	0	0	0	0	0	0	0	1.15	0	0	0	4.4038	1.7143	0.0272	0	0.0845	0	0	0.0093	0.0061	0.0096	0	0	0	0.0098	0.0118	0.0182	0.3009	0	0.0102	0.0085	0.0486	0	0.0193	0	0	0.0186	0	1.6467	0	0	0	0	0	0.0156	0	0.2432	0
SCTR	639.179	3.6363	1.4638	6.4427	0.7292	0.0512	0.0158	0.1965	289.574	2.2244	0.3889	1.4483	30.5368	0.4028	1.2021	0.2082	0.173	1.1792	2.1433	2.5427	0.2036	0.3189	0.5688	1.0368	0.0177	1.5565	0.2833	0.3356	1.0471	2.5874	0.3205	1.3496	0.1642	0.573	0.4811	0.4095	0.0977	2.7405	0	68.6516	0.2497	0.2371	0.2619	0.0337	0.7327	0.7756	0.0883	0.56	0.244
RDH8	0.0354	0.0493	0.0252	0.0542	0	0	0.2161	0	0	0	0	0.0309	0.248	2.8048	0	0.0508	2.4795	0.6604	0	0.0586	0.0386	0.0302	0	0	0	0.0618	0	0.1718	0	0.0327	0.0322	0	0.2293	0	0.0912	0.0466	0	0	0	0.5606	0	0	0	0.0287	0	0	0	0	0
COL5A3	4.4462	4.2281	24.4101	10.9933	3.0799	1.2362	142.975	14.5039	3.676	2.2398	4.2246	2.1329	10.7839	38.4508	24.1407	1.1004	87.1383	198.188	4.408	61.732	31.1062	37.8159	19.5172	36.8762	11.3496	12.2831	2.0626	36.537	7.0908	22.8209	31.9206	45.17	29.4461	2.308	59.0901	31.6364	4.5582	9.8912	7.0814	10.2242	25.5921	26.8435	5.2612	33.7532	20.9711	4.8016	27.2791	32.7965	2.2284
CHRNA3	0.0595	0	0.0212	0.5691	0	0	0.0114	0.0094	0.0608	0.5318	0	41.5809	0.1737	0	0	0.0107	0.0248	0	0	0.1479	0.0406	0.0127	0	1.0306	0	0.013	0	0.0361	0.0442	0.3299	0.0406	0.0225	0.0321	0.1243	0.0639	0.0196	0	0	0	0.0416	0.0943	0.7046	0.0188	0	0.0394	0.0206	0	0.0803	0.0375
RBL1	2.5436	1.2493	0.7291	18.7432	1.7189	1.9504	1.2254	0.3906	2.0649	0.4783	2.5643	7.3805	9.7611	4.1203	0.986	1.1594	1.7454	3.6132	3.2683	1.2609	1.3166	1.5443	1.8778	2.6667	1.1372	4.6491	0.7996	3.0402	14.1495	4.3188	2.6159	1.6646	0.6505	3.6142	1.1953	0.986	1.2958	1.9937	1.3575	3.4898	3.3154	1.0779	4.385	0.8111	1.5439	0.873	1.1341	6.6425	4.5361
NDC80	2.1115	1.137	1.2787	11.2226	7.007	3.9322	0.7149	0.5413	9.3908	1.1578	8.4941	17.8137	31.0411	9.088	0.8984	1.9573	7.8941	6.2499	1.205	2.9054	1.1087	2.6731	1.9875	1.6652	6.1938	11.0085	2.8896	5.8527	8.3251	4.3463	7.9346	1.4627	0.8893	4.2769	5.8554	3.0426	6.5817	4.4273	0.7415	4.3074	7.8544	0.8625	6.1909	0.8091	9.2229	1.0351	5.3455	13.223	20.8128
AFP	0.0221	0	0.8676	778.32	1190.1	21168.8	0.2196	2.0825	0.8136	12.4787	5.0585	123.382	9.9208	4.6068	2.1552	1999.21	5.3142	5.4058	285.477	0.8065	4.803	3.4405	6.0685	9.3707	7.8781	0.4634	216.905	0.9846	2426.19	48.9716	8.6084	2.9634	1.067	0.1706	5.8738	1.0484	11.564	9.6119	11.7126	10.9666	40.883	4.3547	17.0444	5.5696	34.7845	4.5817	6.0669	1029.41	701.401
CDH7	0	0.0475	0	0	0	0.006	0	0	0	0.0044	0.0246	0.0043	0	0.0227	0	0.0035	0.0244	0	0	0	0.008	0	0	0	0	0.0383	0	0	0.0048	0	0	0.0111	0.0035	0	0.0042	0.0192	0.0164	0.1087	0.0041	0.0273	0	0	0	0	0	0.0068	0	0.0113	0
IMPG2	0.017	0.1416	0.0423	0.2076	0.0248	0.0209	0.1036	0.0375	0.0173	0.0076	0.0367	0.2221	0.1584	0.1647	0.0546	0.0182	0.0566	0.0301	0.1678	0.0562	0.0879	0.058	0.0282	0.1272	0.0796	0.0666	0.0178	0.0961	0.3106	0.1802	0.0617	0.0513	0.061	0.1253	0.0583	0.0223	0.0228	0.063	0	0.395	0.3385	0.1177	0	0.0757	0.0524	0.047	0.0289	0.2028	0.0356
ARG2	1.1778	0.7767	0.6854	1.2338	5.5424	0.3059	0.355	0.3526	0.8658	21.0087	0.8722	9.0411	1.8104	0.53	1.4229	0.3557	3.9049	1.9009	0.5795	5.1118	1.9788	0.9803	1.6752	0.9744	0.8208	5.0334	2.183	1.0035	0.1535	0.3725	2.7343	0.2581	5.446	33.694	3.1969	0.1224	0.2503	1.2037	1.7044	1.0978	1.179	5.242	1.6447	3.0467	2.6018	2.1905	2.9311	1.9379	1.433
CACNA1S	0.0936	0.057	0.0334	0.1791	0.0457	0	0	0.0074	0.008	0.1046	0.0169	4.4942	0.0888	0.1091	0.0565	0.0168	0.0195	0	0.0129	0.0291	0.0064	0.03	0	0.0418	0	0.0204	0.0369	0.0095	0	0.0324	0.3191	0.0708	0	0.0301	0.0905	0	0	0.0193	0	0.0981	0.0297	0.2771	0	0.0285	0.0103	0.0081	0.01	0.0542	0
JMJD4	4.9876	3.9741	4.6458	10.9262	8.3041	8.6635	2.3303	2.7061	5.1638	2.2006	4.8771	4.671	7.4266	5.547	2.5766	4.754	5.7217	8.2975	8.4992	6.2409	3.2765	4.5155	3.1785	4.6773	8.5912	3.2085	6.9502	2.2443	5.4432	5.1725	6.4158	4.2601	5.2691	3.1852	4.7099	7.4316	6.1275	4.3243	2.6094	7.9519	5.5851	3.8604	5.182	3.6119	6.9005	2.4895	4.6264	2.1022	5.7233
AACS	15.6516	1.4471	2.0369	6.6831	2.8551	1.2253	1.0651	0.9065	22.2398	1.9734	2.0032	8.0756	5.8599	4.9092	1.2655	1.0004	3.0344	2.1774	1.9127	2.2131	2.1772	0.5357	1.0863	1.5989	1.3385	2.3314	2.5101	4.3622	2.4654	6.9211	3.8455	4.5343	2.1836	5.5245	3.5206	0.6219	2.4356	2.2903	0.3846	11.8361	2.107	2.5712	2.3031	2.6605	3.0109	2.0826	0.6317	7.8395	2.5897
PCDHA6	0.0346	0	0	0	0.0113	0.0427	0.0088	0	0.0865	0	0.0083	0.0101	0.0809	1.7755	0.0093	0.0083	0	0	2.9821	0.0382	0.0063	0.0197	0.0959	0.3545	0.0099	0.0201	0.0243	0.0187	0.0114	0.0213	0	0.0262	0.2077	0	0.0099	0.0152	0	0	0	0	0.5047	0	0.0437	0	0.0408	0	0	0.2494	0
PCDHGA2	2.4757	0.704	0.1428	0.4677	1.6985	0.4679	0.0644	0.1198	0.3445	0.7442	2.8124	0.0736	0.7384	1.1545	0.246	1.9268	0.0352	0.0094	7.74	0.096	1.7533	0.3242	1.8921	1.7614	0.081	2.9248	1.1295	2.3876	1.6693	0.1656	0.1725	0.3908	0.8117	2.2958	2.3814	0.0832	0.7444	3.1423	0	0.4811	1.3557	0.2496	0.0266	0.0171	0.2048	0.0292	0.0449	3.6105	0.7881
SMARCD3	5.6273	14.6459	1.817	8.2406	1.0688	0.7635	1.132	5.6571	19.4232	1.7502	3.1776	1.3574	2.7572	40.6496	2.0052	2.5084	1.7531	0.4989	3.8782	1.968	9.9184	1.55	0.6223	2.0875	1.3646	1.2565	1.0439	0.8853	2.5086	3.6325	1.4136	2.7129	1.7514	6.43	1.1999	7.1255	0.9975	1.5221	0.5479	10.5839	0.7846	0.7996	1.1455	4.7116	2.9503	1.3761	0.9441	3.0549	0.6533
C1QTNF3	5.0445	0.5202	1.0106	1.3348	1.3235	1.3831	0.856	1.043	1.2834	6.3067	16.6147	24.7331	1.9824	0.9439	0.6144	1.5746	3.3773	28.0784	1.3186	0.7355	0.7306	0.4525	1.3464	1.1458	1.3433	1.3049	0.4419	2.407	1.434	0.95	1.4159	1.1668	1.1548	0.3903	3.4526	1.3531	13.3271	7.86	0.1581	1.248	1.4114	272.891	1.1802	0.5439	1.1143	4.6062	1.207	0.5047	35.4406
KCNK2	0.5935	0	0	0.2524	0	0	0	0	0.7413	0	0	0	0.0193	0.0641	0.1726	0	0.0688	0	0.0363	0	1.3854	0	0	0.0236	0	0.0576	0	1.4012	0.4082	0.0152	0.015	0.8362	0	0	0.2834	0	0	0.0136	0	9.5428	0.0105	0	0	0.0134	0.0291	0	0	0.0636	0.7899
SERTAD4	0.1941	0.1622	0.0831	1.1294	0.177	0	0.0889	0.0491	0.097	0.1042	1.0552	0.0678	5.5788	0.0302	0.1355	0.1021	0.0324	6.6605	0.1993	0.3003	0.3178	0.177	0.0108	0.1387	0	0.1921	0	0.1257	0.0897	0.2154	0.2707	0.4213	0.0839	0.1747	0.9678	0.0341	0.0348	0.2246	0.0109	0.5308	0.1149	1.3323	0	0.1682	0.446	0.0269	0.1433	0.5195	1.3925
TRAF5	4.7944	2.944	1.2425	16.7104	3.389	0.9778	0.6531	0.724	1.0531	1.0595	1.6362	4.4063	4.7848	14.2895	0.7331	1.3001	2.0426	0.8718	9.2691	2.2891	2.9972	1.1067	0.6198	0.8914	1.0792	1.514	0.7671	2.4707	7.2894	2.8946	2.2051	1.0098	0.5537	4.9283	1.4973	1.1469	0.8502	1.9774	0.4912	5.1124	1.4873	0.5513	1.3978	1.4534	2.0246	0.5165	1.2701	3.4948	3.4299
SEMA5B	5.7021	1.1109	0.747	7.8135	0.8528	0.1333	0.7236	0.1891	2.1462	1.0034	2.5429	3.0633	24.464	1.0401	0.4485	0.5902	1.1651	0.2143	1.4902	0.8542	2.1907	1.6057	0.6289	0.6295	0.5751	1.328	1.1446	1.1437	12.8255	5.5408	1.5421	1.4787	1.0175	0.7801	1.7075	0.2955	1.1243	1.82	0.1617	3.4786	2.0498	1.1884	0.5041	1.0804	2.5926	0.766	0.6302	1.2832	0.3703
TRPM3	0.0035	1.2285	0.0303	0.0162	0.0553	0.0044	0.108	0.0224	0.0072	0.2435	0.8907	0.4077	0.0124	0.4728	0.0342	0.0101	0.0266	0.6476	0.0467	0.0381	0.0077	0.0453	0.0353	0.0379	0	0.034	0.0483	0.0687	0.021	0.0425	0.0193	0.0482	0.0178	0.0296	0.2736	0.014	0.5736	1.8733	0.018	0.0264	0.2063	4.3723	0.0268	0.0086	0.0031	0.0049	0.0121	0.0683	0.1278
P2RX5	0.1055	0.2815	0.1129	2.719	0.6014	2.0393	0.0537	0.3778	0.2396	0.5189	0.0507	0.7525	0.9757	5.7812	0.2549	1.2991	1.1297	0.0469	0.9864	0.3789	0.0959	0.2254	0.0731	0.0503	2.6888	0.0921	0.2773	0.3985	1.3409	0.2764	0.1919	0.1464	0.0253	1.7747	0.0756	0.4168	0	0.0145	0.0446	0.2622	0.1338	0.0431	0.1555	0.6142	0.202	0	0.2846	0.9908	1.0642
OXCT1	1.1569	23.8814	1.1084	9.3844	0.6243	0.5326	0.356	0.2837	1.0469	39.4179	0.8098	5.9715	4.0946	0.3221	1.4601	0.8669	10.9918	0.2456	1.8611	1.431	1.1589	1.3283	2.0674	0.4318	0.295	1.3266	0.1997	1.3417	1.1115	1.5804	1.3033	0.9281	0.9325	4.551	4.4968	0.7048	0.337	0.9416	0.2775	6.003	1.5543	0.7195	0.1091	0.3787	1.541	0.3709	1.6769	2.6389	2.2062
CAD	22.9412	2.6031	5.3169	27.2145	13.363	4.1174	4.1556	4.5836	7.9173	10.9317	16.4438	17.1133	34.0032	19.1471	3.991	5.2262	9.6261	18.8779	11.6017	9.1309	12.3259	7.683	10.437	7.9322	13.6951	10.2854	5.2356	12.5354	19.5148	23.1637	24.9049	11.2733	5.5911	14.1278	10.7672	5.7303	10.9014	16.5719	1.5464	30.9958	11.6463	9.6799	3.0086	7.8946	7.6979	4.5489	5.6718	13.7664	9.1063
MECOM	1.2997	0.878	2.1703	6.7183	1.89	0.0943	1.2143	0.7102	1.8802	1.4219	1.4177	0.5675	5.9122	5.8054	0.628	1.1735	1.3459	0.3534	2.5562	1.584	1.5268	1.7382	2.9178	0.732	0.1829	0.5874	0.6831	1.1077	1.7036	30.2946	1.6756	2.5002	0.49	9.4263	1.5771	0.5235	0.8489	4.0112	0.2781	6.7482	2.5153	1.5615	0.9369	1.0682	4.1004	0.9111	1.2179	7.5594	0.2828
ZNF213	7.1322	10.013	1.6539	6.2419	1.5033	1.8846	2.4253	1.0139	9.014	1.9752	2.7752	2.9752	15.2445	6.7135	1.4249	2.7981	1.3203	1.7484	4.5326	3.1147	4.5573	1.9914	1.8092	1.3113	0.7322	1.9189	0.7393	3.6203	15.8138	15.7382	3.6379	2.0715	1.3374	5.6375	4.2788	4.8765	1.1167	2.4607	0.6136	10.8883	1.4909	1.7508	1.2218	1.3837	2.6121	1.0507	1.5167	4.36	2.9006
TTC39A	49.9688	11.006	1.9525	3.5888	1.3004	1.2688	0.1617	1.295	10.8338	0.0744	0.0436	0.0991	9.0896	40.7828	0.3715	5.5213	1.3438	2.5205	0.9398	1.3536	5.1123	1.6999	0.3521	0.1729	0.9237	0.4291	0.4372	1.5302	1.0634	13.7588	5.7079	2.6218	0.9257	10.7431	7.4939	1.8719	0.0458	0.1	0.064	42.5217	0.0623	0.383	1.07	7.8322	1.617	0.131	0.0515	5.0606	0.6483
ORC1	1.3837	0.4263	0.6472	6.0078	2.837	4.8695	0.9354	0.4587	6.4285	0.6085	7.1685	6.7749	14.5074	4.4075	0.7673	0.4067	3.785	4.8992	1.0229	1.6167	0.9283	1.7062	1.5843	1.1183	0.8913	6.357	0.7869	7.6745	5.1669	11.5553	4.9509	0.8929	1.3557	3.4996	3.2364	1.0454	4.8846	3.5985	0.4989	5.645	2.3007	2.0571	3.095	1.5663	3.287	0.6129	0.6377	8.3166	4.9193
RAD54L	1.059	0.2054	0.1857	2.4717	0.458	0.7282	0.2254	0.0987	2.7556	0.326	0.7766	1.8648	8.5781	1.2953	0.1258	0.1121	1.318	1.4967	0.2482	0.3453	0.3978	0.4748	1.0249	0.1737	0.4004	3.4253	0.1095	3.3302	2.3898	0.8667	1.3262	0.3943	0.1125	1.3057	0.6864	0.48	1.2266	1.2622	0.0881	2.4433	0.9684	0.0567	0.1974	0.0705	0.8283	0.2165	0.1479	3.1088	2.0138
MAST2	36.1698	9.1684	7.5787	17.3424	6.1692	5.4387	7.3896	4.4228	14.7464	9.5481	6.8047	8.7731	15.8432	9.7393	4.4271	9.3466	9.2824	13.9866	6.9345	7.19	8.3181	5.1264	23.883	3.959	9.6015	12.1668	4.5968	11.1732	21.8633	16.9111	11.859	12.0586	7.3603	12.9947	10.71	7.2267	8.0543	14.3731	1.5601	20.6828	6.3627	9.1186	5.9686	8.9169	12.1584	4.2346	7.7652	11.1296	4.82
AQP6	0.2346	0	0.0098	0.0634	0.0539	0	0	0.157	0.1316	0.3086	7.2203	0.5063	0.0322	0.1824	0.1112	0	0.3915	1.0919	0.1366	0.0229	0.0151	0.0354	0	0.0986	0.0354	0.0121	0.0435	0.0112	0.0273	0	0.0377	0	0	0.0177	1.6134	0.0182	0.6966	1.0378	0.0234	0	0.0263	42.5368	0	0.0112	0.0122	0.0096	0.4586	0.0639	0.4061
FAT2	0.1753	0.7763	0.0278	0.0522	0.019	0	0.0298	0.0062	0.0166	0.0131	0.0141	0.0468	0.2361	0.0151	0.0078	0.007	0.0731	0.0087	0.0643	0.0646	0.0186	0.0167	0.0324	0.0104	0.0042	0.0638	0.0102	0.0118	0.0386	0.1306	0.0354	0.0258	0.0526	0.047	0.0377	0.0064	0	0.0241	0.0206	0.4221	0.0185	0.0119	0	0.0237	0.0215	0.0169	0	0.3383	0.0327
PPEF1	0.665	0	0.0144	0.5245	0.0788	0	0	0.0509	0.3295	0.036	0.1163	0.088	0.2236	0.2663	0	0	0.1513	0.197	0.6206	0.0501	0.1869	0.0689	0.1005	0.072	0.2754	0.0352	0	0.2447	0.1197	0.5217	0.0183	0.0305	0	0.3498	0.1212	0	0	0.05	0	0.3569	0.0256	0.6586	0	0.0164	0.0712	0.014	0.1202	0.1244	0.0169
MYBPC2	0.0571	0	0.0543	0.9326	0.0372	0	0	0.012	0.0259	0.0681	0	1.3964	22.8261	11.8954	0.138	0.0137	0.0159	0	0.0209	0.0947	0.0104	0.0325	0.0317	0	0	0.0166	0	0.1233	0.0377	0.2464	0.2251	0.0144	0.0274	0.0612	0	0.1253	0.0256	0.0157	0	10.5747	0.0362	0	0	0	0.0336	0.0132	0	0.3086	0.032
NOX4	2.1706	1.0827	0.6955	1.7771	0.2722	0.1002	0.7002	0.088	1.5104	0.2906	0.6616	0.294	1.4712	0.2436	0.1028	0.1166	0.6295	0.1032	0.4468	0.3559	0.7157	0.8036	0.1448	0.3069	0.1289	0.8513	0.6467	1.0335	0.6093	1.481	0.6545	0.3954	0.3845	8.7602	1.1972	0.1528	0.8592	0.9399	0.3339	2.6831	0.6917	0.6828	0.8212	0.3866	1.4769	5.0988	0.3659	1.5142	0.1171
MT3	0.1265	1.5262	0.0301	0	0	0.1561	0	0.0266	0.0862	8.8979	0	37.7437	0.8866	0.1966	0.1019	0	0	0	0.0464	0	0	0	0	0	0.3242	0.0736	0	0	0	0.1169	0.0383	0	0.1214	1.4908	0.8335	0.3886	0.0567	0	0.3924	0.0393	0	0.0344	0.2664	0	0.0745	0	0	0.1953	0.0709
PTHLH	19.3358	0.2171	0.3559	3.8833	5.1602	0.1026	0.0159	0.0788	8.1161	0.409	0	0.3813	5.0396	0.1293	0.134	0.3728	0.1735	0	0.2515	0.1551	0.2723	0.231	0.0346	0.0743	0.0178	4.5017	0.6775	4.2577	13.0546	2.9602	1.7774	0.1731	0.015	1.243	1.3581	0.0548	0.028	0.2577	0.0528	5.8137	6.7747	0.8833	0.0788	0.0338	2.3148	1.599	0	23.0134	0.2272
TFAP2C	21.8917	0.1478	0.0168	1.0112	0.0461	0.0291	0	0.0149	2.4589	0.0211	0.034	0.0412	0.0689	0.0917	0.209	0	0.0394	0.021	0	0.6256	0.1545	0.0202	0	0	0	0.0412	0	0.0955	0.0701	1.8539	0.0429	0.0179	0.1019	0.0607	0.0811	0	0	0.0195	0.02	1.3632	0	0.0193	0	0	0	0	0	0.346	0.1586
AURKA	4.0378	1.2959	4.1045	37.7934	30.2402	18.9424	6.0006	3.5143	12.1562	1.8377	21.0565	52.9364	59.581	29.1279	4.0113	3.9886	19.083	27.2284	8.5363	18.0739	3.2587	10.9324	7.4384	28.3664	8.7573	29.2995	19.3668	9.7656	11.6853	16.3854	14.5124	12.1169	7.3995	20.2525	17.7266	6.2719	11.6334	10.548	5.5432	24.8121	34.0729	10.8647	11.4856	8.1512	21.1289	2.228	12.6678	25.736	26.4616
PIR	9.1593	15.046	37.5297	11.3474	27.2072	39.7776	31.8943	14.4261	6.1631	14.0366	23.5268	13.9551	47.1765	77.8478	15.1388	13.1186	35.9984	24.1726	13.2666	28.0271	35.3845	22.4025	29.1977	10.8938	47.6912	22.5135	33.624	19.0702	18.1979	51.1215	92.0112	11.542	40.324	5.4351	108.471	24.752	28.0683	18.2793	14.0907	40.3214	8.8257	54.5931	60.8498	40.2021	50.8248	10.759	30.2035	21.1879	38.8509
SULT2B1	37.1247	0.5244	0.0185	1.5114	0.0254	0.0321	0	0.0328	84.5298	0.0232	0.7311	0.0681	0.2276	0.5856	0.1674	0.0186	0.2601	0	0.0571	0.0861	0.0992	0	0.0432	0.0186	0.0666	0	0	0.736	0.0257	0.1441	0.0473	0.1377	0.1871	0.0334	0.8932	0.0684	0.0524	0.0429	0	2.5425	0.0165	4.4574	0	0.0422	0.023	0.036	0	0.5615	0.0655
DNMT3B	4.9235	1.0537	0.6653	12.6174	4.7063	0.5471	0.5138	0.2899	0.5625	1.1758	1.8865	3.6722	4.5458	5.5142	0.6403	1.1077	1.5691	4.1179	3.2794	1.4192	0.876	0.8495	1.4875	1.6497	0.6531	2.2694	0.5947	1.5842	2.2563	1.9084	3.1704	1.0533	0.3303	0.3833	1.1565	1.1678	0.6997	1.6803	0.207	1.4394	2.8401	0.4497	0.792	0.7329	1.0943	0.5509	0.9639	1.4871	4.5884
TPX2	8.1889	3.4583	4.062	76.0636	18.8047	21.3453	3.1642	2.0229	28.8039	3.9685	33.1841	74.4998	135.3	43.3625	3.4952	3.817	24.4778	33.0242	9.4603	10.0252	5.5185	12.0854	11.0707	9.401	13.957	65.4251	6.5644	21.8716	42.0867	32.5899	28.0746	6.1992	1.9939	12.1822	13.7394	11.7396	25.3596	17.3453	2.4588	26.5954	41.169	1.9414	10.718	3.8765	27.6068	3.2111	11.5269	50.1882	45.2626
EPB41L1	48.7789	13.2716	1.9048	23.9034	3.8105	0.668	3.6372	2.5523	31.2126	1.8253	2.7134	1.5782	18.8542	21.0404	3.2997	21.3685	64.5828	0.3382	7.6206	2.6437	7.5893	2.4952	1.9589	2.044	1.1812	2.0441	2.0996	4.7732	3.2607	10.5321	5.2299	3.5226	2.6975	3.2406	2.8676	11.3585	1.7774	4.0745	0.2228	6.9627	2.7087	3.8556	22.9703	33.4446	3.0191	2.5448	2.0382	5.6136	2.9213
DOCK3	0.0937	0.7009	0.0724	0.3705	0.0686	0.0482	0.0477	0.0493	0.4254	0.007	0.1971	0.3136	1.8694	0.1335	0.0692	0.0672	0.0912	0.0347	0.0601	0.3882	0.0213	0.0467	0.1168	0.0167	0.1267	0.2249	0.0082	0.0505	0.0928	0.5485	0.0923	0.0768	0.1012	0.3663	0.0805	0.1028	2.1433	1.606	0.0066	0.3929	0.0643	0.0064	0.0986	0.038	0.0069	0.0379	0.0532	0.1326	0.4987
TMEM40	17.4999	0.0897	0.5207	0.0329	0.042	0.0265	0.0492	0.095	0.0878	0.0384	0.093	0.1125	1.2667	0.8678	0.0865	0	0.0896	0	0.0945	0.0178	0.2226	0.1101	0	0	0.0367	0.0562	0.0903	0.0521	0	0.6154	0.742	0.065	0.0928	0	2.1778	1.5268	0	0	0	1.521	0.0136	1.7192	0.0814	0.6803	0.1897	0.0149	0.128	0.1326	0.722
ARHGAP28	0.4338	7.8723	0.1696	0.8371	0.2962	0.022	0.0862	0.0976	0.166	0.0266	0.03	0.0311	5.0021	2.559	0.201	0.3794	1.6016	0.0053	0.1438	0.2364	0.2821	0.508	0.4991	0.3397	0.3097	0.1557	0.05	1.0487	0.3296	0.2967	2.2268	0.3509	0.3638	0.0497	0.2707	0.0626	0.004	0.0196	0.0151	0.3379	0.584	0.0923	0.0225	0.029	0.4621	0.1276	0.1671	1.4909	0.6544
SLC4A11	1.1966	3.1376	0.1403	3.8144	0.2563	0.4045	0.1878	0.0829	3.5845	2.6382	0.2484	9.2331	3.5902	1.9874	0.3168	2.0927	1.012	0.0583	0.2524	7.4577	0.8407	0.7425	0.1227	0.082	0.3641	0.0859	0.1723	0.199	0.2597	2.061	0.5515	0.1117	0.9089	1.0116	0.2677	0.1943	0.0882	0.0948	0.0971	15.339	0.2494	0.1607	0.1243	0.1332	0.4345	0.1476	0.0838	2.328	0.124
CPXM1	10.7264	1.908	6.6094	25.1343	2.4456	0.4411	0.2048	0.3954	15.3254	2.5311	0.602	1.7955	5.4297	4.099	0.6479	1.4746	0.4226	0.053	4.2602	6.7164	4.2759	9.754	0.7185	0.2342	0.8908	2.1851	0.5011	1.64	3.423	3.8015	4.2271	1.4661	0.8368	1.1492	3.4573	2.1578	0.7218	0.837	0.5546	12.1362	2.2099	0.1704	1.2799	2.0574	11.663	1.5483	0.6346	3.4268	1.1771
TESC	506.99	5.859	17.1726	88.2934	28.5533	5.1245	2.4981	2.9268	507.361	41.8735	1.9095	12.102	25.634	98.5053	10.6866	3.0846	8.8321	0.294	112.51	6.397	45.2079	16.8085	1.6504	7.4062	1.256	1.1232	63.1735	298.529	189.878	438.183	16.48	1.7809	19.4014	284.637	3.8544	3.5816	1.9541	2.8548	1.928	188.945	14.1207	11.2616	9.7057	25.7392	87.2047	5.1954	5.7305	85.9675	14.3981
CFAP61	0.1342	0.0062	0	0.0411	0.0262	0	0	0.0226	0.0427	0.008	0	0.0234	0.3448	0.1251	0.0072	0	0.0373	0	0	0.0074	0.0195	0.0076	0.0074	0.2365	0.0306	0.0234	0.0094	0.1303	0	0.0248	0.0407	0	0.0064	0	0.4843	0.0118	0	0.0074	0.0076	0.025	0.0113	0.0146	0.0226	0	0.0869	0.0124	0.0076	0.1036	0.188
CHGB	8.1349	0.1441	0	0.1219	0	0	0.0122	0	0.2928	63.8158	0.0689	0.6951	0.0651	1.955	0.0769	0.0457	0.0133	0.0141	0.0875	0	0.0261	0.0136	0.0132	0	0	0.0417	0	0.0387	0.3784	0.0736	0.0579	0	0	0.0205	0.0274	0	13.4018	20.0985	0	0.0742	0	0	0	0.0259	0.0141	0	0.0271	0.0492	0.0535
GRAMD1A	134.464	22.7146	20.2763	56.2709	20.8268	3.278	11.4363	7.3109	19.1067	17.4931	16.3246	10.9564	63.8542	24.0577	7.1484	9.981	18.121	18.9344	42.968	24.566	23.8134	22.1798	5.9934	5.2098	18.3704	34.2635	12.3486	9.8846	14.1239	31.4483	18.4847	15.9912	17.7249	70.8917	50.1779	17.5864	12.4111	18.3297	2.2578	31.4379	20.9968	3.3096	3.3416	5.8749	35.2772	6.1664	11.5405	22.9173	21.2515
FXYD3	0.0212	0.0443	0.0606	0.2926	0.3112	0.0262	0.0162	0.0134	0	0	0	0.0371	0.0372	0.033	0	0	0.0177	0.0189	0	0	0	0.0181	0.053	0	0	0.0742	0	0.0344	0	0.1767	0	0.0161	0.0153	0.0137	0.0365	0.0839	0	0.0175	0	0.0792	0	0	0	0	0.0188	0	0	0.0983	0.0178
KCNH4	0.3177	0.3642	0.4666	2.0887	0.3104	0.0692	0.0571	0.1181	0.0891	0.0167	0.0539	0.1306	0.4257	0.4212	0.0452	0.1206	0.3898	0.6977	0.1233	0.666	0.2447	0.6549	0.0932	0.0668	0.0798	0.669	0.0393	1.5127	1.4067	0.5356	0.7818	0.1132	0.0538	0.2403	0.5462	0.1723	0.0252	0.3088	0.0949	0.3658	0.3199	0.0458	0.1181	0.0911	0.7266	0.0259	0.0637	0.8511	0.0314
BIRC5	7.3114	2.5058	2.7928	22.8414	11.0244	36.2426	3.7552	0.8209	35.461	1.7257	26.457	43.8535	88.1072	33.317	1.0013	1.5972	24.6322	15.2568	4.429	5.1365	1.9239	3.5846	12.4672	6.4438	22.6681	25.7599	7.8416	16.0866	22.1271	23.7447	16.1841	1.8965	0.8552	9.3047	10.7342	5.1313	50.9744	22.0942	2.9043	19.268	20.6336	0.6368	31.1344	2.2914	30.2684	1.3757	7.6515	27.7306	34.6442
OTUB2	0.7178	0.3718	0.7382	3.629	1.6637	0.3295	1.3767	1.287	0.6027	1.8957	0.6383	1.5744	2.7397	2.491	0.7932	0.5029	3.6767	2.3294	2.0012	4.7727	0.8016	3.139	1.9154	1.9799	0.6417	0.7141	0.6843	1.4187	1.5871	5.2473	3.5068	1.1247	1.8031	1.9208	6.0691	1.6485	0.0562	0.2483	0.4378	1.4625	1.4074	7.6647	0.0633	2.0205	1.1062	0.6592	0.9386	4.3551	1.2488
ARHGAP4	30.2461	13.4761	4.4432	23.0751	5.6654	13.6181	2.3058	4.995	10.8819	2.995	2.8927	20.1987	37.1107	41.9875	7.5509	6.0149	4.9432	2.0073	7.9538	35.7593	35.2856	29.3878	6.7514	4.5416	3.6415	4.6079	2.894	8.8212	24.1874	4.7271	25.2914	6.2621	24.3289	20.0634	13.1402	5.4962	0.9562	1.8974	5.0553	22.9766	5.7506	2.6743	4.0072	8.9976	6.8495	3.3315	7.166	15.8548	11.795
PCBP4	45.7567	13.5914	9.429	28.4151	17.0068	32.3626	9.8779	5.6971	40.3718	22.5406	22.4516	58.3857	20.8185	20.2106	15.4815	11.2475	22.1216	19.4933	39.536	20.9536	14.9433	21.4167	3.8266	18.593	28.7489	15.642	20.8639	8.9678	64.1662	10.6811	19.17	26.1798	28.4622	21.5739	15.9039	14.2397	28.1661	24.6305	13.2184	33.734	22.8956	13.957	8.255	6.431	18.843	6.2855	9.1483	18.171	15.9516
LYZ	72.8063	0.6002	179.252	352.057	4752.25	2.6852	14.3306	375.529	13.596	1488.91	3513.93	544.707	322.856	1593.48	49.0445	30.7487	26.072	12.4461	199.583	167.843	21.7794	57.8432	13.3503	73.3802	131.087	87.1902	191.784	1117.68	28.9964	510.064	1138.86	31.4281	489.055	371.126	205.063	156.536	341.744	1144.36	0.6253	18.9076	187.325	1886.26	1.4526	18.6141	769.401	15.4207	18.1563	1346.94	689.557
KIF4A	4.1644	0.4095	1.1042	13.9597	4.1901	3.438	1.0521	0.137	10.0509	0.9275	8.288	12.0596	28.365	8.7354	0.5112	0.8994	9.4157	9.0953	2.1284	3.4512	1.3178	2.6861	4.6854	1.9799	5.5674	12.029	1.8063	5.5134	10.8855	8.9741	14.0647	1.5352	0.3456	3.7817	4.8168	2.4054	8.1779	5.5769	0.2357	8.0227	8.5479	0.7715	2.6795	0.503	7.1267	0.665	2.0047	15.4745	14.2362
PLEKHG2	11.0509	5.6218	4.2375	21.7931	3.4754	4.7524	1.7732	1.2466	7.0789	3.7013	4.2697	5.8462	10.9678	8.903	2.5017	2.9633	2.2548	2.1467	5.8765	4.119	3.7714	4.839	2.712	1.8089	2.2025	5.5258	1.4204	3.5892	30.2875	6.5481	7.8747	4.4386	2.2257	6.0606	4.2252	2.5156	1.7559	4.0168	2.0367	5.9934	4.2683	2.4301	5.4748	3.5013	5.1739	2.3675	2.4214	16.1369	2.7352
DLL3	0.0811	0.207	0	0.207	0	0.1668	0	0.0171	0.2211	0	0	0.9446	0.079	0.2312	0.0436	0.0194	0.0226	0.024	0	0	0.1328	0	0	0	0.2772	0.0236	0	0.0219	0.0268	0	0.123	0.0614	0.0389	0.0522	0	0.0356	0.0364	0	0	0.0252	0.0343	0	0	0.022	0.0717	0	0	0.0417	0.2273
NAT14	24.1823	12.5994	3.1894	20.3184	2.6565	33.9401	2.923	2.9389	98.4572	3.9025	5.9881	23.4308	9.9038	23.6053	5.9348	2.8223	3.0144	3.4975	7.3182	5.6624	7.5736	3.6692	3.8073	4.2174	23.6521	4.0601	6.4678	3.3009	10.0616	4.498	10.1502	6.716	5.7702	14.1427	7.8405	5.0401	8.907	5.3794	9.8356	6.8019	8.3453	2.5427	38.0994	4.5625	13.1492	2.5033	3.8704	11.2106	5.7433
LAMB4	0.0605	0.4211	0.0791	0.2161	0.0493	0.0498	0.0154	0.0191	0.1717	0.2615	0.0873	0.044	0.1296	0.047	0.0487	0.0506	0	0.009	0.1553	0.0501	0.1045	0.0345	0.1844	0.0504	0.0258	0.0176	0.0212	0.0653	0.03	0.1771	0.0642	0.0458	0.0145	0.0454	0.182	0.0797	0.1289	0.05	0.0085	0.0752	0.0831	0.2471	0.0892	0.0164	0.0356	0.0419	0.0258	0.0856	0.1441
NRCAM	0.5762	0.1018	5.9255	1.2113	0.0336	3.3104	0.0328	3.2119	0.955	7.8668	0	1.5096	13.4014	1.2165	0.4156	0.0864	1.1049	0.2828	0.9553	0.2138	0.901	0.147	0.0072	3.2751	0.0661	1.7269	4.2398	6.7938	4.1648	31.3585	1.924	0.1107	2.9601	0.6579	0.9979	0.1472	0.0463	0.1066	0.0073	1.1222	0.3762	63.8049	0.402	0.4052	0.4483	0.0358	0.0293	2.6353	1.041
SLC26A3	0	0.0437	0.0149	7.5311	7.2202	0.1033	0.016	0.0397	0.0713	0.0187	0.6797	0.3656	0.11	0	0.7755	0.1051	3.7898	0.0558	0.0691	0.1041	0.2513	0.6441	0.3307	5.8031	0	0.0914	17.119	0.0508	7.0692	0.0774	1.7133	0.0951	0.196	0.6728	0.1619	0.0276	0	0.0519	0.0885	0.078	0.146	1.9497	1.8512	67.9511	1.8311	0.029	0.214	0.2585	0.1056
ITGA6	24.4667	5.2068	15.4044	46.7776	21.7214	2.4081	27.5139	8.6944	14.6845	258.798	156.315	46.4201	42.1443	12.4725	10.3663	8.1046	20.3249	118.712	42.0303	44.8026	10.6274	24.8175	9.0709	22.8188	19.3591	10.6206	14.3511	34.697	19.1633	28.6488	21.1761	29.7914	37.4171	25.7595	37.1438	13.1701	54.2147	121.111	3.9273	17.7501	25.2485	49.1335	5.5184	11.9049	32.9268	8.5089	6.3996	62.9351	33.8248
SMPX	1.711	0	2.3646	0.1637	0.0522	1.3194	0.1633	1.2502	0.0729	10.949	4.7067	4.7163	0.1562	2.4104	0.7751	0	0.9368	2.9466	0.0588	2.0827	3.3844	1.234	1.1115	3.8969	5.6181	0.2801	1.7986	1.7745	0	1.5819	3.8415	0.9715	1.6941	0.0344	7.7669	0	3.2024	2.5624	0	0.4984	1.9321	14.9405	4.391	0.7819	0.6614	0	2.4598	0.2889	0.3146
ORC6	1.0515	1.2008	0.5742	2.7165	1.7338	2.6351	0.3137	0.2907	5.7419	0.6023	3.3073	4.1323	11.7552	8.6577	0.344	0.3653	1.1377	2.4241	0.4879	0.5991	0.5737	0.323	0.8879	0.5987	0.4491	3.8872	0.5699	2.9522	5.3857	0.8506	2.1964	0.6219	0.2603	1.7638	1.5251	1.0817	1.9569	2.457	0.2502	6.5235	1.2811	0.3087	1.1624	0.5606	1.3646	0.3187	0.4339	3.8045	2.914
CPA1	0.0499	3.4913	0	0.0382	0	0	0.1715	0.0158	0.068	0.2008	0	0.3705	0.0583	0.0776	0	0.0179	0	0	0	0.062	0.0272	0.0213	0.0415	0.0713	0	0.0436	0.2885	0	0.4448	0.0231	0	0.0567	0	0.016	0.0429	0	0	0	0	0.0233	0.0316	0	0.0315	0	0.0441	0.0346	0.0425	0	0.042
RGS17	0.2231	0.1367	0.1019	0.4646	0.0436	0.044	0.0477	0.0959	0.2554	0.0479	0.0837	0.343	0.2815	0.4162	0.0575	0.1024	0.0447	0.0476	0.1178	0.0444	0.0584	0.0381	0.1187	0.0893	0.0381	0.1558	0.0094	0.1517	0.4331	0.1238	0.1136	0.1081	0.0578	0.0803	0.0614	0.0705	0.036	0.1327	0.0227	0.366	0.0622	0.0583	0.2142	0.0725	0.0394	0.068	0.0228	0.1378	0.2701
ANGPT2	3.6991	3.9094	2.0365	3.6053	0.6822	0.8614	7.249	0.4939	1.7818	2.6182	2.6239	2.9666	5.4228	1.3201	0.8979	0.4708	5.8856	7.6965	0.8825	0.4663	1.9445	0.472	2.114	0.8562	0.8634	3.6662	1.6211	5.4906	6.522	6.4643	0.9382	1.8774	0.2626	2.8067	2.4182	0.7684	8.5968	12.768	0.3174	6.9151	3.5935	9.0071	0.5924	0.7788	4.1064	0.9025	1.7133	8.3648	3.67
CD200	5.9883	3.2291	10.6021	16.8499	3.5848	0.1752	1.5002	0.7628	2.7573	1.2275	2.3226	4.3822	8.7371	1.1406	1.4678	1.8165	1.3231	0.2104	5.0504	2.4519	4.2362	4.8757	2.2436	2.1647	0.2022	4.5875	0.7962	4.0232	3.3989	7.5497	6.3069	3.8165	1.5851	4.0778	6.3066	0.6857	1.1946	4.2242	0.3805	5.4491	7.0071	1.315	1.1961	3.5379	7.3408	2.3287	1.8551	5.079	2.8252
CCDC80	7.2539	50.6383	21.2484	56.3894	4.8594	0.0401	0.5088	1.8864	5.2555	2.0345	0.985	0.8421	17.9029	0.5347	3.9223	4.3402	0.4655	0.1589	14.4371	12.1489	19.3619	20.4388	1.4549	1.258	0.1527	9.8756	0.1936	1.5435	1.8885	12.0857	15.4502	10.4126	6.8346	3.7472	7.2172	3.5025	0.3573	2.5827	0.2292	18.0061	0.7418	0.2036	7.7477	3.7847	22.5266	6.8163	2.6353	11.7878	0.6648
SLC22A17	3.4255	10.0789	1.7469	23.9922	6.1284	0.0613	0.5308	0.4706	3.664	1.8941	0.4895	1.6186	1.0729	1.0418	4.0382	1.8872	0.4694	0.353	4.1316	3.0172	2.5644	2.1076	0.344	0.3074	0.3817	0.8669	0.5567	0.5894	0.5408	2.1267	1.52	2.0294	3.0268	0.4894	1.3939	1.0241	0.1114	0.6016	0.056	3.9332	0.3672	0.8383	0.2927	55.9642	2.5443	1.2498	1.1842	1.7755	4.7851
RNF31	0.3501	0.2924	0.0599	0.343	0.1642	0.0173	0.1069	0.0619	0.0572	0.1377	0.0606	0.159	0.2944	0.4788	0.0789	0.231	0.1168	0.1618	0.2156	0.058	0.1222	0.0957	0.2212	0.02	0.0598	0.1711	0.0883	0.17	0.2496	0.1036	0.1273	0.1908	0.121	0.189	0.1324	0	0.0565	0.2198	0.0237	0.0522	0.1953	0.0458	0.0885	0.091	0.0495	0.0582	0.0716	0.1189	0.1648
TYRO3	9.7219	35.258	0.8064	9.7515	1.3745	0.3244	0.3162	0.1246	11.2938	0.9933	2.0584	0.2468	21.6998	8.4502	1.0111	0.5139	1.393	1.706	1.6556	0.9097	8.7804	0.781	0.3334	0.5824	0.4267	0.6887	5.0648	2.5698	1.6275	10.4529	5.4459	1.6123	2.1205	9.1019	1.3164	0.779	0.4777	0.4182	0.0945	5.3303	0.5709	0.2202	1.3869	0.7529	1.1616	0.1685	0.2632	7.1033	0.4531
WDR76	2.3226	0.5227	1.1708	20.8799	3.9757	2.0899	0.8668	0.3421	1.154	0.6402	9.9161	12.963	14.1571	6.1891	0.9985	0.5762	5.449	8.5523	1.5749	1.8524	0.829	2.9255	2.8024	3.7931	2.4315	10.5503	1.4685	4.6503	11.1031	4.6982	5.8125	3.6222	2.6156	5.1302	2.2664	1.4946	8.0615	7.6039	0.7682	2.3764	4.0849	0.4708	8.8911	0.4398	5.3388	1.1615	1.9935	11.0395	5.1083
COL9A3	13.3077	0.1527	1.4499	9.851	0.8716	0.0902	0.1005	0.7578	0.3885	76.7329	0.8125	17.9054	0.6492	6.1718	0.7302	1.3321	4.7217	0.156	0.756	2.9329	0.383	2.7374	6.3594	0.4493	0.0125	0.8427	1.6448	0.7576	3.4469	0.8518	0.9044	2.513	0.3686	0.3478	1.458	2.3878	2.4209	1.8366	0.5938	4.0891	0.0278	0.0956	0.1848	0.095	2.7781	0.3344	0.6229	1.8174	2.3602
CLSPN	0.6569	0.2209	0.2896	2.6217	0.4039	0.5828	0.2987	0.0746	1.6745	0.2244	0.6178	1.5987	6.6437	1.4744	0.2497	0.0847	1.1578	0.6954	0.2923	0.3548	0.2658	0.5489	0.5462	0.3745	0.2774	6.6441	0.2328	2.4316	2.7194	2.7502	1.5976	0.3464	0.1116	2.0831	0.7677	0.2916	0.5017	0.677	0.05	1.9333	0.8189	0.1086	0.4849	0.1259	0.8087	0.2455	0.2893	2.5183	1.4767
TGFB2	19.6819	1.0181	1.9614	13.4897	0.4459	0.0289	0.6344	0.2884	1.4987	3.0867	1.4522	5.9067	22.0211	1.5825	0.8953	0.2266	1.0544	0.8321	9.8713	1.2801	5.8934	3.6907	0.2627	0.6187	0.6497	2.3088	0.3198	3.2676	0.5794	27.663	2.0538	1.94	0.5393	5.7846	1.9914	0.5393	0.0472	1.2182	0.6732	5.5515	3.3455	1.0803	0.34	0.3232	3.3603	0.4864	0.3788	8.2915	0.5115
CDC45	2.7338	0.8935	1.2378	12.3014	4.7386	7.3618	1.4523	0.4357	7.9033	1.5943	9.6053	8.1175	17.9671	9.3861	0.5744	0.5115	2.7569	8.9589	1.6472	2.1474	2.0236	2.0522	3.5975	1.9363	4.5488	13.6151	2.5739	10.7176	5.6033	12.6157	7.5667	1.6736	0.6163	8.3745	5.2512	2.066	11.1982	6.58	0.2816	4.4537	5.7116	0.6021	3.6942	0.5987	7.2468	1.4165	1.6202	14.2392	9.232
CDC6	3.9723	1.2433	2.472	27.4886	5.262	4.1772	2.1071	0.3201	7.3375	0.6794	8.6079	14.144	25.7548	15.9031	1.1272	1.7687	9.8645	9.1584	2.1258	2.5739	1.1347	2.0166	3.059	2.6477	4.2472	11.5795	2.5362	10.9295	15.1287	18.7816	6.9219	5.1665	1.2478	4.7386	2.9903	1.9132	5.8485	5.1874	0.7555	15.3688	5.4588	0.6643	5.8437	1.8408	6.1953	2.5952	1.1697	19.3433	17.3897
SUCO	20.3845	2.1973	6.7997	57.5142	18.8841	3.1645	6.6909	4.4263	10.5147	17.1771	10.1655	10.2834	28.3275	15.6135	5.2291	12.3371	13.8645	18.2857	17.7448	27.5587	8.2015	16.7413	6.8976	13.2833	5.5464	17.2175	5.5337	11.2658	12.0258	25.952	14.8763	10.7878	8.5373	19.0364	16.9272	20.5237	8.286	15.3533	2.8679	20.588	10.455	13.5111	8.1125	7.9993	13.7088	3.2062	5.1418	26.6717	12.2198
MSH2	5.1773	0.7424	1.2075	13.0862	3.7739	2.1782	2.7754	1.1059	3.0791	2.1249	3.0519	9.2237	12.6552	3.8469	1.4051	1.8752	4.8983	5.4484	5.142	2.6602	1.63	3.2791	3.5257	3.2812	1.8531	3.5709	1.2027	4.7731	10.947	7.0268	5.5935	2.5436	1.7261	2.0901	2.4341	1.7793	2.8046	4.1066	0.4643	5.9114	3.0359	3.0286	2.309	1.3164	2.9781	1.5604	1.8833	6.378	7.5071
DHPS	4.9822	2.4275	0.8292	1.3439	1.1823	0.8196	0.2536	0.7796	1.1799	1.4426	1.164	1.036	1.843	6.8042	0.4395	2.042	1.4449	1.7291	1.9048	0.7865	0.4919	1.0748	1.7557	0.712	1.4389	1.1806	0.7482	2.3428	2.4671	0.7896	0.863	1.1494	0.2733	0.7931	1.1215	1.6245	2.6502	2.5091	0.3211	1.5037	1.1129	0.4458	1.079	1.0407	0.2306	0.5096	0.8085	0.5128	1.6353
WHRN	4.3315	3.5074	3.7712	6.0614	0.9944	0.4134	1.7249	1.8981	0.7103	5.4159	21.2235	3.5119	4.9657	5.8747	1.5593	2.0563	3.5621	4.3575	2.4025	1.5943	2.2552	2.302	2.8895	2.3323	4.2939	7.6393	1.4612	9.9856	0.8727	6.2193	3.5668	3.0348	1.1529	7.9706	4.1497	6.0958	10.5236	20.0995	0.8085	1.2841	7.8522	3.0826	3.8731	1.835	3.8054	3.1215	1.9349	4.541	3.3593
PDE6C	0.1685	0.2932	0.1803	0.3225	0.4734	0.026	0.1287	0.1597	0.1148	0.2449	0.3192	0.2023	0.1845	0.3602	0.0679	0.287	0.5096	0.0562	0.4633	0.2269	0.1264	0.144	0.5429	0.301	0.1619	0.8459	0.0664	0.1023	0.2086	0.0584	0.249	0.1754	0.1668	0.1354	0.0724	0	0.1276	0.3829	0.1782	0.1374	0.4406	0.2065	3.6192	0.1711	0.0186	0.0584	1.0049	0.1138	0.301
TLL2	0.3298	0.1087	0.0371	0.2126	0.0848	0.1071	0.0133	0.1261	0.1419	0.0776	0.025	0.3487	0.147	0.1551	0.0769	0.0124	0.1521	0.0231	0.1145	0	0.0379	0.0148	0.0577	0.1984	0.5264	0.0455	0.0821	0.0913	0.0086	0.2086	0.0474	0.046	0.0437	0.1618	0.0224	0	0.0234	0.0645	0.0147	0.2993	0.3741	0.1276	0.1864	0.0282	0.092	0.006	0.0074	0.1072	0.124
CRTAC1	1.1357	25.228	0.0426	1.9828	0.2142	0	0.0761	0.2141	0.2715	0.3207	0	0.2088	0.1629	0	1.2998	1.1004	0.0332	0	0.2191	0.1156	0.0652	0.0341	0.0331	0.0285	0	1.3395	0	0.0806	0.6709	0.7184	0.4168	1.1916	0.0717	0.0512	0.0856	0.4985	0	0.0329	0.0169	0.4457	0	0	0.0755	0	2.8521	0.3175	0.2886	0.0769	0.0167
IL11	1.8769	0	0.3017	0.688	0.0517	0	0.0807	0.0167	1.9991	0.0946	0	0.0231	0.1698	0.4109	0.0426	0.0379	0.2426	0	0.2326	0.1534	0.0288	0.0452	0.0879	0.0189	0.0677	1.3848	0.0278	0.3424	0.0262	0.3911	0.0481	0.1601	0	0.1699	0.1363	0.0348	0.0178	0.1092	0.0447	1.1581	0.1508	0.0432	0.0334	0.043	0.1168	0.1099	0.0676	0.1428	0.0222
TREM2	37.3043	2.7001	12.1281	13.1643	2.906	8.3754	1.1355	0.6537	51.0043	0.1734	1.726	7.9047	115.174	60.4003	5.8316	1.3448	18.6633	6.8383	2.1333	44.9	7.6906	11.439	2.6879	0.5081	2.5405	12.6437	2.5825	17.9493	2.177	52.4215	35.4543	7.9777	6.8437	8.8941	16.5041	9.4496	0.6961	3.8462	10.0092	47.907	4.5494	0.5282	36.3482	5.4096	32.6764	8.1078	7.711	43.8655	9.5648
CRISP3	0.7535	0.0219	0	5.3831	0.1227	0.3486	0.3596	0.0198	1.4758	0.0281	0	0.1097	0.0367	0	11.3524	0	0.4191	0	0.0345	0.0781	0.1028	2.7907	0.0522	0	0	0.2193	0.033	0.0508	0	0	0.3997	0.0713	0	0.3229	0.7286	0	0	0.0259	0	4.6234	0	0	0	0.0255	0.1387	0.0653	0	1.7448	0
PGC	8.74	0.1703	0.0499	8.403	302.352	1.4665	0	0	1.6672	254.026	36.0459	1.2213	1.0414	25.0527	0	0.2006	1.5459	0.0311	13.6502	2.2309	0.3243	0	0.0291	0.025	0.2688	0.0305	161.109	0	12.6375	52.7173	0.0636	0.0265	0.2517	0.0449	3.8462	0.046	0.1412	0.0289	0.0296	25.775	0.0886	94.3714	0.1325	1.1644	1.6063	0.0242	0	732.725	212.496
HSP90AB1	2643.73	235.405	492.769	2352.82	1117.19	820.388	671.808	505.652	926.054	1469.08	1856.01	1812.39	2125.19	1281.73	420.914	949.862	1740.8	1056.83	1359.98	832.111	622.826	1085.07	510.775	640.551	934.76	757.702	541.223	1513.44	757.351	1405.62	1668.49	492.889	936.924	1286.55	1169.62	744.405	1399.09	1378.05	154.693	1906.71	899.578	825.166	222.042	1093.72	798.985	530.73	667.631	1560.75	2438
ITPR3	43.7676	1.0135	1.1255	31.9549	2.9646	0.0531	0.7121	0.5757	12.5827	0.6542	0.7142	1.4658	24.6965	15.5984	1.577	1.2038	2.3518	0.1658	1.988	2.5204	0.8219	1.0422	0.4234	0.2921	0.3921	1.6156	0.1056	8.6504	0.4688	24.7883	2.0613	1.39	3.6826	6.755	1.2577	0.85	0.1593	0.7349	0.0121	23.1717	0.8912	0.3985	0.0091	0.606	0.507	0.4373	0.5255	18.6467	1.4169
CDC7	0.9639	2.8616	2.0765	9.8475	1.4415	1.7959	0.6459	1.6533	1.9699	1.0202	2.6257	8.177	17.7507	5.4733	0.9664	0.9171	4.3818	6.1718	1.9904	2.3312	0.7299	1.9167	1.8809	1.3352	0.9242	5.3238	0.8064	6.4801	7.9288	3.9828	4.2218	1.6529	1.0057	3.9706	2.2486	1.062	3.5872	3.2343	0.466	1.9251	4.7759	0.7393	5.5419	0.8949	5.3359	1.4174	1.5752	4.0995	3.588
PRTFDC1	3.7469	1.5267	0.8691	8.1147	2.8872	0.4886	0.8607	0.308	1.1206	0.9534	5.1431	1.6494	22.6852	16.5497	1.5946	0.721	0.5337	2.1119	3.1159	1.237	0.9807	2.3694	3.4447	2.6118	3.1226	2.8457	0.8966	1.6027	6.3354	5.2666	4.5156	3.9433	3.5974	2.3303	2.6706	1.6045	1.9884	1.9884	0.3608	1.8171	1.5835	0.5973	8.082	1.1136	1.5881	0.6332	1.609	2.9627	1.7668
TSPAN15	116.486	8.7364	15.7143	77.9655	17.4306	2.6358	7.1782	4.7591	411.269	3.7012	10.6167	5.9937	44.7497	49.1704	9.0544	7.9871	6.3721	1.7802	19.0034	18.8559	14.1053	12.1661	10.0364	3.0338	2.669	10.4217	4.2949	16.9463	5.1043	25.5044	129.444	6.7723	17.0953	15.7078	14.8047	38.1525	5.499	7.2372	2.5303	85.6986	5.9251	8.7054	6.2416	5.6187	10.7599	4.7552	5.6648	8.8017	4.6915
FBXL19	13.8969	2.6335	3.1864	9.7355	2.73	3.1957	1.5002	1.8944	14.0872	4.359	5.4597	9.1119	21.0699	12.2262	3.047	2.7554	5.1355	5.7298	5.5537	5.9213	4.2718	6.2439	2.4562	1.2165	2.3494	3.6462	1.7591	5.0765	5.3899	15.9292	9.0784	4.3403	3.1226	7.203	5.891	4.2346	3.4274	4.8214	0.5294	13.9295	3.3855	3.6142	0.8457	2.577	5.8503	3.2868	2.2562	7.739	6.2383
MISP	68.0146	0.1158	0.0847	93.9805	21.3094	0.7621	0.0181	0	107.416	0.0637	0	0.1867	56.9872	16.784	5.3188	4.1746	0.2775	0.0211	10.347	6.0442	0.2204	0.0406	0.079	0.1528	0.1015	0.2281	0	25.382	0.3059	113.048	0.3025	0.054	0.2908	2.2602	0.7147	0.0313	0.032	0.0393	0.0201	12.9092	0.0151	0	1.9209	0.0965	0.1889	0.0165	0	4.7493	1.5576
HCN2	0.8487	2.0748	0.2362	0.8873	0.4652	0.6385	0.7746	2.5771	12.142	0.2591	0.1045	0.922	0.2539	2.1881	0.2501	0.1336	0.2418	0.2944	0.3415	1.2695	0.9601	0.4069	0.7057	0.4289	0.336	0.1265	0.0435	0.5194	2.0501	0.3445	0.1506	0.4074	0.0745	2.7812	0.5338	0.3543	0.0279	0.1368	0.1926	1.4085	2.8082	11.365	0	1.5471	0.128	0.0717	0.1058	0.2716	0.1914
MMP11	112.468	102.727	5.4036	68.4525	14.4421	2.1374	0.462	2.763	38.029	40.0794	21.4676	29.5982	40.8675	6.711	0.6865	6.0845	3.8084	2.5663	40.8147	11.7933	23.7072	21.0242	0.8117	0.8252	7.0705	11.9198	27.6626	13.0985	44.6353	30.4698	35.5109	6.3803	10.9798	5.9042	4.857	7.2598	16.978	18.6648	0.8956	56.156	3.2859	4.5382	5.2112	1.4967	22.6087	2.4863	0.5388	10.2094	6.4027
DERL3	0.6154	0.0519	1.4233	1.1421	0.0729	1.2885	0.2421	0.7307	0.4193	0.2835	0.4171	5.7494	0.9586	0.3479	1.4719	0.4414	2.9719	0.8122	1.4564	4.0803	0.7429	0.7652	0.4807	0.0666	0.0797	1.8073	0.6273	1.5246	1.6438	1.1208	5.0542	2.3577	0.2552	2.8174	0.1443	6.6795	0.0251	0.0925	0.0158	0.9734	0.5675	0.1067	0.1885	0.6666	1.0876	0.0258	1.0009	6.2044	3.5115
PPM1F	9.2484	13.0849	8.7737	20.5078	7.261	6.5882	4.4957	2.9001	6.6065	7.9686	13.8116	7.611	9.406	5.7538	3.3794	4.9322	4.6366	7.9894	6.4443	7.1062	5.9998	6.1956	8.1741	6.7484	7.3308	6.0037	5.1411	5.0378	6.8521	12.4365	10.255	18.3422	4.6688	8.8412	9.8609	6.3846	7.3333	11.0563	2.8672	7.1682	12.82	13.7419	15.2393	5.4381	8.5872	5.0757	5.7627	6.5428	4.6597
SLC35E4	8.8853	0.9122	0.8039	3.1901	0.5378	0.1132	0.4603	0.1905	4.589	0.5625	0.8983	0.6867	2.7173	4.278	0.6122	0.2444	0.9294	0.4543	1.2252	0.9123	2.2096	0.8961	0.2506	0.5618	1.2538	1.476	0.3995	1.4744	0.8436	2.0477	1.311	0.2579	0.302	2.1062	1.9599	0.2934	0.6438	0.7688	0.2217	3.1148	0.5732	0.4069	0.7947	0.5855	1.598	0.0908	0.2903	1.8714	0.5178
GRK3	3.4512	3.411	1.8116	7.3422	4.3795	1.023	0.6218	2.2565	1.2214	30.2857	9.6479	16.6944	3.9661	2.096	2.4847	0.7019	0.966	5.0262	5.932	2.8849	1.0109	1.5835	0.559	2.2524	1.8186	0.7044	1.5077	1.1609	1.0505	11.0296	2.6155	2.8388	1.0973	18.2337	9.8814	1.0722	0.6032	0.8332	0.4613	1.4343	2.8697	9.3989	0.8305	1.6567	2.0132	0.7815	1.1646	6.7693	8.2069
SEZ6L	0.0494	0.0069	0.0071	0.2573	0.029	0.0244	0.0075	0.0062	0.0202	0.0442	0.0143	1.0706	0.0462	0	0.0637	0.0142	0.0082	0.0176	2.0768	0.0164	0	0.0169	0.0082	0.0071	0	0.0173	0	0.016	0.0098	0.0183	0.027	0.0524	0	0.0254	0.0595	0	0	0	0.0418	0.0553	0.0752	0	0.0375	0	0.0349	0	0.0758	0.0839	0.0416
CRYBB1	0.1844	1.7538	0.4383	0.4704	0.1801	0.7582	0.1408	0.3495	0.5861	0.1099	0.266	0.966	2.0459	3.5345	1.1878	0.2204	0.5127	0.5462	0.2704	0.4584	0.6036	0.3677	0.3577	0.2635	0.6824	0.4292	0	0.199	0.2434	0.9659	0.9501	0.5583	0.2213	1.0666	0.7395	0.2428	0.1241	0.1016	0.3639	0.9737	0.1558	0.1506	0.0776	0.0998	0.7059	0.4684	0.2094	3.7473	0.155
CCDC134	4.2863	0.808	1.4083	7.4888	2.2783	1.0405	0.7577	0.8778	1.8521	1.2687	3.4077	3.2754	3.1005	1.82	1.1347	0.7117	1.2334	1.6756	3.012	1.2499	1.5051	1.5605	5.8575	5.0122	2.7885	4.3573	1.0326	2.1523	4.3433	4.8802	4.1147	3.2599	1.0146	6.2062	2.6181	0.9537	1.4756	3.7711	0.6128	2.1178	5.5918	2.0671	1.78	1.7894	1.4553	1.5812	1.158	4.8786	1.9516
SLC16A8	1.3818	0.2684	0.3897	0.8364	0.7222	0.0396	0.2945	0.6499	0.2846	0.3736	0.0927	0.1403	0.1502	0.3247	0.207	0.7145	0.2681	0.1999	0.3888	1.4381	0.3682	0.3571	0.8818	0.4363	0.0549	0.4489	0.0676	0.5202	0.191	1.0399	1.1105	0.4865	0.2545	0.1653	0.3314	0.2962	0.0649	0.4514	0	0.2396	0.0407	0.1838	0.0406	0.2349	0.0284	0.2227	0.1643	0.248	0.2701
CENPM	10.8012	3.5479	1.9044	12.944	5.2573	29.9465	0.4943	0.8436	27.8353	1.1575	14.098	22.8933	23.132	51.1876	1.7593	0.7544	10.9691	9.4206	2.4027	2.3133	2.2736	1.8326	4.44	2.4858	13.339	13.9508	5.5281	15.1277	19.1506	12.4546	10.9266	1.715	0.8157	7.5676	5.7719	4.2614	21.6967	10.462	1.5401	7.2018	9.4117	0.4297	8.7908	1.676	23.0197	2.0181	3.6876	11.8969	16.2882
SEPTIN3	0.3464	0.1584	0.0918	9.2731	0.1451	0.0488	0.3854	0.0438	0.5192	0.0619	0.1785	0.5791	0.2717	0.1538	0.0877	0.6531	0.256	0.6158	0.3701	0.2625	1.0423	0.0592	0.1399	0.0636	0.0845	0.6049	0.0936	0.713	0.1372	1.2627	0.216	0.0899	0.3278	0.1781	0	0.2346	0	0.0082	0.0921	0.2491	0.389	0.2668	0.1	0.1769	0.0962	0.1029	0.0337	0.2979	0.3078
SLC5A4	0.2074	0.0481	0.2959	1.6406	0.5404	0	0.1056	0.0655	0.0942	0.2782	0.5238	0.0302	0.2019	0.1075	0.1114	0.3471	0.0865	0.0922	0.5323	0.1719	1.8107	0.2955	0.3449	0.2717	0.0591	0.1811	0	0.1119	0.3766	0.5113	0.2515	1.8579	0.224	0.0889	0.2377	0.0455	0.093	0.6283	0	0.3222	0.3287	0.1977	0	0.3089	0.0611	0.2395	0.1472	0.2401	0.0872
KDELR3	152.135	5.5897	18.6091	39.1494	14.1386	18.1263	19.1036	31.6421	20.5725	11.0193	14.4989	5.6558	37.6748	130.095	21.1607	11.8116	8.923	5.6576	9.3209	103.508	65.0014	53.8998	13.2314	22.0523	63.8572	41.905	6.8076	82.8225	5.5708	91.8657	58.8291	55.0213	17.9877	38.5869	45.0399	39.568	13.8214	15.9	5.0718	27.9394	24.5156	1.8141	7.8547	32.0469	14.3876	6.564	8.6069	200.212	1.6798
DMC1	0.3084	0.0716	0.044	0.3463	0.1005	0.2537	0.0314	0.026	0.1961	0.0919	0.178	0.1257	0.3243	0.5593	0.1159	0.0147	0.0515	0.3472	0.0226	0.0852	0.0112	0.0352	1.9148	0.0441	0.0176	1.7593	0.2594	0.2496	0.1018	0.1331	0.5423	0.1557	0.0148	0.1322	0.2121	0.0812	0.2767	0.2378	0.0348	0.0383	0.1695	0	1.4288	0	0	0.1567	0.1752	0.9205	0.2765
RSPH14	4.9462	0	0.0433	0.1394	0.1483	0.2246	0.533	0.1151	2.9562	0.6783	0.1971	0.2385	0.4076	0.6132	0.1955	0	0.1013	0.2697	0.3671	0.2263	1.5399	0.1816	0.1009	0.2602	0.648	0.0265	0.2233	0.9825	4.2674	1.515	1.159	0.023	0.2185	0.039	0.1304	0.1199	0.1634	0.1003	0	0.1131	0.1731	0.0992	1.0351	0.1972	0.0268	0.1051	0.0259	0.5621	0.2296
SBF1	22.7692	5.2499	10.7861	38.7345	21.2895	5.8587	5.7939	10.8107	7.2712	17.6408	18.0011	17.687	17.4812	13.2785	8.9093	9.7503	9.5483	15.498	16.2862	16.5979	13.3028	10.2366	25.5834	16.3811	11.9644	20.6374	9.062	10.8396	17.2461	13.0323	32.7496	34.8816	13.5698	40.3145	20.3171	7.663	8.6893	19.4628	1.0899	11.9516	16.2906	13.8174	3.4917	18.4298	15.3737	7.7893	8.3843	13.4473	11.7165
MIOX	10.4063	0	0.0843	5.4312	0.6163	1.9453	0	0.0747	0.1074	0.6697	0	0.5508	1.7958	9.191	0.4444	14.136	0.4604	0.4204	0.4335	0.8167	2.9036	0.1348	0.6227	0.0563	0.4377	0.1377	0.0414	0.8933	8.3151	0.1093	0.2151	0.0597	0	0.076	0.3388	0.0519	0.0265	0.0651	0	6.0989	0	0.0322	0.4482	0.2241	0.1045	0.0273	0.3022	0.426	0.1325
NEFH	0.1119	0.2597	0.2528	0.5712	0.1276	0.2071	0.057	0.1061	0.2033	0.1168	0.1615	0.6517	1.8414	1.9574	0.3305	0.2007	0.5136	0.0497	0.4309	0.4483	0.2443	0.303	0.0776	0.1066	0.0797	0.1303	0.098	0.1812	0.0924	0.3967	0.2545	0.1695	0.3358	1.1392	0.465	0.2211	0.0753	0.1541	0.1263	0.4868	0.272	0.1372	0.3064	0.0758	0.1978	0.1809	0.0954	0.5904	0.1254
CHKB	0.2964	0.1032	0.0352	0.2269	0.169	0.0305	0.0377	0.1093	0.0841	0.2651	0.1069	0.1941	0.3607	0.4416	0.0796	0.5138	0.0618	0.5489	0.2445	0.2252	0.1348	0.1056	0.4108	0.0353	0.0844	0.2372	0.026	0.3399	0.4403	0.0913	0.3145	0.2244	0.0178	0.1112	0.1486	0.3578	0.2161	0.449	0	0.2763	0.2505	0.222	0.0936	0.1605	0.0218	0.0685	0.0842	0.0763	0.4568
BIK	12.5807	0.2073	1.0619	19.2605	8.6559	0.9184	0	0.6116	32.8122	34.0813	18.5842	47.7184	3.5654	0.6364	2.6379	3.0434	4.4718	57.2998	0.4913	1.9742	0.7718	0.4454	0.9904	0.3191	2.0985	0.7149	0.1565	5.7242	0.0737	6.8825	6.6345	0.3945	1.1793	8.7574	1.0877	1.2743	22.4425	18.0832	1.0076	5.6896	0.2831	17.5769	1.7869	1.9351	2.2364	0.5158	0.5073	1.6663	2.4404
MCM5	15.205	4.6714	6.6558	68.0899	29.7237	27.1718	11.2466	6.5495	14.068	7.595	38.4504	39.0113	39.6199	43.3042	8.2447	8.8167	10.394	45.6259	20.323	13.2468	9.5032	17.1092	13.4283	10.2724	19.8864	47.7673	16.065	28.1936	42.9663	41.5335	29.0287	9.4384	6.8107	19.5239	14.8353	8.3497	39.9711	28.9249	2.9583	10.6949	23.3224	7.5363	17.6593	7.0661	23.2984	8.8477	9.6674	30.2471	35.8376
RASD2	7.2499	0.4718	1.9483	2.6412	1.0034	0.1014	1.3331	0.2336	1.5251	0.5877	0.4594	0.2332	0.8037	3.9588	0.0992	0.383	0.6169	0.073	1.265	0.4936	4.2137	1.7204	0.4782	0.3962	0.3333	1.2731	1.0147	1.0639	1.7086	3.7597	1.1767	1.1816	0.6507	1.4655	1.9771	0.1893	0.3317	0.5091	0.0521	4.4986	0.8463	0.688	0.3633	2.6861	1.6695	1.736	0.7699	1.8548	0.259
CABP7	0.2548	0.0887	0.0303	0	0.0415	0	0.0649	0.0403	0.0579	0.1139	0.0613	0.2225	0.0744	0.0825	0.0171	0.0609	0.0886	0.0944	0.0467	0.0176	0.0463	0.0181	0.1589	0.0455	0.127	0.0927	0	0.0687	0.1472	0.1178	0.0386	0.0482	0.0459	0.0273	0.0183	0.0559	0.0429	0.0175	0	0.1187	0.0673	0.0347	0.0805	0.0517	0.0938	0.0736	0.0362	0.0656	0.0357
SYNGR1	44.333	4.7289	1.8918	21.9734	3.1398	0.2517	0.187	2.0887	21.4531	4.7614	18.3048	6.3519	0.4528	35.4164	2.9657	1.9462	2.8256	2.4118	15.8757	5.1062	9.1063	0.5667	0.2884	8.6078	8.1214	0.944	2.359	0.1651	0.3334	4.31	2.3842	0.9653	1.3296	0.7082	0.4735	3.8819	0.1785	0.6321	0.4833	3.3563	4.2421	14.2849	8.5575	7.4664	0.7571	0.4241	0.3998	0.7244	4.2959
CACNA1I	0.059	0	0.014	0.673	0.0705	0.0162	0.01	0.029	0.0134	0.0587	0.5113	0.3667	0.0077	1.9225	0.0211	0.0282	0.0055	0.6881	0.0361	0.0979	3.6016	0.0336	0.12	0.0141	0.0056	0.0172	0.0276	0.0266	0.0845	0.0971	0.0358	0.0596	0.0047	0.0506	0.5696	0.0173	0.0088	0.0705	0.0056	0.0795	0.0416	5.8268	0	0.0213	0.0116	0	0.0503	0.4203	0.0331
SGSM3	0.4898	0.3512	0.2011	0.4317	0.232	0.6226	0.0793	0.2439	0.2831	0.4247	0.1606	0.2852	0.4594	0.7037	0.1434	0.479	0.1486	0.2638	0.506	0.1845	0.2025	0.203	0.2715	0.0636	0.4184	0.2203	0.2028	0.2042	0.3822	0.0686	0.2699	0.2022	0.1069	0.1813	0.1913	0.2345	0.4694	0.3924	0.3516	0.1798	0.1788	0.1455	1.5751	0.217	0.1836	0.2262	0.2655	0.2177	0.2994
UPK3A	2.1552	0.0909	28.6947	31.895	1.2125	2.4173	0.0997	0.0413	2.1356	0.1168	29.828	4.3917	0.3433	1.7766	0.1052	4.2158	0.4359	0.058	0.862	61.0515	0.8196	0.0558	0.1086	22.6316	0.2789	0.2851	35.561	0.1057	66.4253	0.7246	54.5229	0.2966	49.8027	0.1259	0.3368	14.1892	0.5274	1.349	0	5.4785	42.8087	0	156.934	0.2653	0.1154	0	1.224	0.7057	6.5876
KCTD17	31.6109	6.4382	5.1293	35.9073	8.5165	16.3025	1.0867	3.0672	22.8683	3.9991	1.3017	8.7657	26.5669	25.7935	4.9115	2.1871	10.1762	0.7002	14.7846	10.5716	4.5617	3.9747	0.9508	4.539	24.0944	9.473	32.9882	20.6089	98.3481	14.3074	6.6092	6.5404	2.6166	6.2564	6.028	3.2121	2.2059	2.2255	1.6553	41.4953	78.2398	1.0173	3.8203	5.4083	13.7187	1.6726	2.338	29.6957	2.2214
HDAC10	0.8579	0.5275	0.2754	0.6348	0.2375	0.4763	0.0655	0.3434	0.6527	0.5882	0.392	0.3746	0.476	1.5226	0.1612	0.3897	0.2744	0.6609	0.3303	0.3911	0.4759	0.3911	0.4756	0.1941	0.5497	0.2746	0.2706	0.4861	0.2974	0.3041	0.4291	0.184	0.0618	0.285	0.5531	0.5084	0.5581	0.3426	0.0847	0.2799	0.1904	0.2103	0.3613	0.4066	0.1011	0.2378	0.2071	0.287	0.4447
KCNK10	0	0	0.0061	0.3273	0.7437	0.0211	0	0.0162	0.0117	0.0076	0	0.0075	0.015	0.0399	0.0207	0.0184	0.0071	0	0.0658	0.0213	0.0093	0.0073	0	0.0733	0.0657	0.0224	0.027	0.1038	0.0169	0.5535	0.0156	0	0	0.0715	0	0.0113	0	0.0141	0	0	0.0434	0	0.054	0	0	0.0356	0.0073	0.0066	0.115
COCH	7.2182	0.11	0.6514	27.4789	4.7535	0.9967	0.0268	0.4883	2.2852	0.0628	0.0634	0.2301	0.1539	1.406	0.0849	2.1666	3.6338	0.1717	0.0386	12.5025	0.2779	1.8614	2.8914	1.7944	13.4872	6.6085	0.4061	0.199	0.0696	1.916	16.5947	0.2526	5.8554	0.0564	0.0604	1.3875	0	0	0.104	1.8825	0.6791	0.0287	0.1109	2.0259	0.0155	0.1217	0	0.2576	0.2067
POLE2	1.3895	0.9505	1.5038	17.9722	11.1896	1.8326	1.9575	0.757	1.2078	2.078	5.3413	9.7708	5.1354	4.32	0.9068	6.6499	6.656	3.982	4.3214	2.7995	0.7451	1.8634	3.5458	7.275	3.7042	3.242	7.0514	2.7924	8.9449	2.7687	4.0307	1.868	2.26	1.6633	2.0386	1.8297	2.7891	2.5337	0.4256	1.3175	4.7537	1.2723	6.78	0.5839	2.9636	0.7636	1.5307	6.1949	4.3901
CDKN3	8.0203	0.5905	2.9978	39.7877	18.2732	8.0874	2.7089	0.5605	12.7666	3.6892	41.8988	33.1018	26.4852	23.346	0.59	2.1019	15.2165	22.3113	4.0289	8.8197	2.9245	6.1302	4.9053	6.4744	11.8907	14.3746	13.9431	8.77	19.4374	7.9498	14.9734	1.6638	2.4989	7.7337	7.6226	5.8389	17.411	6.563	1.4027	7.4036	20.7039	0.5671	12.3736	2.8504	32.0604	1.1488	6.3727	25.5961	18.4748
LRRC74A	0	0	0.0657	0.2351	0	0	0	0	0.0418	0.0275	0	0	0.1435	0	0.0247	0	0	0	0.0676	0.0255	0.1508	0.0263	0.0766	0.1097	0	0	1.0977	0.0249	0.6388	0.2272	0	0	0.1106	0.0197	0	0	0	0	0	0.0573	0.0195	0	0.1552	0.0749	0.0271	0.0213	0.0262	0	0.0258
ISM2	0.0173	0	0	0	0.0169	0	0	0.0109	0.0471	3.3065	0	0.0755	0	0	0	0.0124	0.0288	0	0	0	0.066	0.0295	0	0	0	0	0	0	0	0	0	0.0131	0.0249	0	0	0.0455	0.0116	0	0	0.0322	0	0	0	0	0	0.012	0	0.0133	0.8134
CHGA	0	0	0.0501	0.0717	0.0229	0.0578	0.0536	0.0148	0	0	0.0169	0.2045	0.0957	0.1092	0.0189	0	0.0586	0	0	0.0194	0.0128	0.04	0.0973	0	0.02	0.0613	0	0.0758	0	0.1732	0.1703	0.0177	0.0674	0.015	0.2213	0.0617	0	0	0.1386	0.0218	0.0445	0.0191	0.0296	0.0951	0.0207	0.0649	0.0399	0	0.5904
SIX4	3.053	0.3129	0.2461	3.9697	1.5937	0.9804	0	0.3238	0.9117	2.4308	0.3621	3.0224	1.5817	0.1219	0.0842	0.7874	0.4274	0.6226	1.403	0.0173	0.0856	0.1609	0.0956	0.3959	0.1161	1.6522	0.055	0.4316	0.0725	1.0247	0.4469	0.0158	0.1732	2.218	0.009	0.0964	0.6121	2.2979	0.0708	0.2047	0.338	1.0763	0.1453	0.1444	0.0462	0.0362	0.0802	0.1291	0.7295
BDKRB1	6.5661	1.7035	0.2555	0.5483	0.0875	0.0736	0.114	0.811	0.61	0.2402	0	0.2867	0.4009	0.5335	0.3125	0.0856	0.1245	0	1.0176	0.47	0.3583	0.3827	1.7371	0.1493	0.0765	0.5211	0.1569	0.4348	0.3843	0.3311	1.5471	1.0393	0.0645	7.8664	2.1548	0	0.0603	0.0986	0.3535	0.6955	0.1892	0.0975	0.3017	1.6729	0.6065	0.4756	0.0763	3.5017	0.4265
PAPLN	8.1194	41.3981	1.2921	34.2225	1.2309	0.1929	0.1475	0.3196	9.1836	1.0442	3.3571	0.4336	13.1315	9.6125	2.5771	6.3776	12.7197	0.1635	3.8128	5.0829	2.88	3.8512	0.3441	0.9264	0.6912	3.2112	2.0685	6.7283	3.67	11.0518	9.4997	1.3017	7.171	0.8867	0.7192	0.5691	0.0866	0.4103	0.0778	32.5941	0.3789	0.2179	11.5127	0.2988	0.9912	0.5415	0.8147	5.0819	0.9275
PABPN1	9.3333	4.0937	3.8041	13.6737	7.3886	2.0056	6.402	3.8898	5.8234	10.1912	6.0621	7.2258	4.0219	6.4876	2.6183	6.668	9.6155	7.6463	9.5221	4.7529	4.0064	4.9177	9.1425	3.0799	3.4169	7.5585	2.2847	5.81	13.7294	3.9852	5.4648	5.8349	3.8799	4.0625	4.4113	4.5695	4.7689	8.104	0.4017	3.6772	9.1934	6.8494	1.3384	3.6797	0.9845	5.5302	4.0301	2.6082	4.7748
DHRS2	1.6271	0.0065	4.4411	7.1708	157.437	3.0055	107.483	0.2556	5.1068	4.264	125.26	0.575	0.1593	0.0439	10.4303	58.7232	1.4988	92.8769	75.9088	58.8494	0.9854	1.3265	0.2268	3.7028	153.697	9.7552	1.661	0	0.1863	0.7478	2.4891	24.678	0.3115	0.0665	28.8518	1.7091	374.514	177.509	22.9795	0.0701	2.8083	34.7022	4.7887	12.2401	3.532	6.0669	52.2023	0.6389	3.0912
NFATC4	11.9571	36.0306	1.6219	6.1533	1.1315	0.1656	0.7177	0.4507	3.024	1.8232	0.7992	0.6302	1.1909	44.491	1.4191	1.0352	0.6371	1.775	2.178	3.2614	1.7032	1.9651	0.4256	0.3178	0.4301	1.6776	0.4146	0.7607	1.1219	1.9317	2.6556	1.4102	2.3625	3.134	1.5506	0.8287	0.7284	1.3173	0.2272	2.315	0.7713	0.6513	1.2721	1.6496	2.2391	0.9128	0.7935	0.8096	3.0893
MMP9	41.3673	4.5353	13.9208	24.2656	2.2505	25.5002	1.296	0.3064	40.9	1.382	2.4272	16.8857	57.9352	0.8009	13.8876	1.5433	6.043	7.7039	5.2665	54.5009	0.7772	11.553	1.0331	0.1949	56.7209	9.3135	0.9238	43.1726	10.1746	5.0994	45.3101	3.1201	1.0475	86.2075	16.3842	1.7957	0.6118	3.0298	7.307	15.7901	8.069	0.2228	2.5653	10.02	5.2217	0.189	1.0585	102.459	42.4404
VSX1	5.4306	0	0.5193	1.3857	0.6921	0.6069	0.0601	0.1989	0.0134	0	0	0.1718	0.6091	1.7587	0.0317	0.0282	0.0328	0.035	0.1298	0.0978	0.0322	0.6054	0.1145	0.731	0.353	0.0344	0.2275	1.067	0.2144	0.7277	0.4652	0.1787	0.1417	0.1138	0.1184	0.3886	0	0	0.0499	1.3204	0.5239	0	0.0497	0.3836	0.5563	0.6544	0	0.1367	0.215
PYGB	178.654	71.3611	32.0808	139.808	29.0918	31.7739	100.394	16.9376	83.8603	24.6337	18.7766	63.7129	108.551	142.263	21.035	25.149	124.054	28.6377	41.5006	66.57	63.6395	74.5385	23.0252	24.2357	35.9917	49.0049	19.122	80.6674	54.5193	92.3323	91.184	54.0014	85.3796	29.0564	43.902	48.5968	13.193	16.8025	19.8787	167.525	26.4176	11.4485	9.8353	27.3225	58.0473	20.9146	14.983	117.211	30.8892
GINS1	2.2798	0.8352	1.0759	24.1959	6.0297	5.0757	0.9294	0.2708	7.4388	0.7664	6.2953	24.2513	28.6342	8.7665	0.9111	0.6024	7.7942	9.3853	2.6395	2.0883	1.2908	2.6226	2.8933	3.1231	2.4453	14.6961	1.5856	6.299	16.7556	8.6847	7.4827	1.3236	2.4193	4.8154	3.4181	2.7085	4.914	3.3283	0.9136	10.8644	10.0515	0.8823	4.0931	1.0304	4.3015	1.0214	2.1905	14.6601	16.9591
MYBL2	4.4374	2.6804	2.5466	37.6764	18.9881	51.6323	1.0127	0.5318	20.7442	2.2804	16.9469	42.2492	140.954	74.032	1.3761	1.756	15.3832	26.0219	5.2171	5.2203	3.9659	3.5312	4.4106	5.9766	13.6591	20.0162	7.0503	14.6764	24.423	22.3283	32.1447	1.9885	2.0751	7.033	19.1576	6.1788	20.199	11.4627	2.3732	26.1469	27.5481	0.375	9.1825	1.6159	27.6488	1.1838	4.9318	77.0853	70.1837
NDRG3	94.204	26.6489	8.9838	76.1009	19.8824	10.985	10.0826	5.7364	37.8882	9.4761	25.1952	39.8834	61.5801	41.4702	8.7796	15.451	22.3213	26.1154	35.9225	16.4132	14.172	15.3504	12.0798	29.7755	20.3314	13.2716	12.6692	20.249	29.0126	38.2675	22.1388	24.2975	17.6235	27.1383	22.9394	17.5	12.5677	17.9069	10.9862	68.3129	28.4416	16.2696	10.7549	13.2132	17.0775	22.0726	20.2208	20.1146	33.9343
PABPC1L	22.2336	1.5515	3.8196	35.9059	23.7796	7.368	0.7601	6.6266	9.665	6.6939	7.1309	18.5968	15.721	39.0395	2.2693	17.7467	10.3626	20.3724	17.2226	11.583	2.9527	10.185	20.3752	14.5037	17.0646	24.6006	5.0692	24.5093	26.8231	8.282	18.0525	9.2752	9.8121	2.5954	3.1207	3.858	12.5185	23.409	5.5978	9.4731	13.5703	6.5055	11.3705	6.5026	1.6227	2.9624	6.6044	7.4122	8.4608
SALL4	0.0858	0	0.5161	19.0745	5.8354	0.1664	0.3652	0.1472	0.0752	2.533	0.0177	6.822	8.4805	0.0762	0.0988	1.2226	0.0205	0.0109	9.3874	0.3455	0.1271	0.2935	0.0102	1.0339	0.1152	0.9422	0.8637	0.7246	18.4115	1.0884	0.3346	0.1671	0.3532	0.1419	0	0.8881	0.0248	0.0507	0.2386	0.7887	2.0134	0.0401	6.7859	0.2092	0.0217	0.068	0.0104	0.549	4.6798
BMP7	0.2349	8.0115	0.0093	4.3553	0.2295	0	0	0	0.0533	0.1167	0	0.1937	0.0152	0.0101	0.0631	9.2474	0.0109	0.0116	0.6602	0	0.1495	0	0	0	0	0.0228	0.0137	0.0739	12.1226	0.0362	0.0356	0	0.0094	0.0084	0.0673	0	0	0	0.011	1.1555	0	0	0	0.0318	0.0115	0	0	0.0705	0.0219
BIRC7	0.7765	12.7167	0.5864	0.4195	0.0446	0.6762	0	0.0289	1.0579	0.2859	0	0.6781	12.9384	330.709	0.1471	0	0.4573	0.2436	0	0.3785	0.0498	0.0781	0.076	0.0326	0	0.1994	0	1.5157	0.2262	1.858	0.2077	0.0692	0	1.9672	0.1963	0.0601	0	0	0.1159	0.3831	0.1158	0	0.2885	0.1113	0.8071	0.6013	0	0.5641	0.3455
NKAIN4	0.2186	0.3423	0.039	0.2092	0.0267	0.0337	0.0209	0.0345	0.577	0.2443	0	2.9827	1.1171	51.2222	0.022	0.0196	0	0	0.0601	0.0226	0.0447	0	0	0	0.0233	0.0954	0	0.1106	0.0271	0.1516	0.0994	0	0.0197	0.0351	0.0939	0	0.0184	0.0226	0.0231	0.4329	0.0173	0	0.0345	0.0444	0.1449	0	0	0.0422	0.0919
EEF1A2	89.6002	0.0511	20.3195	64.3202	8.1845	0.1629	391.623	2.7162	707.392	0.7477	0.0106	0.5509	0.0257	1.0603	3.3198	37.0881	6.2785	0.0913	0.6292	155.623	33.5225	290.366	0.0854	0.021	0.1253	0.2305	0.0771	0.1306	0.1162	0.7324	178.605	331.805	112.055	92.7263	53.0689	326.536	0.0296	0.0848	2.4696	240.123	0.0372	0.9348	0	111.326	7.466	2.0124	0.1875	191.993	0.222
SPEF1	4.597	0.3072	0.1049	0.2815	0	0.1361	0.0281	0.1162	4.0337	0.1973	2.3085	0.2569	1.1814	0.8575	0.2073	0.0264	0.7671	0.3923	0.364	0.0305	0	0.0314	0.7033	0.2628	0.1257	0.1926	0	1.1312	0.0728	0.544	0.1338	0.1392	0.0265	0.6383	0.6954	0.4843	0.2227	0.4558	0.1556	0.1371	0.0233	0.2704	0	0	0.325	0.051	0.1253	0.2839	0.711
CDC25B	22.7611	15.0321	16.7966	57.2315	19.2258	56.7715	32.9579	16.0122	26.2053	25.4299	23.16	89.285	289.101	144.855	13.388	4.4844	44.6476	15.0236	22.6517	30.6678	18.2849	26.7768	22.5005	18.8894	15.7285	65.7188	11.7991	42.0001	30.2616	33.0599	61.6362	25.7527	16.1892	36.7011	53.7959	13.2676	25.4103	17.4505	33.3193	36.7859	24.4472	9.0366	37.6092	32.6077	63.2786	9.187	19.0552	43.6119	51.6593
RNF24	7.8907	5.0347	3.7059	20.219	2.2352	1.0741	0.6648	0.8428	5.2621	2.1532	2.2319	3.6639	10.0939	4.8516	1.1636	0.9034	2.5653	2.0662	5.4293	3.001	3.2747	2.4936	0.824	2.23	1.9462	4.4795	1.0027	2.2414	9.0346	7.2953	3.0995	2.7133	1.5406	7.71	1.7433	1.2195	1.2091	1.6529	1.2458	3.7378	2.9649	2.7391	2.5157	2.4828	3.1342	1.0588	2.943	9.5006	3.184
SLC52A3	11.4402	0.0823	0.7173	1.9199	0.393	0.0292	0.0542	0.0374	0.411	0.1164	0.2646	0.0517	4.4846	6.7768	0.4669	0.2291	0.1579	3.3123	0.5725	1.1471	1.4847	0.6067	0.7181	0.2367	0.0101	0.1446	0.0871	3.342	0.2226	9.4503	2.2164	0.7881	0.1278	0.1977	1.5863	3.2714	0	0.088	0.1201	5.9435	0.21	0.3286	0.0448	0.5862	0.5749	0.2459	0.1209	2.7213	0.5768
ANGPT4	0	11.9727	0	0.1155	0.1474	0	0.4954	0.0763	0	0.0675	0.2286	0.0132	0.0353	0.0352	0.0243	0.0108	0.0252	0	0.0664	0.0625	0.0412	0.0258	0.0125	0.0539	0.0387	0.0132	0	0.0122	0.0149	0.0139	0.0137	7.7328	0.0326	0.0485	0.0259	0.0397	0.0102	0.0125	0	0.0141	0.0765	0.0616	0	0.0368	0.2933	0.0523	0.1157	0.0815	0.0254
RSPO4	0.4365	0.3575	0.0366	0.0786	0.0251	0	0.0392	0.0974	0	0.2985	0	28.435	4.3944	0.1796	0.062	0.0184	0	0.0456	0.1695	0.0851	0.014	0	0.0641	0.0734	0	0	0	0.0208	10.1977	0	0	0	0.1479	0	0.1324	0.1014	0	0	0.0652	0.0957	0.2116	0.3776	0	0.0417	0	0.0178	0	0.0991	0.3238
SNPH	0.5332	4.7646	0.398	5.7713	0.6664	0.0612	0.161	0.1332	0.49	0.1552	0.1879	1.8519	2.9334	0.1253	0.4394	0.249	4.7901	0	0.5592	0.483	0.3857	0.6466	0.1547	0.2126	0.5508	0.2923	0.1825	0.2007	0.1842	1.0433	0.5977	0.3098	1.2323	4.6474	0.2878	0.2939	0.1252	0.4713	0.0839	1.2367	0.3537	0.3749	0.329	0.6346	0.6793	0.4038	0.1479	0.4212	0.1251
MYLK2	0.1665	0.0331	0.017	0.437	0	0.0587	0.0727	0.1503	0.4862	0.0213	0.0343	0.1662	0.3751	0.2958	0.1149	0.5289	0.258	0.0423	0.0785	0.0986	0.3505	0.0407	0.0396	0.017	0.1626	0.0831	0.025	0.2696	1.0602	0.3299	0.1947	0.054	0	0.2906	0.0409	0.094	0.1441	0.1376	0	0.643	0.0603	0	0.0902	0	0.2943	0.033	0	0.202	0.08
FERMT1	5.421	0.6001	0.8442	25.3453	6.225	0.649	0	0.0369	0.5774	19.1543	43.3203	9.3536	5.1463	2.4871	1.3298	0.0943	0.4145	11.6497	1.3821	1.4773	0.2551	0.587	3.3047	2.1089	1.011	0.051	0.4147	4.8372	0.0868	16.8055	2.9766	0.177	2.2306	4.7341	8.4396	2.482	13.6677	33.0679	0.0247	1.4573	0.0834	4.1783	0.6461	0.7715	3.3568	0.2227	1.3817	0.1241	8.1678
PLCB4	15.4743	0.2942	0.5441	2.9988	0.5339	0	0.3306	0.1889	0.5127	0.2858	0.3794	0.072	0.3914	0.0321	0.2989	0.4732	0.1462	0.0275	1.0205	0.4785	1.0857	0.8371	0.4286	0.2136	0.0088	0.369	0.466	0.1752	3.0324	0.753	0.3656	0.64	0.3118	0.4175	0.3722	0.1357	0.0139	0.2811	0.1134	0.9897	0.3594	0.3706	0.2084	0.3517	0.6012	0.3429	0.4391	0.4297	0.6066
TLDC2	5.8787	1.0809	0.9098	6.7501	1.1109	0.5816	1.6517	0.2804	5.7996	0.0992	0.5802	0.3875	2.6076	2.8018	0.1563	0.1989	0.7403	0.0493	0.976	1.5857	0.4237	1.4932	0.1153	0.5746	1.0423	0.4842	0.9036	4.7808	5.877	6.3837	0.5548	0.1469	0.1398	0.3387	1.7637	0.9493	0.0933	0.2291	0.5865	5.0917	0.2813	0.1586	1.016	0.6533	0.1225	0.1537	0.2835	2.6969	1.0489
PAK5	291.559	0	0	0.0218	0	0	0	0	0.4646	0	0	0.0124	0.0166	0.0221	0.2403	0	0	0	0.1563	0.0235	0	0.0121	0	0	0	0.0248	0	0	0.1407	0.0394	0	0	0	0	0	0	0	0	0	0.2648	0	0	0	0	0	0	0	0	0.3702
E2F1	9.4743	6.5214	2.9847	65.7954	9.9004	25.6512	4.7429	1.2141	21.8915	4.8478	40.8069	34.4754	53.5544	22.889	2.3738	1.6045	29.0053	26.3392	5.326	6.9139	3.7337	5.0163	8.3591	7.3148	18.5471	64.1741	7.746	12.568	24.4219	14.3557	12.9243	10.599	5.0599	19.7604	9.5457	8.3169	26.6006	17.8308	6.5903	16.2878	16.0162	2.1717	29.858	2.1593	25.6028	6.2179	4.798	20.0906	34.7094
WFDC2	33.4085	0	1.513	3.8157	27.4625	0.3271	0.2025	36.4612	1.3728	1.7545	0	0.1389	1.7345	1.8547	11.83	0	1.6812	0	2.508	1.8458	0.897	0.8159	8.9068	5.9108	0.0906	5.7409	0.3902	91.4253	0.2626	20.3466	2.6042	0.6022	16.2291	440.78	0.2735	0.2095	0	0.5258	0	21.2042	0.5043	0.0433	0.134	2.0247	0.984	3.4537	0.0904	1.1461	1.3373
FAM83D	2.0595	0.3385	3.6112	37.3101	12.5213	3.9878	10.8777	1.1207	6.0019	15.2439	33.8262	38.2197	42.5022	12.2719	2.9256	0.7591	17.2302	23.2374	3.6494	7.2301	4.6979	8.3615	21.7381	11.2406	13.6099	32.4396	3.5179	6.1353	20.1413	6.7171	27.4697	7.3189	4.5932	4.5234	8.4327	7.4952	11.3567	17.5126	1.0405	9.7578	24.0441	51.2494	2.349	3.927	21.7358	1.308	10.6976	16.8681	12.9836
SYNDIG1	0.4979	7.0338	0.3969	0.6278	0.1717	0	0	0.0555	0.0399	0.0262	0.0423	0.2046	1.1291	0	0.1887	0.084	0.0244	0	0.1611	0.0728	2.3654	0.3505	0.0244	0.0209	0	0.0256	0	0.0948	3.742	0.9478	0.0799	0.3991	0.3796	0.0377	0.4028	0.1543	0	0	0	1.5288	0.0186	0	0	0.1428	0.2847	1.2988	0	0.1809	0
PIGU	55.2859	24.0833	11.1922	54.3317	19.0121	48.6893	15.8768	9.9988	50.0111	15.7615	17.6807	77.5165	58.1366	31.201	12.4897	16.938	40.6274	17.2245	26.7504	17.3388	24.4448	21.6605	23.8762	31.056	24.5965	26.851	20.0957	47.7338	40.0936	36.0991	34.0581	14.7295	26.0447	20.4432	36.5495	20.4207	19.218	15.0394	26.0407	52.9441	32.4281	21.1103	34.8909	21.1387	38.8447	12.6295	12.0087	37.0421	45.8787
CELF4	0.1342	0.0934	0.0319	0.1027	0.0219	0	0.0342	0.0141	0.1067	0.04	0.0161	0.1954	0.098	0.2087	0.0631	0.0241	0.0373	0.0199	0.0861	0.0278	0.0732	0.0382	0.0186	0.032	0.0096	0.0977	0.0118	0.0272	0.0665	0.031	0.0305	0.1863	0.0081	0	0.1442	0.0295	0	0.0185	0.0284	0.1564	0.0567	0.0366	0.0848	0.0182	0.0494	0.0078	0.0191	0.0777	0
ST8SIA5	0.0226	0.1478	0.0129	0.0138	0	0.0502	0.0103	0.0228	0.0277	0.0202	0.0228	0.0394	0.0528	0	0.0109	0.0097	0.0339	0.004	0.0199	0.0112	0.032	0.0232	0.0113	0.0161	0.0077	0.0079	0.0142	0.0256	0.2013	0.0167	0.0082	0.0171	0.1073	0.0465	0.0233	0.0059	0.0334	0.0187	0.0229	0.0337	0.0773	0.0111	0.0057	0.0257	0	0.0063	0.0231	0.0697	0.019
LAMA1	34.7207	0.8018	0.0287	2.5768	0.0829	0.0055	0.0034	0.0197	0.1369	0.0439	0.0064	0.0195	0.1252	0.0035	0.2517	0.0064	0.0112	0	0.0982	0.0851	0.1072	0.084	0	0.0128	0	0.0546	0	0.0145	0.6102	0.3839	0.0325	0.0507	0.0193	2.9188	0.0345	0.0235	0	0.0184	0	0.4203	0.0142	0	0.0056	0.0181	0.1262	0.0309	0.0038	0.0999	0.0338
VSIG1	0.5823	0	0.4421	1.7829	0.2937	0.0232	0.043	0.0356	0.5374	0.0672	0	0.0164	0.1975	3.3724	0.4992	0.1617	0.0627	0.0167	0.1653	0.2024	9.3678	0.305	0.1718	2.04	0.016	0.0164	0.0197	0.076	35.8652	16.9318	13.0165	0.0853	0.0947	450.425	0.0807	0.7915	0.0126	0.0155	0	0.5427	4.9892	0.0307	0.8068	0.3815	0.0664	0.013	0.08	10.6419	0.3789
PAGE4	0	0	0.0225	0	0.6174	0	10.3973	0.9183	0.1076	0.113	328.224	0.3862	3.2105	0	0.1781	0.1133	36.1082	70.0839	0.0695	1.0472	0	0.108	13.58	0.0451	0	0.3034	0.0664	0	0	0	0.0862	36.2066	3.1165	0	323.357	4.2013	8.801	10.3884	17.5051	0.0883	0.1202	2.0132	0	0	0.0837	0	0.0269	0.0488	0.8232
ABCD1	32.2733	14.1041	17.0264	46.3147	18.6729	9.3362	10.3453	6.5028	6.9078	22.4803	68.8215	20.7448	32.5585	26.2004	13.2514	10.5914	19.9855	43.1173	42.4228	19.1321	32.6681	19.8609	10.6394	8.7249	8.4619	12.5861	19.175	13.3722	59.491	20.1855	46.4257	24.1407	12.7987	18.191	31.9174	15.7271	45.2571	45.2711	3.7874	21.5176	15.1008	37.0267	3.6933	25.2675	39.6163	9.155	27.6509	35.6777	24.2358
SYP	1.0872	0.7472	0.2945	3.1815	1.4927	0.4245	1.4083	0.3305	0.7782	0.1846	0.2681	1.4303	0.6672	0.3316	0.6207	0.7403	1.596	0.4404	5.6158	0.9353	0.7359	1.6939	0.7324	3.1073	3.9031	0.3605	0.3327	0.401	0.995	0.4072	0.5257	0.4167	0.327	0.3185	0.485	0.5074	0.3241	0.3753	0.1863	0.6157	2.5912	3.6993	0.765	0.3019	0.4986	0.3242	0.7855	0.3612	1.2378
PLP2	85.844	3.7818	28.5223	171.35	44.8599	9.6527	3.3192	11.3306	295.521	4.6639	27.4804	17.0342	120.113	207.468	14.4834	39.1638	26.4272	16.1777	59.4586	36.3367	15.179	28.4675	3.9303	37.8109	37.64	33.6313	18.6757	63.5465	22.5456	39.7837	20.5549	14.3955	5.1643	145.331	18.5861	34.8408	8.7749	13.3777	3.3554	115.765	31.2739	4.217	12.287	29.3068	47.9593	8.0935	14.4876	39.5891	10.4128
NAA10	21.7474	31.855	6.1588	9.0163	8.422	16.1026	3.9585	5.98	23.4565	6.2124	7.4141	6.496	18.1217	14.5426	5.0641	7.8761	14.7917	7.2248	10.0029	7.0923	5.95	6.9608	6.2231	4.0764	26.5821	5.3827	9.7213	11.4827	12.1815	11.145	12.9434	9.0675	11.0991	8.7352	12.0088	5.8565	17.7928	7.8819	20.8893	19.0551	4.7543	7.9191	26.6424	11.8359	12.7248	4.8349	17.9522	6.9253	12.3889
SCML2	0.0654	0.5352	0.5018	6.763	5.8671	0.6258	1.112	0.6307	0.4236	2.1652	3.1519	2.5719	3.0388	0.1272	0.6984	1.0444	3.2215	4.8571	3.1851	1.5729	0.3928	0.867	2.6528	2.2211	1.0762	2.9711	0.7911	1.0859	3.4351	1.8	2.4997	1.35	1.0721	1.2621	2.0391	1.228	0.8257	1.7303	0.3184	0.793	4.8436	2.366	0.8475	0.5582	1.5758	0.4648	0.8642	0.6693	7.4127
PCSK1N	54.921	823.605	0.0377	4.7792	0.9306	37.0134	0	8.9945	62.7199	0.1892	0	0.7393	55.5652	0	0.2131	0.0759	12.9783	0.0941	22.0556	0.1754	0.1732	0.0452	0	0.4159	113.627	0.2772	1.9466	1.5846	86.7754	0.1468	0.4331	2.2831	0.6477	0.2381	0.955	0	0.0356	0.0874	3.4914	9.518	0	6.3978	0.1337	0	0.2338	0.8798	1.7579	0.1634	33.49
TAZ	15.9781	11.468	6.201	9.2843	7.0135	7.9497	4.4953	6.5046	26.9188	9.2037	6.6659	8.8234	17.7864	13.192	4.512	9.6422	11.2259	12.728	12.1023	10.2381	5.9007	9.071	11.8181	5.4586	12.8093	10.041	9.5994	9.9609	76.2587	7.4465	14.3371	16.2472	13.6039	7.5837	12.4405	6.6908	8.0662	7.976	6.8038	12.9387	8.3721	8.1481	9.4574	7.8034	7.5876	4.8172	17.053	7.8351	12.3556
PHEX	0.8495	0.7429	0.2408	0.5002	0.0745	0.1075	0.0582	0.0413	0.8088	0	0.0629	0.7039	0.7761	2.5565	0.0614	0.0078	0.2272	0.0097	0.1557	0.0812	0.1842	0.0186	0.0091	0.2879	0.0093	0.2758	0.0458	0.4584	0.0324	1.8931	0.4556	0.066	0.3137	0.3291	0.3276	0.1004	0	0.027	0.0092	1.5735	0.0414	0.0623	0.1101	0.3716	0.2021	0.0302	0.0186	0.8239	0.4394
PCYT1B	0.1624	5.9922	0.0089	1.0712	0.0122	0	0.0191	0.0158	0.0766	0.0559	0.0721	0.6111	0.8757	0.0097	0.1107	0.0538	0.0208	0	0.1787	0.0311	0.0341	0.032	0.0208	0.0357	0.0107	0.0327	0.0525	0.1517	0.0742	1.0743	0.0682	0.0284	0	0.008	0.0107	0	0	0.0413	0	0.2096	0.0079	0	0	0	0.0773	0.0173	0	0.0386	0
GABRE	18.9874	4.1526	3.5355	0.3608	10.3128	2.399	0.6412	0.8704	3.8234	0.3952	0.1913	2.9202	13.0991	8.518	0.9075	17.2636	5.512	7.3254	8.2222	3.3083	7.1737	4.5075	1.6535	7.6306	0.0755	13.4263	1.1226	10.7366	76.2173	0.0749	14.488	3.2729	2.5882	0.161	2.3803	11.4826	0.4709	1.2293	1.4331	6.81	3.2637	0.9327	4.7363	0.4787	1.0347	1.8269	1.531	3.9739	0.5634
FGD1	0.815	0.3517	1.0697	12.0287	3.3767	0.0201	0.3485	0.1545	0.3665	3.9501	7.4567	0.5125	0.2951	0.0127	0.9321	0.7249	1.6864	0.2753	0.9502	0.9862	2.0547	1.6441	2.277	1.5025	0.6545	2.7894	1.3194	0.8048	1.0978	0.8892	0.4299	1.3327	0.5869	2.0643	0.6445	0.9015	2.4462	5.4817	0.0138	4.8467	4.3918	2.9965	0.0206	0.7018	1.714	0.4066	0.3333	0.3271	0.3151
PORCN	11.1916	7.6755	2.0292	16.63	3.2623	1.0153	4.7759	0.6983	4.1486	3.3849	4.3259	3.0184	7.1136	8.7716	2.1018	1.231	6.4341	7.5024	3.7755	5.4948	7.6335	5.627	3.8708	7.0557	5.7643	3.736	1.7795	6.9843	1.6067	11.021	4.7041	2.3495	3.3184	5.6982	8.6089	1.9504	2.4208	4.2156	1.0144	7.5167	2.1016	1.9786	2.7328	2.5976	5.8586	1.7268	2.7642	9.909	1.8775
RBM3	161.052	24.8626	37.3667	86.5093	77.0927	42.87	23.12	15.9929	110.902	35.807	58.0839	53.3802	112.041	91.5957	14.1583	44.302	56.1656	42.1581	146.802	69.0811	75.0775	80.231	23.0931	50.8171	61.9173	59.7603	28.3263	65.9457	116.581	181.249	55.7861	33.3677	69.0968	50.4223	43.2945	38.8265	30.4793	32.3838	13.444	101.758	49.0763	16.1002	42.6099	48.7459	63.4124	16.3473	30.9163	124.425	87.7355
CENPI	1.2779	0.1939	0.222	4.4146	1.0726	0.5256	0.2627	0.0518	1.7524	0.3516	1.5841	2.9046	4.4306	2.2921	0.1715	0.2233	1.654	1.4417	0.5947	0.9233	0.5006	0.7702	0.6811	0.8897	0.5878	2.5318	0.2239	0.7161	2.6124	1.7117	1.9221	0.9922	0.2949	0.7899	0.9857	0.5178	1.0033	1.4079	0.0554	2.9931	1.776	0.2142	0.207	0.2396	0.7673	0.8514	0.321	2.896	2.2724
DRP2	0.6312	0	0.0123	0.1191	0.0084	0	0	0	0.2828	0	0.0062	0.0982	0.3687	0.0874	0.0139	0.0062	0.0072	0.0077	0.038	0.0072	0.0189	0.0074	0.0072	0.0124	0	0.0453	0	0.049	0.1456	0.3038	0.0786	0	0.0125	0.0778	0.0372	0	0	0.0572	0	0.8463	0.0767	0.0071	0	0.007	0.0153	0	0.0221	0.1135	0.0363
GLA	11.8162	32.6923	7.4663	10.8471	6.454	10.2782	4.1975	2.3687	20.8488	3.6071	7.4785	7.6646	27.7865	21.8407	5.2551	2.7786	13.8151	7.5163	5.9702	8.7034	3.7164	6.8374	4.6084	5.4869	21.1539	9.1888	6.4987	8.4357	7.4922	17.306	16.4515	8.4001	10.5742	28.136	14.8806	8.3965	10.7508	5.5236	7.3475	14.0598	8.2731	13.5006	4.8222	11.4556	20.4473	5.6532	1.0904	14.6425	13.7844
FGF9	0.0292	0	0	0.0894	0	0.5224	0.0111	0	0.0995	0	0	0.051	0.0171	0	0.0118	0	0	0	0	0	0.008	0	0.0121	0.0313	0	0.0255	0	0.0236	0.4193	0.216	0	0.0221	0.0105	0.3473	0.0878	0.0961	0	0.0121	0	0.0408	0.0093	0	0	0	0.0516	0	0	0.0563	0
OLFM4	1.1455	0	0.0178	3.8123	0.0243	0	0	0	6.7857	0	0.018	0.1087	25.2198	1604.62	0	0.0179	0.1454	0.0221	0.0548	0.4127	0	0	0	0.0178	0	0	0	148.283	0	5.5714	0.3397	0.0566	0.4303	0	0.2782	0.0328	0	0.144	0	6.2202	0	0	0	0	0.066	0.0518	0	0.0961	0.0837
MSLN	0.3009	0.019	0.078	0.0838	0.0535	0	0.0209	0.0346	2.1804	0.1223	0.0197	0.215	0.1118	0.2339	2.7979	0.0196	0.2739	0.0243	0.0301	0.0453	0.0746	0	0.6824	0	0	0.0716	0.115	0	0	0.0253	0.1493	0.0828	0.1379	0.211	0.1646	0.036	0	0.0226	0.1389	2.3202	0	0	0	0.0667	0.3142	0	0.0699	0.3167	0.092
HSF4	10.5237	31.6208	4.4559	3.4662	3.5028	4.4228	4.8186	5.6039	7.2123	22.1196	7.4419	4.9248	13.2117	123.62	2.2455	7.8789	9.5672	11.5152	3.4816	3.162	3.9236	3.8525	8.9072	2.4715	13.0727	7.1746	1.4544	17.8676	2.2215	3.0429	9.7994	9.5854	3.6683	1.7789	8.1624	11.7317	9.0569	9.6306	2.1459	9.9066	2.4851	5.9946	3.8933	3.7636	2.1117	1.5832	3.304	6.8609	4.2292
GDPD3	2.4769	3.2601	0.8994	3.792	1.2321	8.2788	0.2063	1.4799	1.8408	1.5302	0.8448	1.4945	4.6821	7.2455	0.4715	1.615	0.4884	2.2416	1.6841	1.0823	0.3686	0.5389	0.7864	0.4183	0.5001	0.6684	0.8048	1.8226	2.7652	0.8744	1.4334	1.125	0.4216	0.4343	0.5419	1.0081	1.2122	1.414	0.6477	9.5704	0.3426	0.7359	4.0965	0.8048	0.4377	0.7489	1.0359	0.5909	2.9906
CBLN1	0.626	0.9473	2.2908	0	5.9042	0.3022	7.6488	1.9437	0.0927	7.0094	8.5428	0.1189	0	0.1692	1.096	0.4685	0.8856	0.0484	2.8439	0.5865	0.4456	1.3028	4.0736	2.5087	3.4411	1.5208	6.6664	0.1542	5.1755	0.1007	2.2278	7.4795	0.4704	0.7349	5.7082	0.0717	3.2053	10.21	0	1.1924	7.1778	7.2494	4.0577	4.6212	2.405	4.6768	7.791	0.2941	0.3889
NDRG4	68.2037	117.827	0.1884	0.7078	0.337	0.2082	0.1849	0.2133	3.0946	0.1509	0.1959	1.0126	0.3215	0.827	0.7033	0.6158	0.1592	0.0652	0.2744	0.4257	0.1642	0.207	0.2563	0.1206	0.1567	0.1089	0.108	0.1188	0.5814	0.2375	0.7608	0.5	0.1215	0.0944	0.2271	0.6088	0.0593	0.1637	0.0869	45.5747	0.1675	0.1559	0.2132	0.2563	0.2594	0.361	0.1751	0.1813	0.6785
SLC7A6	0.6904	0.9157	0.4658	2.014	0.3464	2.4403	0.2137	0.2712	0.5848	5.8231	6.5364	2.8273	9.2202	2.8861	0.1653	0.4885	0.576	2.4712	0.4925	0.7036	0.2444	0.4306	0.3258	0.22	0.3586	0.8471	0.0687	1.1705	0.2033	2.2082	1.5273	1.5962	0.2553	3.2447	2.3175	1.1302	2.5365	5.2111	0.6867	4.7045	0.4436	1.3644	0.2947	0.5836	0.9645	0.2909	0.2384	3.8456	1.2705
FA2H	21.6549	0	0.0924	6.9413	0.0422	0.0266	0	0.0546	29.1524	0.0386	0.0779	0.132	0.8449	0.2685	1.6518	0	0.054	0	0.0712	0.1789	0.271	0	0.0539	0	0	0.3204	0	2.7262	0.0214	29.1032	0.2749	0.1144	2.1455	91.8384	0.2598	0	0.0291	0.0178	0	37.3695	0.0547	0.0176	0.3273	0.0877	0.0572	0.0898	0.0184	2.4164	0.4174
SEC14L5	0.23	0.4422	0.0625	0.2683	0.107	0.027	0.0251	0.0554	0.2612	0.1959	0.4584	0.4687	0.0768	0.1192	0.0794	0	0.0822	0.0389	0.2169	0.0635	0.0777	0.1498	0.3097	0.3835	0.0749	0.1434	0.0115	0.0443	0.0434	0.9114	0.0697	0.1824	0.0079	0.0563	0.0753	0.0721	0.0074	0.0543	0.0093	0.0715	0.0347	0.2148	0.083	0.0801	0.0097	0.0379	0.0747	0.3044	0.0645
ABCC1	22.966	15.3765	5.9246	14.466	1.2432	3.0894	1.1139	0.8962	13.7743	1.7681	0.918	3.8004	83.5318	21.2889	2.8194	1.4124	3.6374	0.3097	2.9145	4.1706	9.3389	4.0382	0.9703	0.8685	1.5714	2.6178	0.5622	4.4275	10.9711	37.4687	18.9255	2.2576	3.9097	15.6075	8.1354	2.7424	0.2727	1.0646	0.473	58.9078	1.4692	1.9598	6.1839	3.7919	1.3676	1.1679	2.0918	24.9517	2.5408
HAGHL	5.3918	9.6862	0.2639	0.607	0.2195	1.4837	0.111	0.2505	28.3056	0.5199	0.7247	1.2118	1.7367	8.2787	0.2129	0.2938	0.86	0.3759	0.2616	3.1432	0.375	0.4405	0.1538	0.0472	1.0273	0.2308	0.0278	0.7915	0.1832	1.0141	0.4687	0.5002	0.314	14.3062	0.5679	0.4872	0.1512	0.3167	0.2795	16.2715	0.0922	0.1404	0.3172	0.2362	0.4554	0.3479	0.3715	0.4386	0.6665
RHBDL1	1.6201	4.3272	1.478	2.5957	0.7731	0.7437	0.6042	0.5952	5.3132	10.0396	4.7573	3.8168	2.7067	4.0997	1.5475	0.4053	3.6149	2.5451	0.8288	9.2736	4.05	3.1882	1.0651	3.6073	3.83	1.9736	1.0297	2.5007	3.5448	0.8708	5.9619	7.815	2.903	3.4877	7.351	8.2354	3.2453	2.3036	0.4462	2.2826	1.1226	5.1098	2.4752	0.704	0.5992	1.0964	1.316	1.6286	4.6872
AQP8	0.2042	0.1421	3.9319	8.6738	2.3441	0	14.8502	0.0645	0.1043	0	1.2521	0.2229	0.0298	0.0397	2.5486	1.9769	0.4684	0.1361	1.7403	22.5459	24.1189	2.0941	0	1.167	0	6.2832	3.1119	0	0.7077	0.0472	0.1393	0.7728	0.0368	0.0328	21.321	19.6922	0	0	2.3749	0	16.4372	0.3336	1.8056	2.0317	0.5863	15.242	15.4365	0.5516	0.8152
PYCARD	26.2706	23.7777	13.871	23.1783	7.6675	22.9935	1.0747	4.932	196.114	1.6016	14.4008	21.0804	98.6407	54.8578	12.6051	6.24	11.3504	1.7437	5.8632	20.9233	2.9088	5.322	1.6312	0.9141	21.239	6.5903	6.6348	6.2134	3.8013	68.1728	46.3086	3.6159	27.2704	16.9976	6.6713	16.9029	25.255	15.751	85.5437	108.756	7.2185	3.1359	117.944	7.9683	14.847	7.1507	7.1211	18.3027	23.3373
MAZ	10.5425	1.2347	3.4076	9.1348	5.1211	2.5368	4.3101	2.2802	2.6916	8.7961	10.2101	7.6578	13.8459	6.8936	3.8962	4.0193	9.048	13.7601	7.1168	10.3074	13.837	11.9747	5.9166	1.253	3.0478	9.5738	3.0089	4.9764	11.5589	12.4866	10.9809	4.9442	5.6465	7.3474	18.4	6.4499	8.9122	11.9252	0.2217	14.8241	5.6482	4.1832	0.1019	6.2717	5.6996	5.0698	8.1399	15.0926	10.8104
TMC5	32.6137	0.0556	2.6688	6.1823	1.4713	0.0281	0	1.8167	0.9403	0.051	0.0329	0.2192	1.8056	36.8567	0.9463	0.3436	0.3902	0.0304	1.6185	0.8036	2.5769	0.0878	1.4228	0.0408	0.1364	1.0258	0.1799	7.7467	0.0339	4.2608	0.7469	0.0777	2.2015	4.8032	0.8726	6.5791	0.0307	0.1508	0.0386	37.1499	1.4969	0.028	1.0233	1.7051	1.4212	0.0316	0.0389	26.5035	0.3356
SLC6A2	0.0259	0	0.2403	0	0	0	0.0099	0	0.0088	0.2433	20.3178	0.2037	0	0	0.1565	0.0279	0.8109	17.0124	0.0285	0.7625	0	0.0997	0.0108	0	0	0	0.0545	0	0	0.024	0.0118	0.0785	0	0	12.0405	0.1024	0.0523	0.1071	0	0.9663	0	78.1042	0	0.0421	0.6641	0.018	0.7286	0.02	0.1634
IQCH	0.4771	0.0692	0.0993	0.2587	0.1166	0.0245	0.2657	0.2387	0.3183	11.3594	11.6905	7.8736	0.9406	0.4945	0.2322	0	0.4064	0.7687	0.3499	0.2554	0.0434	0.2294	0.5042	0.7386	0.1868	0.1996	0.0418	0.4264	0.2658	0.1562	0.2531	0.5493	0.1933	0.1789	1.7515	0.1178	4.2075	10.677	0.1514	0.1112	0.3214	15.6984	0.1758	0.1211	0.1932	1.405	0.0593	0.9437	2.2727
RASL12	6.1526	1.8196	3.0135	15.7259	3.0446	0.2281	1.956	0.6341	5.109	3.1168	2.7817	1.0377	8.6986	1.4982	2.3818	1.6667	2.4234	1.2674	5.5181	11.0731	6.7288	3.363	1.1198	1.0188	8.9325	3.1123	1.2213	2.3724	4.1319	6.9822	4.7548	5.817	9.9257	2.7499	4.0399	1.2865	1.6703	2.4218	1.452	10.7801	2.2766	1.9632	1.3344	2.7886	8.0963	1.7381	4.4092	3.4854	0.5771
AP3B2	0.9334	0.1958	0	0.1077	0.0187	0	0	0	0.209	0.0057	0	0.0447	0.0112	0.0199	0.0618	0.0046	0.0587	0.0057	0.3375	0.1536	0.007	0	0.0053	0	0.1201	0	0	0	0.0317	0.0059	0.0174	0	0.0092	0.0205	0.011	0.0084	0	0	0	0.5422	0	0	0.0081	0	0.0226	0	0	0.0247	0.0107
ACSBG1	0.0174	0.0242	0.0124	0.0798	0.0849	0.0214	0.2123	0.011	0.0118	0.0311	0.0502	0.1745	0.0507	0.0743	0.007	0.0062	0.0217	0.0232	0.0287	0.0288	0.0142	0.0371	0.1589	0	0	0.0607	0.0183	0.0563	0.0602	0.0241	0.0632	2.6112	0.0063	0.0279	0.0747	0.0114	0.0058	0.0503	0	0.0405	0.0275	0.0213	0	0.0071	0.0077	0	0.0148	0.0268	0.0365
IGDCC4	0.8177	0.1488	0.285	2.8451	0.1362	0.0917	0.0213	0.0176	0.2975	3.0326	0.4023	6.1428	0.4233	0.1878	0.0748	0.4665	0.0155	0.033	0.3373	0.2695	0.2484	0.1509	0.0077	0.0996	0.0159	0.1866	0.2735	0.1354	2.0521	0.2921	0.1775	0.0703	0.087	0.1075	0.024	0.0122	0.0938	0.1382	0.0079	1.8187	4.1586	0.038	0	0.083	0.156	0	0	0.1578	0.0937
CEMIP	0.6038	0.3492	4.8898	16.17	1.2617	0.0573	0.0922	0.0822	0.5949	12.0111	6.4076	8.7454	1.644	1.2418	0.4713	0.5264	0.124	0.7183	8.5516	1.0239	3.315	0.7622	0.7801	0.1726	0.0794	1.3382	0.1074	5.0377	2.5484	25.7738	2.4161	0.9493	0.1271	0.4359	1.4292	0.6728	1.8754	8.7345	0.0236	0.5368	0.2827	4.6448	1.9482	0.898	1.2394	1.2872	0.1424	2.9757	0.4529
CEP152	0.6416	0.6216	0.2474	1.8716	1.0251	0.1819	0.3509	0.3068	0.6852	0.5737	1.3137	5.7093	4.259	0.9906	0.3142	0.3358	0.6293	1.0558	0.6103	0.5174	0.2413	0.5558	1.1391	0.7248	0.2074	1.3928	0.3281	1.7615	1.0734	1.1303	0.9383	2.6386	0.4808	1.7	0.939	0.5138	0.6827	1.5259	0.2347	0.4041	0.5991	0.588	0.712	0.2677	0.5669	0.2884	0.2733	2.7841	1.2681
OCA2	6.3923	0.0151	0.3257	1.1651	1.1685	0	0.8136	0.0137	0.1037	0.1555	0.0157	0.076	0.0127	0	0.1576	0.3431	0	0	20.303	0.7388	0.1068	0.4646	0	0.8855	0	0.1329	4.7996	0.088	14.3196	3.2163	0.2175	0.1481	0.047	0	0.0748	0	0	0	0.0368	21.4614	1.2956	0.3375	0.1099	0.053	0.2113	0.1356	0.0185	2.3328	3.2349
SCG3	0.3795	0	0.0159	0.0342	0.5017	0.0826	0.0341	0.0564	0.1673	0.02	0	3.1391	0.4955	0.0174	0.3416	0.032	0.298	0.0198	0.1719	0.185	0.0487	0.0382	0.0186	0	0.4386	0	0	0.0361	0.0442	0	0.0203	0	0.4501	0.0861	0.0384	0	0	0.0184	0	0.0624	0.0142	0.0182	0.0282	0.0181	0	0.0309	0	0.0862	0.244
RHOV	78.7746	0.7765	0.2448	25.7492	0.2515	0.3176	0	0.0542	55.2446	0	0	0.1874	37.9412	14.1727	0.622	0.0615	1.2887	0.1525	0.9438	0.5334	0.2809	0.9535	0.0357	0	0.4765	0.3746	0.0902	49.5226	0.0425	56.0906	0.3122	0.3573	0.4016	0.1103	1.1432	0.0565	0.0289	0.2127	0.1089	46.6695	0.0272	0	0.1084	0.244	0.3033	0.1784	0.0731	0.563	0.2525
OIP5	1.0021	0	0.2523	3.8805	1.6127	0.5091	0.4951	0.5215	2.2087	0.0527	1.6162	6.2804	8.9171	2.978	0.3798	0.2959	1.8196	2.0957	1.2967	0.6351	0.6754	0.655	1.1273	0.8002	1.2085	3.2937	0.5577	1.6699	1.7513	1.3625	2.1443	0.8032	0.1698	0.72	1.3679	0.6986	3.094	1.6559	0.0997	1.7581	1.831	0.2408	0.5958	0.431	2.3438	0.3676	1.5567	2.6845	2.6756
MYEF2	1.2273	5.9585	0.0291	0.6549	0.4777	0.2764	0.0039	0.029	2.7858	0.041	0.621	0.2224	0.58	0.0079	0.1394	0.0402	0.1105	4.3769	2.1508	0.1055	0.0722	0.0479	0.0212	0.0146	0	0.2579	0.2998	0.1608	4.4482	0.0989	0.2593	0.1195	0.5354	3.6239	1.5888	0.0134	0.0274	0.1262	0.0215	3.7639	0.0839	0.0624	0.0064	0.0248	0.0855	0.0176	0.0174	0.5503	1.2499
PDGFRL	0.8776	0.5091	0.5425	3.0903	1.1434	0.6858	1.4967	0.5361	1.1559	1.2818	0.8232	0.8942	5.8436	12.187	0.7539	0.5036	1.562	0.728	1.6731	0.9213	1.1812	0.5751	0.3162	1.4422	0.2499	0.9961	1.9373	2.3442	2.5495	1.0007	0.5587	0.908	0.4002	18.8057	0.7795	1.7334	1.5158	1.5228	0.2227	2.4267	3.1712	0.7409	0.7392	0.2614	2.1713	0.3243	0.2243	4.7419	0.5164
RP1	0.0045	0.0314	0.0579	0.0966	0.0044	0	1.9692	0	0.043	0	0.0098	0.0118	0.0158	0	0.0073	0.0226	0	0	0.0992	0.0112	0.064	0.0231	0.1799	0.1611	0.0039	0.0118	0.019	0.0219	0.0179	0.0792	0.0205	0.0512	0	0.0261	0.0232	0	0.0061	0.0186	0	0.0168	0.0229	0.0037	0.0057	0.0037	0.008	0.0094	0.0154	0.0452	0.0152
EYA1	0	0.0053	0.0054	0.0233	0.0148	0	0	0.0144	0.0155	0	0	0.0066	2.2844	0.4604	0	0	0.2218	0.0068	0	0	0.0124	0.0195	0.0189	1.8829	0.0065	0.0862	0	0.0922	0.0301	3.286	0.0345	0.0172	0.0164	0.0146	0.0131	0.01	0	0.0063	0.0064	0.0071	0.2022	0.0186	0	0.0123	0.0067	0.0105	0	0.041	0.0064
TRPA1	0.0335	0.1709	0.1751	0.3246	0.0327	0	0.0085	0.0141	0.0228	0	0.0161	0	3.5061	0.3295	0.0359	0.04	0.5678	0	0.0859	0.0647	0.0731	0.0477	0.0093	0.0159	0	0.0097	0	0.2709	0.0552	0.0206	0.1826	0.0507	0.0241	0.0646	0.0575	0.0147	0.0075	0.0277	0	0.2912	0	0	0	0.0091	0.0197	0	0	0.1464	0.0281
CALB1	0.0397	0.0276	0.092	0.0304	0.0194	0	0.0909	0.1191	0.0541	0.0089	0.0358	0.2685	0.0695	0.0463	0.016	0.0071	0.0662	0.0264	0.0109	0.0575	0.0216	0.0254	0.0412	0.0071	0.0339	0.0346	0.0313	2.4163	0.0688	0.0275	0.0271	0.045	0.0071	0.0255	0.0085	0.0392	0.0067	0.0328	0.0084	0.0462	0.1195	0.0486	0	0.0403	0.0175	0.0137	0.0507	0.0459	0.0333
LAPTM4B	229.655	3.391	51.2692	230.361	137.765	28.4134	4.3628	34.4671	83.3644	47.1656	64.7405	36.9757	602.586	588.34	42.0343	28.1598	196.759	33.0857	144.744	125.947	44.707	131.772	47.5406	103.555	157.249	87.8877	43.6215	80.1006	232.508	42.3996	112.855	54.9336	97.8427	106.379	93.4708	111.005	64.3895	60.4696	25.0469	88.9778	96.0465	83.0416	61.4365	68.6272	168.329	7.1957	62.1598	122.126	208.269
NIPAL2	20.7735	6.5486	7.386	22.7168	48.2222	16.4685	22.9321	14.8517	2.8993	1.1066	13.6766	9.6059	32.7269	27.6688	10.9839	16.5572	11.5685	9.5632	50.0296	35.0179	5.3058	18.8246	4.3576	14.3104	18.4035	14.2115	15.279	23.0495	28.9153	14.676	20.3276	5.0763	8.4115	21.1231	22.1316	6.6514	22.0695	36.968	3.9742	29.0377	43.0615	3.8381	4.0365	37.8442	18.6456	6.3172	6.0139	12.8668	9.681
JPH1	1.5732	0.7837	0.7701	6.3755	5.4405	0	0.0353	1.9007	0.4413	0.0414	0.0334	0.4176	13.5399	5.5503	0.236	0.177	4.388	0	0.8143	5.982	2.003	0.3164	0.1539	0.1102	0.0922	0.5386	0.0162	0.9363	0.3055	8.7555	0.8135	0.1985	0.9663	0.0297	0.1193	3.087	0.0208	0.0765	0.013	0.9632	0.1369	0.0126	0.2533	0.8645	0.1635	0.5343	0.0263	0.2381	0.0389
DKK4	0	0	0.0564	0	1.0036	0	0.543	0.0499	0.0538	65.4935	236.814	1558.69	0	0	0.5727	0.17	2.1094	7.7953	0.1738	0.131	0.8623	0.2026	0.9854	30.2029	13.9713	0.138	12.3752	0.064	0.0783	0	0	0	0	28.4944	0.5433	0.104	409.408	320.083	0.8021	0.0736	6.812	6.9072	0.7986	7.3171	0	0.0547	5.4522	0.061	48.3504
GDAP1	0.2977	0.319	0.1874	1.7963	1.5371	0.0648	0.0401	0.5128	0.342	0.3158	0.2211	0.6398	1.8564	0.9822	0.2186	0.2659	3.4091	0.2905	1.7078	2.3946	0.2453	1.3396	0.4077	0.4567	1.4062	0.4001	0.1135	2.1167	0.8672	1.279	1.5395	0.1171	0.5969	0.1445	0.4365	0.3651	0.0157	0.0579	0.0494	0.3128	0.9307	0.3362	0.0516	0.2964	0.2579	0.0829	0.1094	1.0746	1.7664
ESRP1	85.8824	0.0404	0.0621	68.1424	53.949	0.1254	0.0222	0.0092	52.5033	0.013	0.0105	0.0761	0.2969	0	1.9297	5.9786	1.6356	0	1.4215	0.6378	0.2298	0.0248	0.0241	0	0.0248	0.0507	0.0611	0	0.0719	0.2685	0	0.1209	0.732	6.8521	0.0749	0.0191	0	0.132	0.1966	66.8244	0	0	0.0183	0.0236	0.1027	0.0604	0.0124	0.4484	0.3784
NDRG1	47.0113	6.1668	19.1934	63.7638	117.796	66.6468	4.9277	11.5779	54.7875	32.4428	60.0811	99.0081	182.796	118.441	39.3193	7.721	33.1395	160.597	78.1624	18.5122	11.722	17.4645	21.6437	12.1505	38.4756	34.0348	16.2388	200.284	53.2587	132.431	29.4714	11.6589	8.6989	12.6875	48.0064	15.3397	34.1245	43.3414	6.2426	32.1074	51.5833	35.2811	28.8474	34.2799	21.2803	11.9213	36.2359	274.899	61.8237
STMN2	13.1049	0	3.7834	31.9523	1.0502	0.0428	0	0.3505	12.2109	0.093	0.05	0.2725	0.324	0	1.6753	1.293	0	0	11.4394	14.3946	18.7849	8.0009	0	0.0248	0	2.8149	0.0364	172.27	0.7554	17.4048	2.6169	5.5115	6.7655	0.312	0.6556	3.4695	0	0.2865	0.0293	11.4068	0.022	0	2.3652	1.5208	6.0042	0.4324	0.0295	0.9634	0
PYCR3	14.7615	9.2886	14.3925	14.1692	18.4898	70.3044	11.5874	21.4229	24.1453	5.7898	33.9453	28.9785	34.8542	17.2585	9.9527	5.2873	29.7044	25.3003	23.5348	15.9793	8.7887	8.6159	16.241	8.3429	34.7802	12.6214	10.2943	18.4376	16.2712	18.6888	28.7575	16.1036	10.4359	22.0804	34.6868	16.4379	19.143	16.4351	13.1254	15.6813	9.6193	11.6646	18.9442	41.8176	33.2024	9.221	14.9441	10.3558	17.067
ANXA13	459.296	0	12.8198	57.9127	34.3961	1.6545	0	0.3296	794.498	0.7994	1.4917	2.6025	83.2862	185.858	8.625	67.662	7.4744	0.2483	107.322	11.7772	3.4452	3.8844	5.8539	14.4256	0.0159	9.3012	36.9443	190.885	76.0146	23.2811	8.5369	6.1756	3.8358	49.2334	3.778	4.3409	0.5765	1.108	6.8542	398.862	28.892	6.1172	21.8602	0.121	2.7154	18.247	0.714	8.3814	1.1585
SQLE	4.8347	7.5776	19.6234	154.204	92.2647	72.8576	37.1835	34.2113	12.7491	112.77	90.7689	283.782	97.5	43.4948	10.211	21.3721	45.8248	63.9471	48.9792	80.5027	4.1007	17.6542	35.9201	11.3033	30.6377	62.6259	29.3347	47.7049	18.0288	33.6307	182.454	50.0197	18.994	8.7214	26.3323	26.3741	66.4639	96.4024	4.6188	28.4173	51.6028	47.7496	19.8827	27.0652	82.5184	8.8074	23.7462	120.472	141.437
MCM4	15.2797	3.173	6.2132	51.2772	44.4927	48.6886	9.319	6.756	23.1913	5.4016	25.5729	80.02	95.6319	22.4813	5.6254	6.6629	19.1009	29.4812	18.6815	9.819	7.1021	10.0924	9.1508	10.2065	9.8088	23.2942	9.4449	29.7726	59.0417	24.0858	14.4775	6.3791	7.3401	25.5319	14.442	7.834	8.991	10.2844	2.3963	29.7988	15.9357	6.7188	9.6585	8.0661	7.7149	6.2887	5.0338	37.6549	35.7664
DHDH	0.9315	2.8714	0.1898	3.0559	0.3251	1.1493	0	0.042	0.9519	0.357	0.096	0.2905	3.7696	4.0854	0.4287	0.3818	7.8272	0.1774	0.3659	1.2682	0.1815	0.8531	1.715	0.0475	0.2273	0.2904	0.2098	3.2852	0.0659	2.03	1.1497	0.2518	5.2703	0.4277	1.1438	0.6133	0.2686	0.2749	0.394	0.7442	0.1265	0.2174	1.6812	0.1081	0.7055	0.461	0.6802	5.598	1.2304
LHB	0.3371	0.3911	0	0.3441	0	0.1386	0	0.142	0.8421	0.1005	0.3243	0	0.4594	0.7861	0.2715	0	0.2813	0	0.1236	0	0.3066	0	0	0.2409	0.096	0	0	0.8186	0.1113	0.4156	0.1022	0.1701	0.1618	0.0722	0	0.148	0.4537	0.1857	0.1901	0.2095	0	0	0.2839	0	0.4965	0	0.0957	0.1735	0
TUBB4A	0.022	51.894	6.257	13.3964	0.2363	0.0543	0.1175	0	0.0899	0.2949	0.1428	0.48	0.2697	10.9193	0.2125	0.1577	26.1572	0.0391	0.5562	56.9756	0.048	0.0188	0.0548	0.0314	0.0751	0.0384	0.2311	0.1424	0.1742	0.0407	12.1167	0.3495	10.2273	0.1131	0.189	5.6742	0.0296	0.1453	0.0558	5.8608	0.0558	0.1257	0.3611	0.1965	0.0389	0.1676	0.0375	2.6644	0.2033
CKM	0.273	0.3484	0.1298	0.2786	0.1334	0	0.0695	0.0863	0	0.0407	0.0328	0.0795	1.1693	0.2829	0.1099	0.1305	0.1139	0	0.3002	0.1885	0.1241	0.1944	0	0.0325	0.0777	0.0397	0	0.1105	0.1352	0.2524	0	0.1033	0.1638	0.0877	0.2737	0.0599	0.0612	0.0376	0.2694	0.5089	0.0288	0.1115	0.0575	0.037	0.2412	0.0315	0	0.2107	0
KLC3	6.0061	0.2293	0.0415	6.0213	1.1169	0.0239	0	0	5.3588	0.0173	0.028	0.0169	0.1697	0.1355	0.156	0.0139	2.457	0.0172	1.0655	0.273	0.1903	0.0828	0.0322	0	0.2648	0.1015	0.0204	0.047	0.0576	0.5732	0	0.0587	0	0.0125	0.0833	0.3572	0.013	0.048	0.0164	6.0134	0.0123	0	0.049	0.0157	0.0856	0.0268	0	0.4486	0.0977
SF3A2	130.271	71.6902	27.4738	122.174	56.1578	55.5369	32.2622	19.5792	59.9843	65.7311	57.0849	70.8007	80.0607	73.2464	22.4176	32.0493	34.6555	51.2413	83.027	36.5269	30.5434	34.7883	19.9801	18.3113	57.245	50.2878	36.8352	51.51	92.6786	69.0884	37.637	32.386	27.0057	37.8759	58.4493	34.4475	45.1813	40.7988	17.4522	73.0804	64.0045	21.0835	19.0743	24.8386	51.5002	14.8909	30.9553	47.1629	56.8421
AMH	11.4387	0.1333	0.1952	0.8798	0.0535	0.1351	0.397	0.1729	9.5639	1.1011	0.2369	0.239	0.8471	1.2974	0.1543	0.0785	0.0913	0.3162	0.8127	0.1814	0.2389	0	0.1365	0.2151	0.1169	0.4062	0.2301	1.3511	0.3252	0.3289	0	0.8286	0.0197	0.1583	0.0235	0.1441	0.8471	0.4974	0.0232	0.4591	0.2949	0.1341	0	0.0222	0.1209	0.2465	0.1166	0.1267	0.6901
DKKL1	1.9769	1.8223	0.4954	0.5726	0.1566	0.1318	0.0816	0.2364	1.3104	0.4778	0	0.28	0.8738	5.5646	0.3012	0.1533	0.4458	0.0475	0.5877	0.8856	1.0495	0.0913	0	0.0764	0	0.6064	0	0.5622	1.0054	4.1	0.9718	0.3236	0.6925	0.103	0.0918	0.4925	0	0	0.0904	0.5976	0	0.3056	0.2025	0.0868	0.6137	0.037	0.1366	0.9485	0.3593
IL4I1	13.563	2.7255	3.137	8.4708	1.0536	26.2907	0.8234	0.5738	2.5323	0.406	0.9213	22.5497	45.8241	6.4617	4.9131	1.0583	3.9534	5.1449	2.1534	4.0211	1.2231	2.6193	0.3539	0.1825	0.8483	4.0132	0.7158	15.5025	0.5339	10.0736	13.1861	0.8162	0.9194	16.9088	7.9017	1.1582	0.3055	0.7268	1.5603	3.8084	1.9786	0.255	0.3226	0.899	4.3123	0.6684	0.9911	51.6223	7.3938
TLE6	1.8719	0.9564	3.7499	2.0427	3.5414	3.4643	0.076	0.4656	1.0446	0.5164	0.2443	0.7304	0.9305	11.9798	0.7217	1.8425	1.4621	1.5222	0.2628	3.4988	2.3797	6.1787	1.0928	3.0307	2.5177	3.2686	2.7213	11.5893	0.9861	2.8169	3.3504	1.5528	2.3804	0.5121	2.6873	4.0644	0.9917	0.4443	0.1685	0.3341	1.5023	0.2766	0.3271	14.0419	5.0324	1.0624	2.2733	13.0502	0.2176
ASF1B	8.8945	4.4294	2.8368	26.9574	8.6556	11.9105	1.8775	0.6169	36.3814	1.4872	23.2963	28.9553	46.8401	56.0914	2.9992	2.5155	11.3122	24.3597	5.8855	3.7156	4.5574	4.512	4.4193	6.691	9.8217	14.6785	4.0667	16.0667	42.0744	26.9096	8.1218	5.2552	1.0675	7.461	9.9446	7.5222	16.6181	13.7421	0.9176	19.3103	18.9784	1.8315	5.5273	1.1455	18.5935	2.8057	6.0989	20.2336	16.3207
TNNT1	3.7752	0	0.0477	0.7672	0.2285	0.8244	0.0765	0.0211	122.793	0.0299	0.0482	0.4668	1.0342	44.6368	0.0807	0.0479	0.1394	0.0297	0.0367	2.5196	0.6016	0	0	0	0.1142	0.0583	0	8.9509	0.0331	27.4597	0.1823	0.0253	0.0722	0.3222	0.2872	0	0.0225	0.0552	0	0.6228	0.0847	0.0273	0.1266	0	0.4133	0	0.1708	2.3467	0.7021
CCNE1	6.0985	3.464	0.8002	22.8129	3.2887	3.6911	0.7249	0.509	16.9126	2.3922	4.7946	7.0091	8.0649	9.1445	0.8804	0.5983	4.92	2.9659	1.487	1.8595	2.2132	1.0573	0.8372	2.302	2.3345	1.306	1.0584	3.935	16.8371	7.7394	5.4676	2.1559	1.2014	4.8265	1.6319	1.7803	4.1233	3.6128	0.7301	13.3525	4.2125	0.7756	4.5429	2.5004	6.6341	0.6378	0.9803	6.2394	5.1021
CCNP	0.2768	0.1686	10.6864	15.9979	4.1586	5.507	13.185	1.5306	0.0707	1.2995	0.2746	0.4533	0.6871	3.7919	1.1983	7.9416	9.3533	0.5843	7.1547	10.7533	0.2832	10.1739	1.2947	1.0878	0.2956	1.45	16.5856	4.9292	40.6074	0.5758	16.1742	64.4629	3.5381	7.3625	0.5353	3.7816	0.5123	1.115	0.9074	30.1868	2.7199	0.1696	0.4372	2.4736	6.4205	7.3599	0.4422	33.5186	0.5817
PRX	12.4813	2.0038	0.7913	6.3402	1.841	0.3304	0.2556	1.1061	2.0003	0.7098	3.8645	1.161	1.8379	2.4457	1.1323	1.3582	3.4711	1.6237	1.6831	1.2603	1.6543	1.9947	2.9504	1.3326	2.4674	2.1376	1.6991	1.6876	3.4573	2.5555	2.4354	2.5269	0.9849	2.1089	1.7428	0.8438	3.4562	4.0855	0.9062	0.9449	1.631	1.4143	1.1842	0.707	2.3493	0.5169	2.5096	1.2845	1.0371
ZFR2	0.0116	0.089	0	0.178	0.0227	0.0287	0.0089	0.0367	0.103	0	0	0.0203	0.0543	0.009	0	0.0167	0.0291	0.0103	0.0256	0.0867	0.019	0.0298	0.0097	0.0415	0.0695	0.0914	0	0	0.2649	0.0323	0.0317	0.0176	0.0251	0.142	0.03	0.0459	0	0.0096	0	0.0108	0.0369	0.0095	0.0735	0.0283	0.0205	0.0242	0	0.0269	0.0391
APLP1	12.6025	6.5304	0.4709	6.8601	0.1759	0.0987	0.3666	0.4425	79.4511	1.0196	0.3608	1.5024	0.4089	40.0355	0.29	0.287	1.4186	0.0356	0.8801	1.0444	7.0185	0.3762	0.3493	0.0858	0.9228	0.6811	0.1892	0.1619	8.6179	8.0821	0.4184	0.4694	0.3457	256.328	0.7221	0.1844	0	0.1157	0.2538	6.7309	1.712	0.1634	0.1264	2.2101	0.7777	0.5405	0.4772	5.7131	0.1345
ICAM5	0.7916	0.0626	0.0898	0.1653	0.0176	0.2442	0.0137	0	0.1838	0.0322	0.1298	0.1728	0.6305	7.8305	0.1159	0.0258	0.4353	0.016	0.1385	1.163	0.1767	0.0615	0.4937	0	0.0922	3.2514	0.0189	0.2184	0.0178	0.183	0.0491	0.0817	0.013	0.3817	0.0773	0.7581	0.0121	0.1486	0	0.0335	0.0342	0.0441	0	0	0.0159	0.0125	0.0153	1.0971	0.0756
CNFN	1.9633	38.8268	0.9061	7.0723	2.8211	0.5699	0.2646	0.5839	5.4288	0.8261	0.1667	0.4034	0.6745	28.8133	0.7441	0.5798	4.0468	0	1.1432	1.5314	0.8822	0.7897	0.1921	0.6601	14.3048	1.5124	2.5494	3.0848	0.6863	5.8725	1.0503	0.8743	0.9979	1.9303	0.6948	1.6728	0.0777	0.0954	0.4885	3.9828	0.2928	0.6605	7.0035	0.1876	0.8164	1.2003	0.3935	1.9611	2.7182
GRIN2D	1.6402	0.4451	0.4263	1.4258	0.2716	0.2572	0.2017	0.1493	1.0796	0.3729	0.1504	0.5099	4.1487	10.8038	0.5373	0.1894	0.4523	0.0494	0.5198	1.0022	0.5082	0.5228	0.1849	0.1192	0.095	0.4126	0.1315	0.2925	0.2065	0.9382	0.7206	0.5893	0.2302	0.6076	0.3943	0.2562	0.0561	0.1608	0.2234	1.0235	0.2379	0.1249	0.2283	0.1581	1.0686	0.1926	0.1895	0.7189	0.5141
SYNGR4	0	0	0.0796	0.0854	0.0545	0.6195	0.2556	0.1058	0.9882	0.2494	0.2818	0.4385	0.0652	0.6504	0.0899	0.04	0.1396	0.3967	0.0614	0.0462	0.0609	0.0954	0.4175	0.0399	0.2859	0.4871	0.1173	0.2258	0.2762	3.4557	0.761	0	0.0803	0.0717	1.0069	0.3673	1.0887	0.3227	0.6607	0.104	0.2829	0.1823	1.903	0.2266	0.0986	0.0387	0.2376	0.5598	0.7034
CCDC114	5.5177	0.249	0.0491	0.316	0.0538	0.1528	0.0946	0.0348	0.3843	0.2461	0.1588	0.1322	0.1366	1.4972	0.0997	0.0493	0.1607	0.159	0.1211	0.2281	0.0901	0.0353	0.1602	0.1081	0.1175	0.1922	0.0723	0.1225	0.2862	0.6615	0.1126	0.0625	0.0495	0.0531	0.1064	0.0362	0.037	0.0455	0.0698	0.2309	0.096	0.2136	0.0695	0.0447	0.0973	0.0477	0.0586	0.3186	0.1851
LIG1	26.9138	2.855	2.3343	24.1126	13.7171	5.6582	4.949	3.0139	23.946	6.4304	16.3508	22.1599	15.833	13.5467	3.6501	7.706	11.9458	13.8172	9.6501	8.3241	4.1414	8.2264	14.6086	8.0843	6.6489	20.2077	4.1871	13.2101	23.8718	10.63	11.4255	7.8645	4.4653	9.3082	5.1077	8.1935	12.4461	13.5738	2.9417	15.814	14.359	3.1312	9.1944	3.7168	6.8965	4.4455	4.7141	13.4617	17.9719
PLA2G4C	6.4339	11.1699	3.963	16.6189	3.3682	1.7434	16.5216	3.2406	4.4926	2.9675	2.379	2.0849	9.6542	4.5347	3.8194	6.7031	9.1906	10.2288	4.5096	21.195	6.3496	17.0836	1.2017	4.8724	15.0066	9.4866	2.7795	6.776	1.0814	33.0478	11.2447	4.279	16.944	5.6913	19.9485	5.9204	3.5588	3.3258	11.5653	25.3344	10.5597	8.0641	20.4363	2.0872	10.2537	1.4389	7.214	4.1399	1.3678
RAB3D	14.3397	0.1911	0.7026	13.6221	7.4792	0.0398	0.9249	0.4082	2.1122	4.3896	1.1069	5.8667	5.5271	21.7132	1.0664	1.9227	2.8023	0.6459	9.9639	5.3397	9.6838	2.2222	0.6579	3.7729	0.1379	0.2961	1.2052	1.9214	15.7688	6.7333	3.5393	6.6502	0.5698	53.8352	0.8605	0.9569	0.2608	1.1608	0.1366	14.058	1.1977	0.9367	0.4692	0.4329	0.8133	11.3003	1.1006	2.8918	0.8144
CAPS	49.6752	12.2661	2.7712	19.9687	5.2335	3.7321	2.204	3.1042	41.48	4.4915	6.1872	4.8714	7.44	8.5846	3.5089	5.9714	9.1225	5.2046	12.2397	4.0938	5.3605	3.5818	3.1382	3.6088	13.4652	4.9184	4.6967	6.267	16.2156	4.2078	2.12	7.7731	1.6986	5.2806	4.3651	6.9795	9.1508	8.5528	6.339	72.0896	4.5389	3.1969	4.9086	3.8776	2.8935	2.6919	5.6741	3.2346	3.7091
PLPPR2	20.2454	39.3855	18.7602	41.4922	17.1827	9.5537	20.6962	17.5647	15.5313	35.781	38.423	24.5566	19.5945	88.0746	16.2874	13.9314	40.026	39.8345	25.3599	17.5311	53.0164	32.4462	10.3233	22.6564	28.3989	34.7089	15.3927	15.1789	22.8351	35.8757	19.5723	66.217	15.1549	32.7731	30.6008	35.4021	37.1457	42.3556	11.9307	20.4225	22.4737	26.2779	13.3629	25.6011	50.1499	15.301	12.346	38.7505	14.3089
BCAT2	19.2184	28.1073	6.2107	20.9244	13.3548	3.5106	16.1958	5.031	29.6071	3.2674	11.5555	7.292	21.6691	35.5302	5.7979	15.1672	16.5402	7.6012	10.0729	9.8836	33.0466	12.865	16.8072	28.3521	67.0362	28.7657	12.2421	6.3934	13.659	68.1548	13.6174	14.1838	11.5773	14.4536	22.7329	12.5711	17.9762	20.0803	7.1428	14.9564	20.9165	4.8401	23.5536	21.2331	14.7144	7.9937	26.983	7.7412	5.032
MAST1	0.2492	0.0452	0.1159	0.2156	0.3282	0.2674	0.3558	0.0959	0.5167	0.0484	1.0554	0.2271	0.1456	1.7937	0.2705	0.2098	0.2531	0.2215	0.5958	0.8171	0.065	0.2963	0.3423	0.3871	0.0926	1.173	0.0228	0.7542	0.118	0.5009	0.1379	1.6978	0.0468	0.7313	3.3432	2.5109	0.1531	0.4655	0.2108	0.0505	0.0412	0.9295	0.2464	0.3169	0.2393	0.2402	2.243	0.3847	1.0383
SLC5A5	0.1347	0.4821	0.0274	1.4431	0	0	0.0441	0	0.0393	0	0.0139	0.0504	0.0562	0.927	0.0155	0	0.0321	0.0171	0.0846	0.0957	0.0315	0.0164	0.016	0.0137	0	0.0168	0.0404	0.0623	0	0.4446	0.1225	0.0437	0.0416	0.136	0.0165	0.0253	0	0	0.0163	0.3945	0.0122	0	0.1458	0.0156	0.017	0	0.0164	0.0742	0.0162
KCNN1	0.0889	0.1114	0.0761	0.3812	0.0348	0.5046	0.0272	0	0.1938	0.0159	0.0257	0.0777	0.1039	0.3455	0.0286	0.0383	0.0445	0.0632	0.0587	0.2653	0.2426	0.152	0.3105	0.1652	0.2734	0.3726	0.0935	0.0144	0	0.2302	0.3234	0.0673	0.064	0.1829	0.1987	0	0.012	0.0882	0.0903	0.1823	0.3946	0	0.0225	0.0722	0.3771	0.0493	0.3787	0.3432	0.1046
ARRDC2	325.452	18.4802	17.6848	76.8288	20.3779	17.5743	24.2849	12.6198	572.658	18.2388	5.3536	4.8533	36.4716	52.1282	12.5661	8.2127	23.7175	1.9948	42.8025	42.1458	37.313	80.059	12.1613	13.8429	36.8169	35.6823	17.9262	42.0032	46.0559	122.195	32.4757	10.032	30.9476	63.4801	33.2258	16.6254	7.0582	9.3474	4.5593	104.392	19.3375	6.9852	22.2397	14.6845	17.5236	5.6381	18.5993	47.739	3.6832
PDE4C	0.0108	0.0075	0.0077	0.0828	0.0106	0.0534	0	0.0273	0	0	0.0234	0.0378	0	0.3446	0.0174	0.0078	0.009	0.0481	0	0.009	0.0059	0	0.027	0.0386	0.0092	0.0472	0	0.035	0.0321	0.03	0.0197	0.0164	0.0078	0.007	0	0.0427	0	0.0626	0.0366	0.0202	0.0343	0.0265	0	0.0176	0	0	0.0184	0.0167	0.0273
COMP	103.49	0.0319	2.4823	20.1904	0.1342	0	0	0.0579	6.9412	0.348	1.0077	0	13.4131	0	0.3319	0.0328	0.0955	0	0.8562	0.9487	1.2618	1.4873	0.2285	0	0.0196	13.7528	0	2.4092	0.6803	15.4105	4.8307	3.5879	0.3627	0.2355	0.1968	0.2412	0	8.3806	0.0194	49.809	0	0	0.3471	0.3348	8.8004	0.3331	0	20.6773	0.1925
UPK1A	0.1037	57.9709	0.1109	1.9836	0.8102	0.0639	0.1583	0.0655	0.0706	0.7878	0.5235	0.4073	2.1795	0.1611	0.0417	0.4089	0.173	0.0461	0.342	0.3007	0.198	0	0.0862	0.1851	10.5809	0.2262	1.0896	0.3356	1.1292	0.3833	0.4242	0.0785	0.112	0.2998	0.0445	0.0682	0.3139	0.471	0.2631	0.4831	2.8583	1.2703	0.5893	0.5052	0.0916	0.2514	0.0883	0.24	0.7406
ATP4A	0	0	0.0129	0.0556	0.0887	0.0224	0	0	0	0.0162	0	0.0158	0	0	0.0877	0	0	0.2258	0	0	0.0495	0	0	0.1297	0	0.0475	0	0.0147	0.1618	0.0168	0	0	0	0.0933	0.0156	0.6691	0	0	0	0.0169	0	0	0.6878	0.059	0	0	0	0	0
TMEM59L	2.3724	0.882	0.0385	0.8255	0.0527	0.0333	0.2059	0.1022	1.102	0.5544	0.0778	1.0124	0.1575	0.1257	0.4125	0.1547	0.135	0	0.2372	0.0447	1.0886	0.3226	0.0224	0.1156	0.023	0.0941	0	0.0436	0.1068	0.648	0.1226	0.4286	0.3883	0.0173	0.2317	0.1775	0.0181	0.0445	0	0.98	0	0.0661	0.0681	0.0876	0.3097	0.1681	0.1837	0.0832	0.0906
SIPA1L3	24.4073	2.1992	6.0973	27.1062	7.3905	2.6662	6.8255	2.1436	14.098	3.3878	5.6054	8.2239	14.7591	5.0176	4.0646	5.3563	5.0495	6.5465	16.5777	8.4899	11.7321	6.4591	4.151	12.0154	2.991	11.8576	2.0847	5.6018	16.7017	23.6404	11.8975	18.9013	7.1504	13.6547	6.9771	9.5002	2.2642	8.5887	1.0819	28.9641	13.7472	2.911	5.4173	3.5999	3.8915	2.5586	2.1964	14.0148	2.995
ZNF85	2.2445	0.475	0.1947	4.4579	0.8743	0.4491	1.4477	0.1438	0.5166	0.2441	0.4815	0.8344	3.4546	2.0392	0.3298	0.7723	2.189	0.1348	0.9174	0.3771	0.3145	0.2463	0.3657	0.2817	0.0518	1.8669	0.4464	0.2701	2.4783	0.3365	0.8413	1.1136	0.8518	0.8774	0.2216	0.0998	0.6532	0.6641	0	3.435	1.6152	0.1983	0.0766	0.2094	1.1256	0.1366	0.491	2.2827	1.823
SMG9	18.1372	11.5653	6.1108	20.9283	4.4612	11.6635	3.3634	7.6488	23.95	3.8424	3.7787	12.126	13.2289	14.0829	2.7685	5.4128	7.5735	6.3258	7.1779	6.7217	7.4885	4.5146	4.3024	3.7547	7.1731	5.5961	3.6324	8.6808	13.2901	21.2215	13.01	5.5029	4.8155	11.5328	7.3714	5.3163	6.2833	5.3405	3.4914	19.7672	7.8203	5.5075	6.82	6.7342	10.2516	4.714	4.1489	7.836	4.9364
DNAH11	0.07	0.0091	0.0312	0.3954	0.1069	0.0054	0.01	0.0332	0.0417	0.2622	0.739	0.1605	0.3068	0.0476	0.275	0.0157	0.3104	2.5677	0.2985	0.4679	0.0072	0.6809	0.9717	1.4886	1.0694	5.1971	0.0276	1.3569	0.052	0.1012	0.2627	2.3658	0.2427	1.2324	0.5455	0.0749	0.0118	0.0362	0.0704	0.0653	0.0805	0.236	0.0664	0.1102	0.1199	0.0061	0.1753	2.8278	0.0074
DLX5	0.1624	0.8477	0.0869	0.6836	9.0831	0	0	0	0.1383	0	0	0.0709	0.1423	0	0	0	0.0677	0.8298	3.3932	0	0.0443	0	0.0338	2.0883	0.4508	0.0354	0.7681	0.3286	18.332	0.3002	0	0.0922	0	0.1305	0.2442	0	0	0	0	0.2648	0.2573	0.0995	0.1026	0.3298	0.1076	0.0281	0.1037	0.0313	0.5459
STEAP1B	0.0437	0.0685	0.0624	0.0669	0.0107	0.027	0.025	0.0069	0.1415	0.0195	0.0552	0.0286	2.7894	1.393	0.0352	0.0392	0.155	0	0	0.0091	0.0775	0.0093	0.0454	0.0156	0.028	0.0382	0.0345	0.0619	0.0758	0.1617	0.0199	0.0248	0.0315	0.0351	0.0658	0.0144	0.0147	0.0361	0	0.112	0.0069	0.0179	0.0414	0.0266	0.1159	0.053	0	0.059	0.0735
ATP6V0A4	0.3777	0.0239	0	0.0263	0	0	0	0.0108	0	0	0	0.015	1.2533	0.04	0	0	0.0143	0	0.0189	0	0.0094	0	0	0.0491	0	0	0	0.0417	0.34	0.0476	0	0	0	4.5024	0	0	0	0	0	0.016	0.0109	0	0	0	0	0	0	0.1325	0.0144
HOXA3	1.1673	2.4261	0.1642	3.2218	0.739	0	0.0502	0.0935	0.0112	6.0128	0.1898	0.0861	0.2785	0.7795	0.5694	0.6132	0.2058	7.4965	0.9222	0.2725	0.2512	0.3935	0.082	7.5533	0.014	0.1866	1.0369	0.1996	0.1791	1.52	0.1794	0.3112	0.071	0.2431	2.2892	0.2165	0.8851	0.4754	1.0153	0.2145	0.7504	9.04	0.3947	0.1736	0.7409	0.1253	0.2101	0.3046	7.5318
IQCE	12.9267	3.0348	3.9679	7.0856	3.1147	0.8319	3.663	2.2469	11.6567	3.5081	8.1217	2.6098	17.6067	7.4802	2.8881	2.9018	4.6669	5.326	5.891	4.5214	6.903	6.0517	3.8355	5.5351	2.5659	2.8097	2.2473	5.5199	3.4984	21.9685	3.8257	11.0561	4.4418	14.6396	6.4477	5.1256	3.4961	5.8753	2.2429	14.3769	3.7014	5.0271	3.5335	4.1394	4.1639	3.1695	2.4414	6.3996	2.8662
ANKRD7	0.1634	0	0	0.0715	0	0.3169	0	0.0148	0.0795	0	0.0337	0	1.0092	0.5807	0	0	0.1558	0	0	0	0	0	0.0388	0.1335	0	0.0204	0	0.0189	0	0.1295	0	0	0.0336	0.1051	0.0602	0	0.0157	0	0	0	0.0592	0	0	0	0.0413	0	0.0199	0.036	0.1374
HOXA13	4.6349	0.0292	7.0401	4.6166	0.0409	0.0344	0	1.4557	2.4158	0.2372	0.6245	7.681	4.1912	2.3546	0.2249	5.8777	3.5758	0.1365	0.1689	0.8099	1.6226	4.9998	4.9334	1.6758	0.0119	14.3092	1.6876	3.503	0	9.4868	2.0314	4.09	0.8545	0	3.5878	3.4743	0.3382	0.5537	1.0275	0.0781	0.7434	0.1597	5.0091	0	0	0.0193	0	0.0216	5.1282
EVX1	7.0204	0	0	0.0323	0.0412	0	0	0.0266	0.2154	1.7909	5.0198	1.6939	0.0123	0.8521	0.034	0.0151	0.0176	0.0187	0	0	0.046	0	0	0.0603	0	0.0552	0.1108	0.1365	0	1.228	0	0	0.0304	0	0.1993	0	4.398	6.2535	0	0.1179	0	0.0344	0.0533	0.0343	0	0	0	0.0163	0.0709
STX1A	7.2079	0.8807	0.8067	1.7609	1.0864	0.9697	0.6734	0.6178	4.6884	2.1427	0.7607	1.038	3.8964	23.3027	0.8491	0.7287	1.3914	1.0053	1.6446	1.0803	0.7322	1.065	0.9245	0.589	1.5557	1.2552	0.7657	2.1102	0.7784	2.6053	2.615	0.8562	0.566	1.1584	2.109	0.6563	0.6192	0.8711	1.0541	2.4121	0.96	0.2976	1.1625	1.0745	1.0332	0.3453	0.4736	1.4205	0.9185
CRHR2	1.8757	0.0129	0.159	0.1137	0.4174	0.1604	0.2269	0.0587	0.0253	0.3487	0.1206	0.1135	0.7376	0.0433	0.1197	0.5195	0.1704	0.1981	0.1838	0.4002	0.5168	0.2381	0.1853	0.0531	0.1745	0.1135	0.0781	0.015	0.2943	0.1374	0.1013	0.3515	0.0535	0.0716	0.4469	0.0489	0.025	0.3069	0.2671	0.2077	0.1295	0.2883	0.0939	0.2866	0.1477	0.2187	0.0316	0.2294	0.1405
GHRHR	5.6924	0	1.0634	1.1758	2.7149	0.0836	0.0345	0.3141	1.5235	0	0.0652	0	0.1056	8.1991	0.091	0.081	0.0188	0	0.4969	1.4976	12.6217	0.3862	0	11.5562	0.0965	0.355	0.5699	3.7848	0.2237	24.247	0.0616	0.0513	0.0813	18.8486	0.0388	0.1487	0	0	0	3.3477	0.0143	0.0554	0.2283	4.294	0.4192	0.0313	0.3079	4.0103	0.8165
HSPB1	2223.28	3562.64	554.266	518.075	746.342	1899.12	358.742	506.514	1914.05	2761.05	846.829	497.579	1608.35	1644.3	334.043	502.947	583.44	1491.87	793.895	756.457	404.929	400.497	236.545	164.931	754.611	350.509	978.84	1551.38	660.6	769.981	1519.07	382.709	677.23	307.212	1148.13	324.973	1855.44	954.026	847.188	1598.12	400.508	138.594	906.479	927.816	900.378	128.504	426.599	540.151	1430.84
NPTX2	20.474	0.423	0.2334	133.18	1.4388	0	0.0535	0.0591	13.9959	0.6688	0.0506	0.2245	0.4095	23.1248	2.3152	2.2631	0.429	0.0623	0.7712	17.4325	49.4694	0.2997	1.8656	0.0835	0.0599	1.3467	0.1474	0.0757	39.859	2.9604	3.1245	0.1769	0.0842	19.2316	1.0446	0.0923	0.0157	0.1159	0.0593	94.6536	0.3111	0.0955	0.3543	0.1329	0.9293	59.7703	0.0199	21.6125	0.2161
PTCD1	1.0457	1.1004	0.6127	1.0101	0.6447	1.5051	0.4468	0.7473	1.306	1.4359	1.6886	0.511	1.7668	1.7512	0.4612	0.9732	1.506	0.6196	1.4239	0.7531	0.8966	0.6384	0.7763	0.7471	2.1161	0.3913	0.8113	0.5643	0.6534	1.3581	1.2113	1.2722	0.7888	1.3124	0.9095	0.8032	1.6168	1.4605	2.0009	1.2299	0.7418	1.0781	2.076	0.8495	1.1879	0.7935	1.3468	0.9417	1.0673
NUDT1	21.4784	12.5017	4.1979	12.3763	7.9651	27.7097	4.0294	3.1636	43.1138	2.2079	7.6388	12.2884	57.332	28.8657	4.2495	7.3266	13.9689	11.9354	10.305	7.2602	10.0034	7.9216	5.8217	4.8577	10.1417	13.4955	6.5066	11.7998	17.5196	13.5408	5.5677	9.5253	9.9618	11.2198	16.0479	6.9034	10.0834	4.0803	16.6254	33.229	6.0253	1.5199	23.2042	5.8527	14.3458	4.0778	7.0598	12.4015	13.7895
HYAL4	0.155	0	0.0184	0.0791	0.0252	0	0	0	0.088	0	0	0	1.6594	2.2885	0	0	0.0431	0.023	0	0.0214	0.0141	0.0442	0.043	0.0369	0	0	0	0.0418	0	0.597	0.0705	0.0196	0	0.0166	0.1998	0.034	0	0.0213	0.0437	0.0481	0	0.0211	0	0	0	0	0	0.0598	0.0434
MOGAT3	0.0581	0.0607	15.8368	12.4133	9.7401	21.6926	52.3078	3.416	4.7715	10.3946	24.0092	11.0911	2.8177	6.4601	12.7323	35.6853	61.1013	26.9674	8.3106	52.1672	1.2369	31.6216	26.2424	22.1974	9.1606	20.4756	4.7656	18.9124	93.6842	14.4285	31.9797	54.9125	23.3128	0	31.4483	50.5892	39.7979	57.7012	9.3918	2.2212	26.7872	0.1425	20.6713	2.833	14.3288	5.7789	2.253	18.2598	7.7195
PLOD3	172.697	34.5053	34.3966	69.2995	40.6191	38.1966	55.8056	34.2778	88.9748	95.4852	108.167	43.8592	91.2005	115.374	36.3643	32.6184	85.665	89.3096	84.729	72.4505	59.2415	82.6621	30.8593	54.0168	73.0474	56.0965	38.1731	98.77	96.9156	118.947	109.998	119.641	103.494	85.0489	122.727	70.4524	73.6907	74.6152	31.4929	67.812	53.9796	27.5888	20.8343	51.395	90.2399	27.8594	28.321	78.0597	39.6232
CLDN15	15.0251	10.9353	14.0332	36.4899	73.9806	1.7511	93.7146	10.4076	18.8216	54.6601	74.5804	11.6899	4.4022	10.8602	8.7897	32.4176	30.1958	181.551	29.2831	90.0433	33.9692	43.966	45.1909	70.2528	99.2721	7.3708	42.2889	9.9233	79.1032	6.0633	61.133	177.802	44.5642	4.8766	37.3125	77.0432	36.7058	55.9258	37.6159	5.3828	84.7934	20.2529	14.7162	3.1011	14.3356	3.4249	14.8641	1.9455	30.3609
EZH2	7.0606	0.7955	2.3115	16.6817	3.9926	7.6296	3.3116	1.484	12.7773	3.4857	12.4028	17.0493	26.7463	11.5961	1.6769	3.1665	9.4305	9.4344	5.5445	4.2167	3.2974	2.8502	4.3868	3.0426	4.6406	12.1237	2.452	9.3518	38.2965	11.1306	11.7602	5.428	2.5816	11.4026	5.9879	3.7931	11.7257	10.0766	1.3244	5.6033	17.1695	2.3279	9.5335	1.7932	7.4837	1.8115	3.7078	10.8637	12.1859
ZNF862	5.2537	1.4862	1.7507	3.2559	1.2567	0.4667	1.5919	2.5286	4.8161	2.533	3.2873	1.5563	4.0161	2.6068	1.3269	2.0559	1.8795	3.4817	4.1142	2.2222	3.0502	1.6166	3.4947	3.2613	0.9909	2.2383	1.1398	3.606	8.508	1.8263	3.0119	6.5225	2.3062	4.4364	4.1905	2.1805	0.8485	2.2572	1.1876	2.609	3.2985	3.3583	2.0709	1.4135	0.9359	1.7996	2.5923	1.3431	2.0773
SFRP4	11.0591	86.7546	7.557	33.0278	0.631	0.0249	0.2158	0.9948	1.9523	9.6723	1.5871	0.564	4.9624	0.6274	1.219	1.3461	0.5556	0.5919	7.2581	3.161	2.4887	3.9156	0.6376	0.0721	0.0517	18.4471	0.1485	1.0454	1.439	13.1352	14.5723	6.6456	0.6103	4.9947	4.9608	0.9301	1.8877	3.7184	0.5805	17.907	0.2303	1.0223	2.0142	0.8033	28.1384	0.2097	0.1032	14.3933	1.7133
MEOX2	0.1194	1.2054	0.1704	2.057	0.9044	0.1842	0.8436	0.7736	0.0203	0.3204	4.2872	13.7941	10.8126	0.3249	1.1302	0.878	0.9715	6.2367	0.2956	0.1485	0.3096	0.3828	2.7806	1.4294	0.0765	0.5214	0.3453	0.1692	0.1774	4.1132	0.2444	1.1754	0.387	0.8637	1.2062	0.9043	2.1298	3.6019	0.3536	0.8627	0.9843	2.3663	0.2641	0.1455	1.8204	0.6413	3.0016	0.2996	1.1043
AGR2	0.1793	0	1.6259	61.2498	0	1.8644	0	0.0324	0.0872	0.0229	0	1.3197	5.7895	58.3679	9.303	0	1.5813	0	0.0282	0	0.9923	0.0657	0.2556	0	0.0438	0.0894	0	337.902	0.1268	32.2999	23.3863	0.0776	1.1988	1821.58	1.8052	0	0	0	0.0217	17.6661	0	0.0209	0.2912	0.1456	0.0453	0.3194	0.0218	768.822	0
BLVRA	100.924	33.6903	27.6185	45.4721	20.9689	19.6176	13.211	11.2522	37.1851	4.3106	6.5638	47.1588	110.787	135.308	16.1244	9.1459	59.6484	13.4072	59.2211	14.9494	16.5887	20.5358	3.8144	17.2776	63.3639	25.1167	38.8228	36.4076	5.9678	42.1252	32.1381	6.5041	19.3723	46.4344	43.6731	17.6609	1.8836	2.9552	15.754	68.1956	18.9028	8.5759	34.2341	44.2458	52.9352	20.8214	9.7041	71.9294	31.5351
GCK	0.0811	0.0188	0.6077	0.1449	0.0132	0.0167	37.4245	0.0598	0.1566	0.0363	0.0293	0	0.0316	0.1051	2.1564	0.0194	16.845	57.5751	0.1339	7.7218	0.0148	5.294	51.0831	0.0193	0	0.1063	0.0142	0.1095	0	0.0875	0.7748	79.8411	0.4869	0.0087	0.0581	1.3533	0	0	0.0114	0.0504	0	0.0221	0	1.4831	0.1912	2.9421	0.023	0.0626	0.0227
CLIP2	63.7099	31.9115	2.814	21.6325	1.632	1.3501	4.6841	0.9403	38.7405	32.7632	5.0075	11.2838	27.3551	15.8468	4.0973	2.5956	9.9869	8.6088	7.4644	5.4573	11.9319	4.3158	3.2246	1.2963	0.6396	7.8359	1.7457	16.3941	3.0136	22.0629	7.6997	2.7904	1.8249	35.0749	2.9207	3.9563	1.363	2.5222	0.3898	28.4788	1.8134	4.4154	1.613	3.3609	3.9695	3.9373	1.4311	31.8236	3.9134
LIMK1	30.3677	10.6354	5.1945	10.518	4.1772	3.0902	1.736	2.1168	17.7965	6.7549	5.886	11.2004	31.297	20.3504	3.7589	2.9796	8.3755	3.7461	4.8126	6.819	11.7512	3.9292	2.576	2.1274	2.9473	2.7839	3.1932	6.2447	7.4714	14.6379	13.493	5.079	5.5411	67.6245	9.614	9.4305	2.2338	3.5073	1.0382	32.3363	4.2022	3.3366	1.7029	6.7496	8.888	2.4811	3.8134	16.2894	8.8104
FSD1L	0.6021	0.6735	0.4703	1.7228	0.1681	0.451	0.2354	0.3125	0.8838	0.314	0.7137	0.7136	2.1518	1.0473	0.2136	0.3599	0.6578	0.5415	0.9302	1.2118	0.1956	0.2267	0.2861	0.2509	0.1592	0.582	0.0904	1.6882	2.3212	0.55	0.5736	0.5806	0.2116	0.7188	0.3019	0.2548	0.4389	1.2851	0.1031	0.6213	0.468	0.1815	0.3713	0.5648	0.4243	0.1639	0.1099	1.1342	0.5543
CNTNAP3	1.041	0.0259	0.3023	0.1708	0.1526	0.0642	0.0738	0.0423	0.2077	3.1316	0.0483	0.3831	0.0087	0.8033	0.1317	0.096	0.1613	0.0198	0.1063	0.2588	0.1217	0.1144	0.1484	0.0213	0	0.0714	0.0313	0.0421	0.1473	0.1581	0.7371	0.0844	0.166	0.2629	0.8883	0.6168	0.045	0.0246	0	0.5614	0.0377	3.1529	0	0.0423	0.1511	0.4276	0.038	0.109	0.0375
ELAVL2	0	0.2588	0.0295	0.1054	0	0	0.0841	0.0174	0.1501	0.0493	0.1789	0.0241	0.0563	0.0214	0.0444	0.0099	0.0345	0.0122	0	0.0114	0	0.0118	0.1374	0.1378	0.0118	0.024	0.029	0.0446	0	0.0509	0	0.0938	0	0	0.0829	0	0.0556	0.0683	0.0466	0.1027	0.1135	0.2363	0.0174	0.0112	0.0122	0.0573	0.0821	0.0744	0.301
KCNT1	0.0817	0.0221	0.0065	0.0556	0.0133	0.0112	0	0.0258	0.034	0.0325	0.0328	0.0159	0.008	0.0212	0.0256	0.0098	0.0152	0.0282	0.0849	0.0376	0.0297	0.0349	0.0113	0.0032	0.0078	0.0436	0.0143	0.0294	0.0315	0.0294	0.0124	0.0481	0.0229	0.0234	0.0156	0.0179	0.0092	0.0375	0.0038	0.0254	0.0547	0.0074	0.0746	0.0295	0.0401	0.0315	0.0425	0.021	0.0114
CA9	134.808	0.2145	0.1256	10.38	0	3.0961	0	0	1082.85	0.1181	0.0953	27.1065	7.7659	55.6395	5.0349	0.0632	19.8719	205.246	2.6633	0.1824	7.231	0.3763	0.1098	0.0944	0.2257	0.3075	0.6016	41.9785	48.093	3.582	1.2012	0.2	0.2853	1552.4	0.6055	0.2319	0.0296	0.0364	0.149	134.802	0.1954	0.036	0.5562	0.1073	2.5286	0	0.0375	460.368	0.4071
TYRP1	0.3411	0.7518	0.0135	0.058	0	0	0	0	0.1033	0.0169	0.0137	0	0.0775	0	0.0763	0.0136	1.1225	0	0	0.0628	0.3205	0.0648	0.3624	0.2979	0	0.7941	0.0996	11.9021	0.0188	0.1051	0	0.1148	0.0136	0.2924	7.4757	0	0	0.0313	0	0.2649	0.0481	0.031	0	0.0308	0.0335	0	0	1.0092	0
LHX3	0.0184	0	0.6443	0	0	0	0.0422	0.3146	0.0126	0.6924	0.1463	0.0483	0.0323	0	0.0148	0	0	0.0164	0	0.1222	0.0101	0	0.1686	4.5577	0.0315	0	0	0	0	0.017	0	0	0.1726	0.0119	0	3.8598	0.0124	0.0305	0	0	0.783	1.3406	0.0699	1.7672	0.8471	0	0.1099	0	1.5342
PTGDS	0.2871	662.188	1.8992	7.9529	0.9948	1.7069	0.0399	0.7588	0.1423	0.4668	0.113	0.5243	0.3202	0.5478	1.2824	1.0672	4.4647	0.0464	1.3494	5.2353	87.3717	1.0933	0.0868	0.0373	0.0223	0.7749	0.686	0.6127	39.0632	0.1207	0.3798	0.3952	1.6354	2.1647	0.2692	0.9624	0	0.0216	0.5963	32.579	0.0496	0.0213	5.8704	0.8058	0.5305	0.0181	0.3113	1.6522	0.5047
CUBN	0.6191	0.0892	0.1256	0.5556	0.1095	0	0.0652	0.0708	0.1236	0.0955	0.1078	0.0513	0.1995	0.0456	0.1204	0.1416	0.0757	0.0474	0.2876	0.0796	1.6892	0.1323	0.1154	0.0343	0.0182	0.205	0.0449	0.1555	0.1427	0.3306	0.0922	0.2061	0.0577	0.1681	0.1422	0.0281	0.0611	0.1367	0.0316	0.2089	0.2064	0.0829	0.0337	0.0564	0.316	0.0666	0.1	0.1772	0.0494
TLX1	0	0.0563	2.3844	0.4953	3.1874	1.1309	1.3793	3.2711	0.1102	4.6525	14.5109	13.6318	0.1575	2.6192	1.433	0.1934	0.6073	18.3548	0.9488	0.4692	0	0.7374	1.3001	1.8107	23.628	2.8009	0.9068	3.535	0.534	2.8663	1.3975	1.2041	0.2524	1.5944	8.2027	1.2424	11.139	7.3061	4.5386	0	1.9825	1.5859	1.124	1.8834	1.3816	0.2428	2.1359	1.7063	13.1661
KAZALD1	6.925	0.8861	0.6901	1.1433	0.4478	6.2613	0.35	0.5149	1.4916	6.5109	0.845	3.9873	1.1401	24.88	1.1072	0.5235	0.7222	0.7845	1.1761	0.647	0.3705	0.8124	0.8468	0.667	0.7974	3.4082	2.6762	1.3738	0.2521	1.9144	1.6979	1.2206	0.4889	0.611	4.0556	0.7375	4.0547	2.2158	1.4215	0.965	1.9475	0.2635	0.3002	0.3999	0.5849	0.2234	0.9977	6.3933	0.585
NPM3	121.983	9.2926	15.7798	48.5855	34.9599	5.3649	1.1069	10.799	143.025	69.238	78.5462	123.385	69.4652	88.761	17.1413	12.0375	71.4758	41.8363	71.4871	20.6104	7.5344	36.7759	31.2716	17.6603	183.9	23.3776	41.8597	29.9476	27.7275	83.649	46.691	17.5562	42.2989	60.8104	14.4253	3.5158	100.055	50.3625	36.6577	50.3421	37.6247	31.7869	50.7925	2.7268	30.8049	11.4169	37.3045	25.2025	58.8028
DKK1	0.1912	1.7971	0.6593	24.9364	5.7619	0.6685	0.2921	0.3022	18.4579	326.977	0.8509	721.535	6.1251	0.9166	0.1797	0.16	0.6382	0.0283	20.1584	0.2642	0.4	0.2724	0.0795	0.0911	0.0545	2.1428	13.8045	0.2064	81.2555	0.1179	9.7689	0.0724	0.0918	5.6554	3.0684	0.8814	0.4075	0.237	0	0.8913	8.2443	0.0781	0.1208	0.0777	16.7579	13.803	0.0543	31.4681	37.9127
EBF3	0.7014	1.0669	0.2316	0.8949	0.1396	0.016	0.4563	0.4515	0.4513	0.1278	0.3562	0.2382	0.0835	0.0303	0.1046	0.9224	0.1084	0.1155	0.4429	0.506	0.2056	0.2665	1.4581	0.7332	0.0222	0.1474	0.3687	0.1367	0.4631	0.2762	0.1418	1.1309	0.0561	0.1587	0.1786	0.171	0.1748	0.5796	0.3736	4.516	0.8646	1.178	0.1641	0.0422	0.2869	0.864	0.3209	0.0802	0.0983
SORCS1	0	0	0.0051	0.2175	0.0069	0	0.0109	0	0.0097	0.0127	0	1.1169	0.0124	0	0.1316	0	0.0059	0	0.4064	0.053	0.0116	0	0.0059	0	0	0.0062	0.0075	0	4.053	0	0	0.6777	0.0051	0.0046	0.0122	0	0	0.0117	0	0.053	0.9278	0	0	0	0	0.0788	0	0.0055	0.436
UBE2S	14.7709	9.4012	4.3297	15.9148	5.2641	33.1713	4.9059	4.2357	34.617	7.1015	13.8877	18.6649	36.9471	16.3557	5.5405	1.8867	21.3764	14.3428	7.511	7.6508	6.9005	6.3991	4.9001	4.0661	18.7322	20.6687	7.7368	12.3243	17.8349	13.82	15.3652	9.114	6.9938	24.3564	15.6523	9.7582	27.8965	11.2431	5.3494	15.5356	17.1723	4.0709	8.3402	6.1845	34.5508	1.8926	6.9598	18.6835	17.136
KRT23	668.968	0	35.1385	192.52	60.3078	4.5023	0.0186	54.0246	3.8285	1.3705	0.2633	0.1487	41.3352	0.0189	18.6522	7.5903	0.1218	1.8812	32.0553	16.0687	1.3673	26.3669	1.0923	1.3384	0.6235	50.954	51.0691	163.655	68.305	226.923	53.8952	2.6152	32.7418	0.0156	5.8339	0.0641	21.61	13.6887	1.8729	45.9175	17.5197	0.0398	0.6455	4.6838	103.568	3.6577	0.0207	79.7888	3.9468
GIT1	32.0892	29.5488	12.7355	44.3891	10.1742	32.4023	6.1524	5.2103	30.7303	11.7867	17.4756	11.4241	58.9284	34.9424	8.4261	14.4601	12.9942	7.8961	18.7562	9.6884	12.1904	11.6523	10.408	11.2446	10.0292	12.5256	12.3677	20.7402	25.6747	45.3068	16.0329	14.8826	9.131	22.1105	24.7378	8.9424	12.2094	19.5048	5.2259	28.7882	14.0673	8.9882	11.0812	8.143	17.1829	5.5474	9.1801	15.6003	12.6073
RUNDC3A	0.3898	0.1206	0.0618	0.442	0.0423	0.0712	0.0331	0.0365	0.3049	0.0775	0.0312	0.2774	0.2108	0.7854	0.1279	0.0207	0.1204	0.0385	0.127	0.3948	0.1339	0.1111	0.012	0.0413	0.0247	0.0504	0	2.8978	0.3574	0.8809	0.0394	0.0437	0.0728	0.1206	0.4343	0.038	0.068	0.0716	0	1.6416	0.0641	0.0472	0.0547	0.0704	0.0893	0	0.0123	0.546	0.1456
RNF43	8.8479	0	1.8829	5.2402	4.6889	0.6486	2.7505	1.647	6.043	23.815	40.5636	19.8597	3.0119	4.5643	3.171	1.1232	5.6368	25.8098	17.9005	1.6593	0.2441	2.6962	12.3048	7.7844	5.6471	1.3379	5.3029	5.8941	1.9829	4.1056	3.0925	5.0553	1.5143	9.1178	12.1139	1.9442	50.1091	44.9816	2.044	2.6273	9.7217	19.4748	1.3284	0.9995	7.8081	1.6508	2.1917	2.8406	20.6572
TRIM16L	4.8406	2.2994	43.9632	2.4035	2.5247	45.9418	0.7868	2.1083	2.1502	5.937	8.649	8.0978	34.1092	45.8847	2.9238	1.7242	16.5092	36.7165	4.6945	8.7551	1.7222	2.8236	3.6986	3.704	13.7881	3.2838	22.3303	9.0936	1.7492	26.3079	74.0789	1.857	43.9363	2.05	21.1824	10.0992	16.8815	10.8096	2.1029	4.6185	1.6276	20.1884	67.3958	32.3752	31.284	1.4956	22.6532	5.9328	14.3925
CDK5RAP3	1.7707	0.3244	0.7395	1.6943	1.7985	0.3018	0.4804	2.4147	1	3.5938	1.4794	1.6685	3.0619	8.8914	0.3378	2.632	1.6329	2.1848	1.781	1.1682	0.642	1.4637	3.6324	1.5981	1.5524	4.8108	0.2939	5.9782	4.5572	1.4863	2.4473	1.6315	0.8473	1.3255	1.2516	2.7458	2.0147	4.8608	0.1577	2.0196	3.2273	1.7513	0.2649	1.2019	0.0823	0.9201	1.2108	1.0431	4.671
SLC6A4	0.1014	0.1341	0.0145	0.0931	0.0198	0.075	0.0232	0.032	0.0276	1.1785	0.2194	0.3364	0.0415	0.0315	0.049	0.0364	0.1861	0.1081	0.1004	0.0336	0.0332	0.0173	0.0337	0.0942	0.2598	0.0443	0.0213	0.041	0.0502	0.1125	0.0184	0.023	0.0073	0.0521	0.0174	0.0267	0.0205	0.0754	0	0.0945	0.0643	0.0414	0.0384	0.0165	0.0269	0.007	0.0259	0.047	0.1875
ALDH3A1	1.0771	0.5083	14.9871	0.0559	2.4438	0.0225	0.0558	10.8789	0.6094	8.4067	57.0861	6.1539	3.1561	273.145	0.8527	0.0917	34.3756	29.8881	0.9035	1.1044	0.2789	0.983	0.4402	0.0783	14.6898	5.8811	0.0384	2.6745	1.8079	27.2746	15.5892	0.1382	1.3014	0.6337	2729.95	2.0673	47.8245	46.8944	0.2934	0.2893	0	401.029	1.8682	0.6229	4.2423	0.0253	38.4292	1.8036	1.9642
B9D1	5.3379	5.1088	1.2671	2.1835	6.9924	10.8151	1.6241	2.3244	6.8924	2.6774	2.4553	5.7907	2.1922	3.7404	1.6457	4.2294	2.1293	5.5007	3.596	3.7878	0.7737	1.711	8.7866	1.7878	3.0423	0.8374	5.9881	2.4371	8.7805	1.9432	6.015	3.1128	1.2612	2.0428	1.4911	2.6358	4.1646	4.4173	4.1913	1.0262	1.1791	1.6422	3.0664	3.6249	1.953	3.6291	0.5684	5.9164	2.7973
KAT2A	39.3634	25.5719	20.9204	68.8484	39.3607	26.1453	9.3515	18.5236	46.0958	57.8869	67.2223	54.0793	86.5434	203.041	11.8258	56.5873	52.6966	75.192	60.0223	25.6128	9.6394	20.6618	28.286	22.9532	68.8691	25.689	18.0573	76.4277	52.9323	54.9798	37.5549	24.6739	15.6244	35.1058	34.0267	22.7429	36.1939	35.7625	14.723	33.2635	37.5317	31.0879	30.6824	24.7865	24.0603	14.9165	29.2209	24.6951	53.1554
HSD17B1	1.3063	10.5576	0.2329	0.2778	0.3546	2.4175	0.3879	0.3898	1.1866	0.9734	0.5498	0.9507	0.3603	7.3045	0.3215	0.2863	1.0899	0.6128	0.2395	0.421	0.4158	0.5273	0.2112	0.1556	0.5889	0.6336	0.7629	1.1748	0.8984	8.2528	0.429	0.412	0.4181	0.2566	0.9668	0.6211	1.9535	0.8695	1.3507	0.8117	0.4601	0.5929	1.2836	0.6485	0.4809	0.4777	0.1855	2.8009	1.1286
CNTNAP1	0.6062	3.6962	2.8347	3.9359	0.2413	0.3878	0.3001	0.1561	0.3977	0.6224	7.0715	1.0589	7.285	6.4569	0.6781	0.4992	4.4209	0.449	1.2348	0.8932	0.9434	0.7773	0.336	0.1845	0.163	1.2742	0.5192	1.7265	1.2453	1.2974	2.8485	0.7989	0.4446	0.9743	0.8491	0.7687	0.3626	1.4934	0.0285	1.2347	0.7686	0.321	0.5532	0.839	0.8035	0.3345	0.3443	1.3951	2.1233
DLX4	3.2002	0.1222	0	2.6289	0.0953	0	0	0.0617	1.6351	0.0174	0.4928	0.2386	0.1824	0.2578	0.0157	0.112	0.1302	0.0173	1.953	0.2587	0.1597	0.0334	0	0	0.05	0	0.0205	0.4107	2.7442	1.0283	0.0887	0.0148	0.1405	0.0376	0.1509	0	0	0.0322	0	0.6184	0	0.0159	0.1726	0	0	0	0.0166	0.4519	1.0498
COL1A1	674.309	423.432	283.552	972.668	47.2709	2.1916	47.9629	19.9081	470.814	198.379	29.8074	13.2548	359.391	38.23	37.1194	75.2544	21.7648	17.7238	181.368	391.546	312.062	323.474	12.1362	26.8947	8.0436	126.175	5.1143	72.5004	100.112	548.986	373.806	172.095	67.7768	85.7596	160.94	94.0157	6.0139	44.479	3.9365	983.397	29.8013	8.9196	36.8012	56.048	623.23	48.8814	20.9585	155.689	18.8098
MPP2	0.3821	0.1854	0.0743	1.8436	0.0905	0	0.0265	0.0366	0.284	0.0828	0.0835	0.1517	1.8396	1.5839	0.2704	0.083	0.2222	0.072	0.2802	0.2399	0.2338	0.1781	0.1252	0.2068	0.0692	0.2426	0.0852	0.1406	0.5734	0.3105	0.158	0.2367	0.0417	0.0223	0.0796	0.0457	0.0312	0.0191	0.0294	3.6263	0.0587	0.0378	0.1024	0.0564	0.1125	0.0802	0.0493	0.2592	0.5159
CACNG1	0	0	0.0388	0	0	0.1342	0	0	0	0.1945	0.7846	0.1425	0.127	0	0	0.039	0	0	0.0598	0.0901	0	0	0	0.0777	0.2787	0	0	0	1.2924	0.2011	0.0494	0	0.1175	0	0.7945	0	3.2931	2.6057	0	0	0.1379	0	0	0	0	0	0	0.1259	0.5485
RANGRF	0.4986	1.5269	0.1778	1.1449	1.2666	1.9683	0	1.1657	0.4755	0.7579	0.2158	1.5239	2.1257	2.1699	0.2811	0.3576	0.3744	0.3102	0.4935	0.8263	0.3264	0.3409	0.0829	0.4275	0.7666	0.2612	0.7861	0.6053	0.4444	0.4609	0.3627	0.3019	0.3949	0.4487	0.8142	0.3282	0.2684	0.1236	1.5184	1.7193	0.4741	0.2037	2.3305	0.405	1.0572	0.5181	1.0618	0.2309	0.4191
MYH1	0	0	0	0.054	0.2182	0	0.009	0	0.008	0	0	0	0.1373	0.0365	0	0.0084	0	0	0.0388	0.0682	0.3463	0	0.1955	0	0	0	0.0618	0.5708	0.0815	0.2608	0.1603	0.0089	0	0	0.1212	0.0929	0	0.0097	0	0.0219	0	0.0096	0	0.0764	0.1039	0	0	0.6079	0.0099
MYH3	0.4237	0.9363	0.4684	1.0216	0.7969	0.575	0.2831	0.6493	0.2742	1.449	28.1688	1.8592	0.7238	0.4445	0.4947	1.3522	0.6186	0.6307	2.1318	0.7285	0.2774	0.2444	0.8366	0.8173	0.4524	0.6011	0.501	0.7201	1.2797	0.2154	1.0692	0.6174	0.1907	0.4017	1.0378	0.4045	0.0927	0.4551	0.8602	0.2073	0.6983	63.1788	1.0036	0.4216	0.0468	0.6458	0.8933	0.3679	0.7033
NAT9	31.6981	8.542	9.6099	37.6556	13.1988	32.0211	11.0063	15.5876	17.3493	11.9384	34.2625	23.9277	36.5404	38.8561	5.5795	12.098	26.7076	15.4099	25.0995	16.0849	7.7316	13.5394	32.3051	9.4897	39.1963	11.6867	8.1791	30.8136	24.4625	35.2125	17.5401	12.3472	7.1197	13.5063	14.9764	11.8042	57.0347	48.0519	6.8771	27.3383	34.837	7.6797	11.0619	14.8477	18.3954	9.4796	14.0286	11.8641	21.2164
RAB34	92.7204	31.4341	5.4271	82.2635	36.2103	80.3099	1.9313	2.0317	10.9513	14.374	2.1032	58.0074	58.5251	57.7389	8.3028	18.017	13.9659	0.6477	39.6038	23.1448	5.9295	20.8298	2.8514	8.0706	12.9262	22.8293	28.2979	3.3829	2.25	7.5895	23.2735	7.123	27.0403	9.135	4.624	5.8985	1.1394	2.1428	1.9946	45.5284	2.2691	1.0857	23.1252	2.5421	14.0144	3.0294	11.4304	7.544	1.8016
ODAM	1.9036	0.0631	0.097	0.4857	0.1329	0.0559	0	0	0.0618	20.0609	5.9517	130.46	2.6472	0.5636	0	0.065	16.222	92.5328	0.0498	0.0376	0	0.0775	0.1507	0	0	0	0.4764	1.0272	0	0.0419	0	0	0.0326	5.1279	3.3891	0.3581	1.098	0.8987	0.0767	0.3802	0.1724	33.2522	0	0.0368	4.5253	0.1256	0	0.105	0.2667
NMU	0	0	0.0518	0	0.1419	0.0896	0	0	0.2968	0	0	0.2536	15.7764	0.3386	0	0	0.1212	0	0	0.1203	0.3566	0	0.1207	0.0519	0	0.1268	0	0	0.0719	0	0.2641	0	0	0.0467	0	0	0.0489	0	0.1843	0.1354	0.0921	0	0	0	0.3208	0	0	0.5044	0.4272
CPE	18.8845	101.872	32.7677	368.899	158.088	64.8848	8.8224	12.3644	9.9428	22.0212	31.1162	13.5585	40.0767	18.6822	25.2627	34.3503	101.313	0.121	73.8696	22.7984	302.284	120.789	68.7346	56.0967	3.4319	63.3928	31.7567	67.3144	115.25	21.5726	33.8528	27.286	20.5777	152.871	17.9872	12.8217	8.1717	24.3239	6.0103	251.416	30.1446	16.1335	54.6281	79.0649	52.8667	24.1241	143.942	18.431	4.2356
NEIL3	0.2915	0.4735	0.4505	2.678	1.8041	3.6568	0.1855	0.0768	0.5793	0.1738	3.4357	5.9195	7.2227	10.3287	0.137	0.1917	2.858	1.0365	0.4275	0.5033	0.2386	0.3115	0.6666	0.434	1.2867	4.5391	0.5874	2.2221	3.0557	3.3692	7.9097	0.2943	0.0875	1.4993	2.2343	0.7997	1.455	0.8431	0.0206	1.4492	2.6952	0.1588	0.5832	0.4934	4.6582	0.5218	1.3039	3.1504	5.33
NSD2	5.2073	1.2276	3.2701	15.9923	5.547	2.1887	2.4491	1.4311	4.6068	4.0964	6.2193	8.1991	24.5085	3.685	1.7453	2.5199	4.4809	6.1125	5.8191	4.0705	3.6689	5.5004	3.6212	3.9866	1.1678	11.1	2.2378	5.662	15.8227	7.1009	8.2597	4.287	6.1193	10.3421	5.3398	2.2489	3.9092	7.9038	0.4591	10.7868	6.8271	2.8533	2.7731	1.4892	4.0909	2.0992	1.9321	8.5839	5.5701
NKX3-2	0.1254	2.0941	0.1565	0.5757	0	0.1933	0.0239	0	0.3416	0.1681	0	0.0274	0.4759	0.8525	0.0252	0	0	0	0.0345	0	0.0855	0.0268	0	0	0.0535	0.2189	0	0.1268	2.7002	0.1738	0	0.0237	0.1354	0.2015	0	0	0	0.0259	0.0265	1.11	0.8741	0.0768	0	0	0.2215	0	0	0.0242	0.0263
MFSD10	181.503	35.2204	10.9723	60.7277	21.7412	29.8207	5.5027	8.1083	165.202	11.9173	15.7933	25.1131	203.673	41.5398	13.7352	16.1694	18.5072	16.7449	31.7021	14.6956	20.2761	19.3465	4.9586	8.0216	9.3201	14.7518	16.6691	43.0403	65.0785	50.5615	29.3356	13.5264	21.9106	22.4935	23.5705	12.8496	9.9111	10.5079	5.1789	109.168	14.0336	7.659	8.8185	11.0102	22.9736	6.6517	8.275	22.8762	15.4182
NCAPG	1.3291	0.2745	0.8751	7.5356	5.1806	1.4236	0.9815	0.2492	3.2339	0.7575	9.0104	15.8679	20.3548	7.0496	0.4588	0.66	7.019	7.3998	1.6868	2.7719	0.6535	2.6217	1.8095	1.9619	2.2832	19.1786	0.8291	4.4569	9.1419	5.8741	7.1728	0.8182	0.4523	5.6711	4.4566	2.0194	7.5977	7.3011	0.1236	7.4875	6.4165	0.6444	0.6274	0.439	6.5173	0.4149	2.613	13.7429	10.9637
CRYAB	327.851	457.453	3.2106	9.2378	1.2454	6.4095	0.6776	4.8328	4.6163	5.2945	1.3503	6.4672	123.681	90.222	7.783	2.9971	3.2844	0.5449	6.5301	3.5031	3.7679	2.9373	0.3756	0.7839	1.1715	3.0566	0.5766	14.7956	1.1824	13.8422	6.4265	4.0426	1.6149	2.178	18.0132	3.484	0.76	1.5863	0.505	8.1203	0.5114	0.7909	1.7122	90.6689	10.2498	2.5934	2.8864	1.2204	0.9357
CCDC34	15.6153	2.2406	2.6217	11.6736	4.3276	2.2815	2.0048	1.2984	22.365	40.5419	76.002	40.8119	34.5223	9.9188	3.0153	2.8164	8.7235	17.8768	6.202	5.0894	2.7281	6.3418	11.0477	5.7417	6.221	13.952	2.8317	10.1816	14.6736	7.1974	8.5746	8.4165	3.0742	5.1659	9.556	2.0141	59.4389	40.2533	2.3563	4.0429	8.1045	9.9788	18.517	1.9658	9.0169	2.2777	6.1848	11.3307	12.8189
SNX15	0.087	0	0.1034	0.3994	0.2125	0.0179	0.0664	0.1374	0.0987	0.4666	0.1569	0.1646	0.3217	0.2817	0.0584	0.1456	0.2177	0.335	0.1594	0.0961	0.0554	0.1735	0.3857	0.2589	0.0495	0.329	0.0305	0.1525	0.402	0.335	0.3427	0.3182	0.0731	0.0932	0.1246	0.21	0.1658	0.7665	0	0.1081	0.2113	0.0474	0	0.0707	0.0128	0.0603	0.0494	0.1678	0.134
FOLR1	152.997	0	0.3154	2.911	0.3457	0	0	0.6148	29.9438	0.2372	0	0	123.273	19.7617	2.4216	0	2.1766	0.0393	2.1399	1.0627	4.4637	0.2646	0.5515	0	0	0.1544	0.9296	10.1647	1.1386	17.5793	1.6085	0.1339	0.0955	0.0569	0.3421	0	0	0.0731	0	5.1931	0.028	7.9841	0	1.365	0.2735	0.337	0.0377	0.2389	7.4339
APOA4	0.1925	0.201	6.3505	0.2947	0.4232	0.2969	0.147	905.691	9.082	17.7731	0.2083	0.1681	0.1405	180.744	2.3255	0.0345	24.8144	2.9088	0.2647	5.1052	226.182	44.3033	4.1617	11.0037	0.2878	9.748	1.5177	0.9349	0.143	0.089	17.6821	1.0565	2.8418	275.008	31.8926	3.7389	0.0648	0.0795	0	0	0.2746	0.2359	29.6718	13689.8	0.4252	0	0.246	1562.82	4.45
UPK2	0.2519	0.4384	0.2246	0	0	0	0.0962	0.0796	2.1883	0.1126	0	0	0.1839	0.049	0	0.0452	0.0525	0.1679	0.1385	0	0	0	0.1047	0	0.0538	0.055	0	0	0.0624	0.9317	0.0573	0	0.4989	0.2429	0.1083	0	0	0.052	0	0.2935	0.0399	0.4117	0	0	0	0	0	0.0972	0.2647
NECTIN1	11.7462	2.9376	5.3744	22.0454	8.4333	0.7486	3.1675	1.448	13.1664	14.4552	5.6392	20.113	8.5957	4.1108	3.7781	3.2738	4.8358	21.243	4.064	6.252	17.7407	4.0562	8.0348	5.3708	5.2143	1.9451	5.3407	2.3677	14.539	36.54	14.1827	6.1429	5.2954	13.1225	6.3363	4.0426	2.0965	2.5741	0.9424	12.9404	15.3749	9.841	3.4211	4.142	4.0171	6.8772	5.069	7.2491	7.0493
KIAA1549L	1.8147	0.0329	0.1272	2.2965	0.0205	0	0.004	0.0033	0.5074	0.0188	0.0038	0.0092	0.3247	0.0693	0.0549	0.0038	0.0088	0	0.5365	0.0348	0.0258	0.0179	0.0044	0	0.0045	0.0366	0.0055	0.1401	0.0571	1.3189	0.0334	0.0199	0.0567	0.0034	0.0225	0.0069	0	0.0303	0	0.4937	0.0133	0.0129	0.0398	0.0213	0.0556	0.0073	0.0045	0.0526	0.022
MDK	690.178	396.752	46.7702	390.199	346.156	643.863	5.8098	16.4612	23.2143	325.107	721.42	535.374	165.605	356.851	29.9872	32.0475	61.2432	116.507	30.3159	103.447	39.7375	27.9132	14.6892	34.9887	173.493	100.311	86.1084	69.905	37.4506	23.6355	272.774	25.7469	171.135	28.2674	106.457	29.0354	622.23	352.293	86.4553	383.892	170.85	118.392	383.953	8.1446	161.682	5.2713	8.047	58.8501	223.427
NAA40	11.7679	3.5436	4.3632	18.4447	3.6983	3.6996	2.6461	4.388	10.3595	5.172	6.8081	8.7176	22.2237	10.6277	2.855	2.8868	6.6492	7.6049	8.1792	3.7552	2.3052	3.9414	6.272	6.5419	2.4818	8.8197	3.3342	5.2318	12.2881	7.6394	8.9204	6.689	4.952	9.1928	6.1856	3.2465	4.7264	9.1837	2.0407	9.8133	9.5722	3.3754	6.1794	2.8149	4.781	3.1764	2.8044	11.3569	5.5453
SLC35F2	29.1876	0.5235	0.7249	14.0341	0.278	0.4514	0.1242	0.2312	17.752	0.4362	0.2346	2.5739	1.9826	17.6145	0.6384	0.7727	3.9682	0.1987	0.8495	0.3874	0.5324	0.5038	0.3211	0.2324	0.1736	0.7985	0.2137	0.8061	0.4429	13.0792	1.5712	0.754	0.4245	12.5697	0.6115	0.2676	0.4924	0.7389	0.2407	3.5616	0.6443	0.3819	0.3338	0.9081	1.5086	0.4225	0.5022	2.2749	1.811
CALCA	0.3665	0.2087	1.2594	0	1.3021	0.0411	0.0254	1.579	1.2256	0.0298	0.0721	0.2619	0.2335	100.907	0.3488	0.0717	1.3064	0	0.8428	0.2761	0.0182	0.057	0.1939	3.2373	0.0854	0.1454	0.07	0	0	2.3409	0.2121	1.0845	0.3359	124.172	0.1432	0.5264	0.0673	0.0275	0.1409	0.3726	0	0.2722	0.463	8.498	0.0589	0.1385	0.7663	0.1543	0.14
CHKA	14.0602	6.1771	7.2155	26.4458	26.3709	11.8726	6.6513	5.1582	14.1939	47.4162	53.1219	93.6718	30.1508	5.2795	5.8529	5.3173	17.7788	31.4538	22.2325	13.5893	5.2309	9.1617	13.695	16.2303	15.8635	20.9479	12.5148	4.833	16.9086	11.8851	16.4235	11.5977	26.666	6.9022	14.7059	10.1225	30.2159	34.0521	4.4799	19.1131	28.8812	18.5141	8.2128	6.245	19.2324	3.4665	5.8335	18.9713	23.6989
PTPN5	0.1417	0.0269	0.2756	0.138	0.151	0	0.0688	0	0.0088	0.1612	0.0836	0.0562	0.3912	0.05	0.0207	0.0185	0.0215	0	0.085	0.1174	0	0.2752	0.0428	0.046	0.011	0.6297	0.0812	0	0	0.0238	0.1757	0.156	0.0278	0.0828	0.1771	0.0339	0	0.0851	0.0109	0.2521	0.0245	0.0316	0	0.272	0.4097	0	0	0.169	0.0108
VWF	3.142	36.8807	10.3888	36.6773	6.9594	7.8203	91.4827	8.0889	1.7551	14.7486	15.7611	9.5355	25.2746	1.6793	17.049	17.6132	15.3078	16.3201	5.6372	25.7624	11.1235	10.7541	47.1503	20.5896	5.8571	14.5905	10.3598	18.3209	11.9475	12.8359	18.7376	37.0767	16.3286	58.1764	29.1032	13.1567	9.3336	46.0425	23.3753	21.5546	20.8645	83.7219	9.2567	9.5177	40.0844	42.0329	36.8822	22.8638	10.7535
ASIC1	5.4713	0.4632	0.0352	1.6036	0.5178	0.152	0.0094	0.0934	1.9057	4.4626	17.6223	9.2228	0.3743	13.9546	0.268	0.1061	1.1309	1.2486	0.8268	0.2757	0.3833	0.2949	0.123	0.6163	1.0421	0.2367	0.1295	0.01	0.122	1.0026	0.4034	0.1399	0.5324	0.6496	0.1801	0.1623	5.3072	6.3941	0.2189	0.7006	0.2109	14.7695	0.109	0.3003	0.5553	0.0683	0.1155	1.1414	2.9625
CYP27B1	0.6898	0.1501	0.9533	2.5743	0.3792	0.9043	0.2634	0.5313	0.5728	0.5976	0.6533	1.0543	1.9516	11.7118	0.2431	0.1392	0.8633	0.2874	0.3557	2.1081	0.1529	0.9581	3.1726	0.2618	0.0368	0.527	0.0227	2.7918	0.1494	2.312	0.745	0.4243	0.1863	10.7123	0.1853	0.1703	0.2611	0.2137	0.0365	5.7667	0.41	0.5988	0.1906	1.1908	0.9714	0.1792	0.0551	2.3961	0.5255
GLI1	0.9936	0.0324	0.6866	5.5618	0.2731	0.1724	0.3082	0.1864	1.248	0.2082	0.1904	0.1085	0.3536	3.077	0.3751	1.2026	1.658	0.6624	1.4514	1.827	0.737	1.4199	0	0.0333	0.4111	0.3931	0.0979	0.8545	1.0763	2.8564	1.0872	1.1048	0.5925	0.4291	0.4403	0.2249	0.1045	0.3207	0.0263	1.8667	0.374	0.0634	0.1961	0.3279	1.3855	0.1613	0.0529	1.462	0.0914
FOXM1	6.9369	0.6211	1.5603	18.9489	8.2689	2.0775	2.209	0.3365	8.9419	1.6344	18.3281	21.0025	42.6355	6.0516	0.6143	0.991	6.448	11.8198	3.8148	5.0214	1.7748	3.8627	3.9729	4.3806	2.4342	9.3358	2.6929	5.8595	18.116	9.394	11.8189	2.3642	0.5596	9.3073	7.3973	4.0555	12.4161	12.9735	0.1461	9.0949	8.0287	0.9054	0.7091	0.9353	10.8346	1.0271	2.5257	19.6183	17.4448
RAD51AP1	3.793	0.2698	1.3429	12.5465	4.9507	0.9906	1.2685	0.5249	8.3557	1.3616	8.6298	15.3054	19.8581	3.443	0.9142	0.695	3.2108	7.5548	1.6748	2.9828	1.1179	2.4138	1.8417	3.3234	0.8987	6.5989	0.8149	5.7593	8.6646	3.4812	5.3631	1.9282	0.5582	4.4317	3.9265	2.5519	3.5213	3.5458	0.1171	8.2836	3.3874	1.1536	0.9095	0.6522	3.8408	1.2085	1.085	12.972	7.6567
GSG1	0.0233	3.0057	0.0166	0	0.0684	0.0288	0	0.059	0	0	0	0	0.2863	0	0	0.1004	0	0	0.0257	0.0193	0.0127	0.0399	0.0194	0.0334	0	0	0	0.0567	0	0.0432	0	0	0	0	0.0201	0	0	0	0	0.0218	0	0	0	0.0379	0	0.0323	0.0398	0	0.0785
OGFOD2	0.4148	0	0.0657	0.2822	0.1051	0	0.0469	0.0291	0.0733	0.1649	0.0333	0.3086	0.1974	0.1194	0.0495	0.0331	0.0769	0.1775	0.1521	0.1273	0.0587	0.0525	0.1405	0.1098	0.0262	0.0671	0	0.2114	0.6999	0.1278	0.1816	0.1745	0.0664	0.1185	0.066	0.1214	0.0827	0.3808	0.039	0.2434	0.2727	0.1004	0.0194	0.0374	0.0271	0.0213	0.0785	0.2253	0.1421
MGP	112.8	56.6849	24.0145	137.215	12.9627	1.9665	8.052	6.958	74.8249	38.7889	8.2273	1.9488	88.5854	6.3848	32.5657	20.1207	10.8227	0.7411	89.6231	20.8302	100.099	44.0783	1.5904	2.3128	2.388	52.0879	3.1448	12.4448	13.3327	82.3424	41.6801	26.063	16.775	12.7686	28.327	5.5214	2.0132	13.6154	5.0826	84.3385	5.1454	5.6698	22.2441	13.8646	157.196	10.3979	26.6146	27.6914	9.3787
RASAL1	11.0317	0.0819	0.3672	6.8007	0.3593	0.0544	0.0225	0.0093	1.8238	0.1578	0.0106	0.0257	0.3179	6.4478	0.4857	0.5486	0.1473	0	3.1061	0.5973	4.318	0.176	0.0978	0	0	0.0771	0.9122	4.1789	15.6015	10.716	0.5752	0.0779	0.0953	0.1135	0.2528	0.4842	0	0.0486	0.0249	9.0485	0.1305	0.012	0.1858	0.0478	0.13	0.0204	0.0125	1.7484	0.0618
SLC38A1	94.6726	2.3814	8.4957	45.9614	2.5073	11.5296	0.9447	8.0364	37.8516	0.8723	13.4853	10.6305	44.4336	29.7231	4.3494	1.3385	13.1399	0.5592	7.0517	8.7053	2.295	4.6705	1.2578	7.6872	3.8887	11.5716	0.5424	23.7732	29.767	50.1136	5.1686	1.4555	21.0989	47.0366	3.3477	1.1169	0.0476	0.5257	1.2977	116.823	9.3746	12.8327	0.2143	11.1058	18.6005	0.5436	2.0897	99.6864	3.3988
FZD10	0.5177	0.6606	0.3077	2.4107	0	0	0.0494	0.0273	0.7641	0.4436	0.0623	8.4394	0.189	0.0671	0.1563	0.0774	0.162	0	0.0237	0.0358	0.3649	0.3134	0.0179	0.0154	0.0369	0.4331	0.068	0.0175	0.1709	0.6581	0.1373	0.0816	0.0621	0.2912	0.1298	0.0568	0	0.0713	0	1.4878	0.0273	0.0176	0.0273	0.1928	0.2859	0.0897	0.1103	0.2164	0.0725
CDCA3	2.4232	0.8989	0.9108	6.953	3.8564	7.6621	0.4986	0.4677	7.315	0.8304	5.6325	11.3413	19.3738	6.338	0.4207	0.6244	3.3049	5.2877	1.4363	1.3588	0.9263	1.5627	1.5926	1.6277	2.6277	3.8891	2.1201	4.78	6.1792	3.5952	4.856	0.7689	0.209	1.8282	2.1825	2.5793	6.8546	3.1171	0.7611	5.0446	3.2654	0.4623	3.4647	0.5894	6.9746	0.7138	1.6564	7.4256	8.0377
SPSB2	22.4047	17.7454	2.8007	9.9012	6.2629	15.1035	3.3513	4.2878	16.66	7.4353	7.3537	7.1861	23.0356	17.3463	2.8368	7.455	13.3208	15.1921	17.2749	9.6428	2.883	9.5998	6.3617	5.9412	15.4886	2.6467	7.9819	12.4559	4.8038	20.3137	14.205	5.0926	6.3411	11.3403	11.7627	7.9837	10.6472	7.9916	10.1366	14.8816	1.9035	6.1803	13.4964	6.192	14.9241	6.0813	5.608	3.8109	9.6349
RFX4	0.0318	0	0.0151	0.0324	0	0	0	0	0	0	0	0.148	0.1237	0	0.0171	2.3923	0.0088	0	0	0.0088	0.0116	0	0	0.0076	0	0.0092	0	0.0086	0.021	0.1175	0	0.008	0	0	0	0	0	0	0	0.0691	0	0	0.0401	0	0.0281	0	0	0.0409	0
GABRR2	0.3274	0.9808	0.203	0.6319	0.2086	0.0176	0.1196	0.1529	0.0388	0.1273	0.1335	0.3232	0.5487	0.7301	0.0573	0.2756	0.1069	0.038	0.1879	0.1769	0.0854	0.0487	0.1893	0.478	0.0365	0.2858	0.0748	0.4032	0.4652	0.3421	0.4013	0.1185	0.0307	0.0915	0.1346	0.2624	0.1724	0.5057	0	0.3582	0.3158	0.2093	0.0539	0.0925	0.088	0.2268	0.0728	0.3845	0.4546
UST	0.4223	4.4097	0.4882	2.3411	0.6119	0.1977	0.367	0.2485	0.4961	0.6902	0.3468	0.5723	0.5019	2.0828	1.2902	0.5327	0.1823	4.6342	1.0091	1.207	0.4371	1.083	0.1453	1.9667	0.0746	0.5595	0.0919	0.2947	0.1875	2.0466	0.5563	3.8367	0.3251	1.0111	3.4173	0.537	0.049	0.0842	0.1725	1.1538	0.1385	3.7957	0.2944	0.1065	0.489	0.2018	0.5955	0.5733	0.2693
ULBP1	1.0583	0.3376	0.1415	0.405	0.1508	0.0272	0.0168	0.0418	0.9463	0.1183	0.0159	0.0385	0.4121	3.9413	0.071	0.0158	0.0184	0.0392	0.0485	0.1644	0.3368	0	0.0367	0	0	0.4812	0	0.4997	0.131	0	0.1203	0.1001	0.0794	0.0283	0.9285	0.0871	0.0148	0	0	0.3288	0.014	0.036	0	0.0179	0.1169	0.0153	0.0188	0.919	0.0371
FANCE	6.7162	3.4379	0.671	17.2437	3.243	3.3209	1.357	0.7101	3.4895	3.3416	4.1105	7.9878	9.8909	5.1185	1.5574	1.1434	7.8709	2.2763	4.5126	1.2128	0.9269	3.2835	3.9982	1.2324	2.1877	8.1452	1.1812	3.5959	4.7621	4.204	7.415	1.3057	1.6748	3.8975	1.7295	1.342	2.9544	2.9581	0.818	2.2896	2.5181	1.644	4.8204	2.314	2.8864	1.6296	3.2504	4.5184	5.953
TULP1	0.0728	0	0	0.0743	0	0	0	0.0153	0.0165	0	0.0175	0	0.0142	0.3208	0	0.0174	0.0203	0.0216	0	0.0402	0.0265	0.083	0	0	0	0	0	0	0.024	0	0.0442	0.0184	0.0175	0.0312	0.0626	0	0	0	0.0205	0.3621	0.0308	0	0	0	0	0	0	0.0375	0.0204
MCM3	126.633	11.0451	15.1417	240.851	44.0477	57.3427	28.2245	12.4213	93.442	28.1001	63.7061	158.627	176.004	80.5804	17.1904	16.4379	78.931	75.6296	63.4874	26.3009	15.8438	40.7389	25.8066	26.7693	29.2502	55.9913	30.4202	75.2076	138.627	102.677	46.5424	24.6864	25.664	52.7514	23.2042	23.554	51.8749	50.6463	7.394	99.9101	24.3909	112.744	52.8794	12.9694	41.8568	18.1264	34.4824	86.682	133.563
MDGA1	0.9553	3.8428	0.6204	2.6018	0.1425	0.2667	1.651	0.0763	9.9336	0.2113	1.0484	0.1273	4.0145	0.8558	0.4009	0.9196	0.1175	1.0547	0.9567	0.75	0.7298	0.2793	0.0293	0.0395	0.0472	0.957	0.3594	0.4721	0.9212	0.5857	0.3292	0.4377	0.1665	0.8307	1.6292	1.344	0.5617	1.4042	0.0723	1.4341	0.153	0.304	0.4447	0.0939	0.2177	0.2857	0.1285	0.3765	0.858
GLP1R	0.1695	0.5973	0.0302	1.5409	1.4907	0	0.0081	0.0067	0.0722	0	0.0306	0	0.0495	0.0412	0.0171	0	0	0	5.6866	0.0263	4.7636	0.0272	0.0088	0.0227	0.0272	0	0.4121	0.0343	8.8873	0.0784	0	0.0321	0.0458	0.0409	0.0637	0	0.0071	0.0175	0	0.3654	11.5051	0.0433	0.0402	0.043	0.0468	0.0367	0.0361	5.9126	0.4008
RBM24	1.1162	4.5177	0.7961	1.5189	0.9695	0.9181	0.6156	0.5225	0.2112	125.313	39.9243	20.2717	16.8416	1.5101	0.6159	0.6078	2.0177	4.8502	2.9554	4.7279	0.8008	2.6148	1.4952	0.3249	8.1398	5.5221	0.3042	5.1362	0.0614	4.6247	3.5152	0.5633	6.0728	1.4085	9.7002	1.1159	20.0993	40.3392	0.5246	0.7321	0.4062	29.6713	0.9923	1.931	5.2782	0.1862	6.216	3.9568	11.1893
CAP2	17.0321	13.5048	11.3486	43.4051	25.0566	1.7229	25.3179	6.8726	5.9098	60.8438	129.47	85.7174	43.7221	18.9277	5.0949	14.7656	43.4246	37.9499	73.0934	47.2201	5.4377	49.7866	15.3933	24.2331	24.5441	38.1448	7.7397	14.3854	11.5037	12.9887	57.0512	9.0335	60.6682	9.9153	36.88	15.7408	43.0271	105.712	0.9845	5.226	11.6824	105.999	5.3194	13.4236	22.7518	5.0721	35.8333	13.2937	37.117
TSPO2	11.3929	0.0917	1.644	1.109	2.1878	2.6	0.0503	1.6647	20.862	0.7066	18.2937	0.4601	0.4231	3.0711	0	1.6532	1.5934	0.6439	1.1589	2.1831	0.4312	0.788	0.4928	0.3294	2.419	0.1725	2.0075	0.6396	1.8262	0.4262	2.4555	0.6979	0.9484	0.0847	2.0377	1.5609	0.9306	1.4691	0.1114	3.0077	1.9621	0.2152	1.248	1.3909	2.3276	0.2281	0.1683	0.4067	2.1035
FHL5	0.0995	19.6647	0	0.5076	0.1296	0	0.5824	1.8231	0.0678	0.089	0.6699	0.0579	0.581	0.4639	1.7091	0	0.166	0	0.0729	0.1374	0.0905	0.0567	0.386	0.7818	0.3399	0.1447	0	0.5099	0.0657	1.5022	0.0603	1.1045	0	0.3624	0.456	0	0.3124	1.1507	0.1403	1.7926	0.4414	0.3522	0	0.0808	0.6739	0.5514	0.339	0.6911	0.1672
GPR63	0.083	0.0908	0.0846	0.3269	0.0116	0.0439	0.0362	0.0225	0.0889	0.0318	0.0428	0.0414	2.0789	0.8484	0.1051	0.0255	0.3662	0.0316	0.0391	0.0983	0.0129	0.0304	0.0888	0.0424	0	0.0104	0.0125	0.1056	0.0705	0.2413	0.0863	0.0629	0.0256	0.1678	0.0306	0.0156	0	0.0294	0	0.376	0.0226	0.0582	0.015	0.0193	0.0314	0.0082	0.0202	0.1099	0.1795
SIM1	0.0305	0	1.4759	1.6131	0.0224	0	14.2383	0.4536	0.0104	0	0	0	0.1293	0	0.0184	0.0712	0.1083	0	0.1344	0.0063	0.0042	0.0131	0.3873	0.1146	0	3.333	0.0562	0.1792	0.8242	41.7265	0.0555	0.3641	0.011	0	1.0828	0.1106	0	0	0	0	0.5954	0.0062	0	0.0496	0	0.0106	0	1.3201	0.154
COL9A1	1.741	0.1889	0.4193	0.6231	0.3535	0.0279	0.3108	0.0357	0.516	0.1314	0.3426	0.0197	0.099	0.0439	0	0.0568	0.0943	0	0.1616	0.178	0.4318	0.3962	0.1316	0.0565	0.0097	0.2961	0.3803	0.2745	0.056	1.5574	0.1748	0.4365	0.1221	0.1308	0.9523	0.0298	0.1217	0.5044	0	0.295	0.0358	0.314	0.0428	0.1561	0.0799	0.1253	0.2119	0.2269	0.057
VNN2	25.535	0.057	36.6018	17.7506	8.7968	17.6371	0.9166	10.9993	2.7692	0.6343	1.3188	29.3763	18.3403	11.9165	1.8895	5.2831	12.8599	0.1212	2.9705	6.4888	3.0963	5.9928	1.1569	9.8826	0.9089	61.5693	0.7456	12.2774	3.5664	2.5727	75.0257	2.0239	10.4511	7.7866	2.3214	27.0855	0.3305	0.6537	0.3	4.8821	1.2106	0.6687	35.9487	2.0611	42.2809	7.504	1.8825	130.474	19.0335
GMNN	308.909	1.1344	11.6449	268.813	70.264	28.8559	26.2445	8.0768	217.422	12.7578	25.1273	51.6631	95.7916	33.023	11.5365	43.8655	67.1752	20.1021	63.744	39.0739	42.046	56.014	12.5764	21.1851	35.2932	51.0985	36.3069	37.098	63.9956	78.7224	35.6234	10.1081	35.2072	14.8146	26.5659	38.7784	30.4774	22.8919	8.3935	160.113	35.5441	40.2962	58.8446	37.6742	29.5841	38.0951	46.1833	35.7751	44.7754
EYA4	0.0158	0.1153	0	0.0121	0.0154	0.1362	10.3954	0	0.1397	0.0071	0	0.0138	0.5436	0.9686	0	0	2.1583	0	0	0.0065	0.0043	0.0472	0.1836	0	0	0.062	0	0.7278	0.5624	0.0073	0.581	0	2.6693	0.0051	1.0711	0	0	0	0	0	0.005	0	0	0.0128	0.007	0	0.0134	0.4079	0.9613
NR2E1	0.0564	0	0.0536	1.1227	0	0	0.0287	0	0	0	0.0271	0.0164	0.1977	0.0292	0	0	0.0471	0	0.0414	0.0156	0.0205	0	0.0156	0.0134	0	0.0164	0.0395	0.0152	0.0186	0.0522	0.0171	0.0142	0	0.0242	0.0808	0.1733	0.1518	0.202	0	0.0526	0.2265	0.0614	0	0.0153	0.0665	0	0	0.0435	0.0158
ARFGEF3	3.478	0.073	1.6414	10.912	7.3741	0.0059	1.0515	0.1626	1.2561	0.3195	0.0688	0.3204	1.5111	2.133	0.2801	0.4135	0.2107	0.0085	0.4454	0.2053	0.8007	0.1507	0.0555	0.017	0.0733	3.1655	0.4758	1.4307	8.3093	7.202	1.7158	1.0279	0.868	10.2358	0.2826	5.4392	0.0128	0.0866	0.0887	8.7083	0.0483	12.1993	0.2167	0.6425	0.3284	7.5792	0.0162	25.3236	0.5367
SLC22A2	0.1183	0	0.0169	0	0.2428	0.0146	0.0904	0	0	0.0423	0.0085	0.0103	0.0069	0	0.0762	0.0509	0	0	0.0521	0.2255	0.0129	0.0101	1.1019	1.7923	0.0101	0.1446	0.0373	0	0	0.0328	0.0538	0.1433	0.0511	0.038	0.3356	0.0467	0	0	0.01	0.011	0	0.0773	0	0.0288	0	0.0164	0.0101	0.0091	0.0099
MDFI	52.0833	4.1404	3.4659	49.6809	5.9214	0	0.8104	0.2471	12.4046	1.3485	0.9873	0.9756	2.9524	0.9767	1.7543	2.1232	1.1417	0.0248	5.5288	2.1755	9.7068	2.3154	0.2786	0.2594	0.1908	2.4625	0.4991	0.7685	25.9152	3.5114	5.4858	1.7547	0.6636	0.6822	1.7042	1.1767	0.3947	0.8768	0.4961	27.9038	1.257	0.616	1.1996	1.3612	4.4417	1.3738	0.7137	0.6682	0.493
PTK7	17.0347	7.2284	1.9557	23.3051	10.7014	0.0292	0.343	0.3137	4.6592	40.307	1.5918	63.1333	7.3173	0.3552	1.5356	1.6163	0.8414	0.2031	3.7524	2.8796	2.5108	3.4414	0.4389	0.3716	1.0769	1.7266	2.0375	1.0204	73.8576	5.0847	2.1712	1.8968	1.0553	1.1143	1.5508	0.8611	0.4984	3.8215	0.1533	21.4443	2.4375	0.927	0.3982	0.7361	4.6576	0.9008	0.7249	2.6638	0.404
TTK	0.6648	0.1829	0.6727	9.2075	4.1695	3.0901	0.9681	0.1856	2.0223	0.8018	4.6071	11.0852	18.9454	6.1044	0.2241	0.8539	1.7672	3.9164	1.8365	1.6529	0.3543	1.0308	1.0798	1.8117	2.4301	6.4791	0.7963	3.1661	6.7524	5.346	5.0617	1.0768	0.3006	1.302	4.6776	0.4886	1.9768	2.3888	0.0523	2.6803	3.0579	0.5684	1.0548	0.1758	4.1666	0.2142	0.7771	8.3059	9.1101
LAMA4	8.915	38.7292	5.5118	18.388	3.25	8.2293	6.0409	1.99	6.6691	5.2722	11.1597	2.7552	12.5121	5.0739	2.6264	4.9408	3.1792	1.1605	7.57	5.1899	5.3062	6.9787	4.8042	5.1921	1.6149	7.0922	2.9561	6.0683	6.1025	10.1376	5.8725	9.2265	3.0205	5.7044	6.5759	2.1237	5.2359	11.7056	2.0392	14.7576	8.5128	5.6763	2.8736	2.4572	11.427	3.1396	3.357	10.6435	1.4352
CLIC5	0.3461	9.419	0.7841	2.6078	0.3514	0.067	0.7722	0.1458	0.1248	0.1214	0.1322	0.3674	5.9931	0.0949	0.5903	0.3699	0.5096	0.1206	0.5299	0.6411	0.474	0.7773	2.0878	0.9892	0.0116	0.6221	0.1498	0.5163	0.3226	1.5874	0.8147	0.8322	0.1857	2.1987	0.6766	0.2949	0.1507	0.3476	0.1033	0.4175	0.8475	0.0943	0.6773	0.4135	0.5637	0.3856	0.2659	1.5819	0.5933
PRSS16	40.5895	0.0838	0.0095	0.3688	4.6683	0.033	0.0102	0.0254	2.8172	0	0.0097	0.2221	0.0469	0.3224	0.4527	0.0096	0.0112	0	0.3238	3.183	0.0584	0.0114	0.0445	0	0	0	0.0141	0.0542	0	0.0866	0.3043	0.0405	0.0193	0.0344	0.0575	0	0	0.0332	0	19.097	0.017	0.0109	0	0.0326	0.0591	0.0278	0.0228	2.944	0.1687
MEP1A	0.0712	0	0.0169	4.0721	8.1914	27.2492	1.1062	0	0.0324	5.1815	0	232.537	0.4023	0.0185	0.1148	0.9028	22.9641	0	3.5001	0.3739	0.0389	5.9679	0.237	0	0.0406	7.5471	6.7402	0.0961	0.3528	0.0878	1.5766	0.7731	0.5301	0.1374	1.2451	0.6567	0.016	0	0	0	2.8454	0.0776	0.9001	0.0193	0.6505	0.0494	0.4653	4.2161	14.0536
TBX18	0.1309	0.1537	0.0642	0.2254	0.024	0.0202	0.0375	0.062	0.0502	1.8507	0.0708	0.0429	0.2485	2.8167	0.1647	0.0235	0.0068	0	0.018	0.0814	0.0491	0.1119	3.3398	0	0.0349	0.1714	0	0.1059	0.0162	0.121	0.067	0.0372	0	0.0526	0.0141	0.0323	0.0385	0.0338	0	0.0457	0.0778	0.0668	0.0207	0.0199	0.1301	0.0397	0.007	0.0442	0.0069
PCDHB2	1.3475	1.2385	0.1232	3.1737	0.9115	0.1279	0.1583	0.0218	0.1765	0	0.0125	1.5087	0.0908	0.0671	0.1809	0.1363	0.0577	0.0154	5.5671	0.1718	0.1037	0.0591	0.2298	1.222	0	0.2112	3.2505	0.1119	0.0342	0.1597	0.2042	0.0915	0.0249	0.0222	0	0.0227	0.1163	0.1713	0	0.4831	3.1978	0.2682	0.0437	0.014	0.2595	0.0598	0.0442	0.2	0.029
CEP72	4.3384	0.3843	1.3222	12.3478	6.5128	1.0705	1.9426	1.3459	4.6483	1.7986	2.9595	6.7854	6.9799	6.2534	1.4929	2.8995	3.6525	3.3478	7.4827	9.0702	2.1413	3.9104	3.3449	1.888	3.8913	7.5236	1.4303	4.1181	7.3627	3.8469	3.6047	2.5229	2.9536	4.7665	4.1018	2.8823	1.7782	2.5581	0.2336	5.4406	4.0503	1.3534	1.7938	2.7714	2.178	0.9701	1.1424	3.2117	4.1938
KIF20A	3.8044	1.8293	1.8877	29.4874	8.4762	5.7821	1.6841	0.3368	11.7819	1.3311	12.6639	33.3526	66.2535	27.626	0.3996	2.0036	8.3874	8.8048	3.4161	4.2799	1.3037	2.8119	3.7898	3.2566	3.8307	11.1998	2.0671	7.6611	25.4456	17.8753	10.9978	1.4052	0.5955	3.4971	3.1119	2.541	4.9718	5.9223	0.2021	14.3722	12.443	0.8259	0.6037	1.1048	9.2888	0.6876	3.6794	15.1082	25.7066
LOX	5.1742	9.8448	2.3822	13.7706	1.2732	0.1561	3.0141	0.8474	2.801	2.4434	6.6634	0.8065	16.2634	0.9341	0.9373	1.4064	4.053	4.5428	7.4163	2.9566	2.0157	1.9139	1.0414	0.7683	0.1945	2.3305	4.9603	3.287	32.901	4.1756	2.3815	2.4996	0.8199	6.2377	11.9283	1.0161	0.4597	2.6341	0.1391	10.3058	1.3313	6.5736	0.1918	0.6475	9.3003	0.5697	0.7868	30.7792	1.0421
PCDHB3	0.8862	0.1028	0.0903	0.5169	0.2268	0	0.0806	0.1067	0.1869	0.1132	0.1066	0.1474	0.0616	0.0984	0.034	0.0757	0.0352	0	3.1331	0.1924	0.5181	0.1623	0.9124	1.764	0.018	0.479	4.414	0.0342	0.2299	0.3317	0.2495	0.1917	0.076	0.1356	0.272	0	0.0426	0.1569	0.0357	0.236	2.2874	0.1896	0.0267	0.0171	0.1492	0.1462	0.2337	3.5018	0.0709
PCDHB6	0.5853	0	0.201	1.0287	0.1483	0.0267	0.8938	0.1233	0.2806	0.252	0.172	0.6626	0.2532	0.0337	0.1746	0.342	0.1266	0	1.4304	0.0898	0.9226	0.0556	0.1983	0.2323	0.0926	0.7759	0.1823	0.193	0.1288	0.2204	0.1774	0.5251	0.0624	1.0451	0.1304	0.1142	0.0146	0.0895	0.1467	1.091	1.6489	0.2479	0.1643	0.1057	0.2298	0.0751	0.1662	0.8198	0.0547
HAVCR1	7.3065	0	0.1174	0.655	2.026	7.4309	0	0	2.8476	0.1766	0	0.2587	24.3752	0.1791	0	0.118	0	0	0	0.1637	0.1078	0.1125	0.6021	0.0705	0	0.546	0	0.373	0.0326	13.5408	0.5687	0.0747	0.0948	0.9521	0.4243	0	0	0	0	0.2761	0.0209	0	0	0.1337	0.1454	0.0228	0	1.6767	0.2213
THBS4	0.6457	0.9845	1.25	21.8178	1.5022	0.019	53.7206	0.1943	0.1257	2.7768	9.6503	0.6579	0.3592	0.0478	0.3714	0.0331	7.4905	0.0137	0.372	0.1019	0.2936	0.3679	25.348	2.8669	0.2233	5.664	7.0781	0.2489	4.7503	2.2883	0.3635	7.7276	0.4207	0.4941	4.7437	0.4251	11.2454	19.9043	0.104	0.9314	9.9113	68.8047	1.8063	5.2327	5.2434	12.0895	1.9514	11.3561	1.7058
BTNL8	0.1082	0	0.1287	1.5468	0.0881	0.0445	0.0689	0.0228	0.2212	0.0968	0.0391	0.1576	0.569	0.0561	0.741	9.4721	0.4817	0	0.0595	0.7476	0.5316	4.5183	0.18	0.0129	0.0308	3.7488	0.2465	5.2716	11.596	2.9023	0.0656	1.4341	0.4677	0.0696	0.6358	14.3962	0.0121	0.0149	0.0458	0.0504	0.2974	0.5896	2.6896	0	0.3985	0	0.0768	3.2029	0.1062
RASGRF2	0.7444	1.2194	2.014	3.0849	0.9782	0.1742	0.8282	0.5759	3.3575	4.4241	0.9445	0.8967	1.518	0.1496	0.5168	0.8607	1.1083	0.2852	2.0327	0.9839	1.11	1.8485	3.4256	3.6727	0.2467	3.1206	1.4705	0.8155	1.6015	1.2815	0.9338	1.1659	0.841	1.4438	3.4638	0.5154	0.7471	1.3361	0.5483	4.5697	1.7696	1.2635	1.3864	0.709	1.2304	1.0137	1.159	1.065	2.778
GABRG2	0.0156	0.0022	0	0	0	0	0.0048	0	0.0042	0	0.0022	0.0082	0.0018	0.0701	0	0	0	0	0	0	0.0323	0	0.0026	0.1979	0	0	0	0.5062	0.0647	0	0	0	0.0784	0	0	0	0	0	0	0	0.002	0.0025	0	0	0.0027	0.0022	0	0.0096	0
LMNB1	4.9106	1.804	7.5472	71.2113	17.803	14.6655	2.9315	1.8841	23.6036	5.4887	20.2041	71.1858	110.606	32.9869	5.273	5.954	18.5989	25.5818	21.3467	11.2883	2.7114	7.9615	20.4963	11.6258	11.802	40.2183	6.9235	31.9395	73.9139	35.9059	26.5114	6.4022	6.0618	15.7712	8.9606	5.2601	16.8111	18.2903	1.2199	14.8753	31.7104	3.5981	7.041	1.9787	16.9599	4.4149	10.8238	30.3532	49.8277
PDGFRB	47.4971	72.006	28.7048	167.428	56.8811	6.0229	23.9808	7.3363	28.8025	39.6766	21.9639	11.6633	44.4962	10.7888	16.4771	101.041	14.4536	11.6323	63.808	56.269	50.8921	79.4061	9.6443	19.8432	3.9243	27.651	19.6082	17.6523	176.975	53.114	47.0572	30.0899	29.2867	14.1472	27.5544	13.9926	22.9421	56.4113	0.6212	81.7717	29.7389	26.4352	5.9042	17.4102	41.2319	14.691	18.816	31.7299	9.2911
CDX1	0.4786	0.3609	0.1422	1.038	0.1559	0.0492	0.0305	0.0252	0.4619	0.1783	0.2302	17.5203	0.2562	0.031	0.0642	0.0572	0.0998	0.3191	0.3509	0.3966	0.1523	0.75	0.0332	0	0	0.1393	0.0419	0.0968	0.0395	0.0369	0.5441	0.0604	0.1149	0.0769	0.4799	0	0.0268	0.0659	0	0.2602	0	0.1955	0.1512	0.0648	0.2467	0.1658	0.1019	0.2155	0.1006
STC2	17.6639	8.4112	7.7292	6.5086	1.4336	0.5416	1.0233	0.0584	2.8333	7.0865	1.2753	1.1098	22.4493	16.5035	0.6699	0.5717	14.6312	0.9139	4.587	34.955	5.7805	2.755	1.4793	2.0636	3.6711	2.9653	1.9187	2.7024	1.9107	5.9279	11.6409	2.0465	2.6038	1.4185	6.5436	0.7758	2.6277	2.2527	0.733	21.3633	3.1125	1.3592	1.4158	1.5297	14.4747	2.2972	1.929	11.4675	0.6506
DBN1	110.485	23.7096	8.1479	40.6728	5.2837	5.3577	4.9847	2.5258	106.785	5.874	8.1325	49.8448	81.3094	64.8695	4.1767	8.2627	39.7725	0.9834	19.7284	22.2463	13.87	10.225	3.3348	2.5296	11.7665	5.0108	11.0775	4.4776	7.0674	28.4619	8.0619	7.695	31.4096	6.0721	8.0949	4.7711	5.7608	7.6102	1.8486	128.322	7.04	3.7174	4.0012	4.1456	15.4337	3.6028	3.8291	16.5781	9.0093
UNC5A	1.7875	1.0273	0.0351	1.431	0.032	0.0405	0.5134	0.2073	8.1891	0.0587	0.0237	0.0573	0.3831	0.1402	0.0924	0.0588	0.1095	0.0292	0.1623	0.231	0.0447	0.0561	0.15	0.0469	0.028	0.1432	0	0.2256	0.5522	2.9717	0.1641	0.0993	0.0945	0.7169	0.2537	3.2822	0.011	0.2981	0.0277	0.428	0.0832	0.1474	0.0207	0.5862	0.4057	0.0795	0.014	0.3038	0.0965
SMC4	2.402	0.4346	2.7524	23.2591	6.5497	0.2675	5.867	1.4632	1.5419	3.6133	8.9221	10.163	25.9067	4.5156	1.718	1.5673	8.0089	8.9484	7.4774	6.6475	2.7538	4.9511	5.0688	5.2603	0.6	17.6322	0.7657	5.4396	17.1158	9.2037	9.6132	8.908	2.3603	9.4877	8.7278	1.7584	1.4413	6.5343	0.0293	13.4573	9.8124	3.9674	0.4054	1.6977	4.2218	2.1149	1.9281	12.7843	5.321
RBP2	0.4189	0	0	0.3848	0.2456	4.8582	0	0.1059	0.2283	3.4461	29.5598	0.3658	0.0979	0.1953	0.0675	0	0.1398	3.2765	0.0921	0.1389	0.0457	0.0716	0.209	0.1796	0	0.1463	3.6108	1.0172	2.1573	0.1549	0.0762	0.1268	0.0603	0	0.6481	0.2206	0	0.2077	0	0.2343	0.8498	0.1369	0.1058	5.9212	0.3701	4.6438	0.0714	0.1293	12.3946
PFKFB4	3.2574	0.1372	0.3638	2.9638	0.5324	3.2466	0.5843	0.2418	0.5686	1.078	0.46	7.2183	7.3666	4.9284	0.7469	0.2245	2.8918	7.6968	0.357	0.9607	0.6262	0.5549	0.4723	0.8863	0.6437	0.9615	0.4631	3.087	0.4822	1.479	2.8359	1.5708	0.6678	1.1551	1.1259	0.6564	0.9751	0.7088	0.5296	1.8584	1.4624	1.0892	0.6151	0.5839	2.4276	0.7068	0.4049	17.6005	1.335
COL7A1	13.2687	0.0846	0.447	7.685	0.3874	3.1952	0.6299	0.3112	3.215	2.0013	5.2644	1.1113	3.847	9.2344	0.2987	0.5871	1.2804	16.8805	0.7947	0.6624	0.471	0.5356	0.4147	0.4249	0.8958	0.6085	0.5377	2.1169	3.5275	0.538	0.9654	0.3001	0.1934	0.1973	10.036	0.4715	0.3227	0.4544	0.3516	5.1854	0.3	9.8689	1.2765	1.3091	0.3334	0.3855	0.6592	1.0958	3.5583
FGF12	0.2214	0.402	0.563	0.56	0.2257	0	0.4484	0.1156	12.2688	0.2582	0.3959	0.2354	0.6409	0.1272	0.2481	0.1312	9.9016	0.0428	1.0904	14.7094	0.2206	4.961	0.3521	1.1485	2.9025	0.7731	0.3035	0.2493	0.5529	0.8365	0.1488	12.9118	0.3466	0.1547	1.1334	0.1014	0.285	0.4374	0.228	2.4582	0.5003	8.5088	0.1338	0.2971	11.4901	1.3471	0.246	0.5201	0.1133
ECT2	6.3469	0.3853	2.4518	21.72	5.4469	2.3984	2.7625	1.0251	13.2348	2.0836	8.7687	13.6267	40.3719	6.554	1.099	1.2096	7.6261	7.907	3.4266	6.3589	3.4	3.7634	2.9116	4.1393	1.8916	15.4772	1.3533	16.3809	10.3402	10.7599	8.3127	7.4653	2.9573	14.6816	7.9339	2.6615	4.7735	6.1908	0.2723	38.2664	8.8142	1.2517	1.6265	1.0877	6.6433	1.1863	1.6122	34.0747	7.1098
GNAT1	0.1079	0	0.1026	0.413	1.0721	0.5548	2.4036	0.0796	0.0613	0.0965	0.2336	0.0471	0.0315	0.0979	0.2318	0.5031	0.7203	0.7674	0.732	0.6111	0.1668	0.1999	2.9312	0.4369	0.2612	1.0207	0.208	0.1747	0.7125	0.0998	0.6543	1.5522	0.3886	0	0.3556	0.0474	0.2542	1.1443	0.0761	0.1006	0.3991	0.3821	0.1136	0.1899	0.1589	0.2368	0.1532	0.0555	0.121
PLXNA1	21.3016	19.8657	4.351	23.8772	4.1211	3.8708	1.4918	1.3041	11.198	8.6938	7.6265	7.0051	39.2864	7.1947	3.3134	3.9716	4.3716	4.6572	3.657	5.0661	9.0078	3.041	2.6732	3.8547	1.5528	3.0497	1.8292	4.9479	13.7546	20.4359	12.9717	3.4328	2.2312	15.4485	11.5203	1.8313	2.0938	5.7777	0.5691	29.6584	8.4066	4.1382	1.185	4.8135	5.1328	1.5507	1.1022	8.9876	4.5621
PODXL2	80.624	15.2702	0.6733	44.4495	0.318	0.763	12.3284	0.0617	8.9141	1.1933	0.3053	5.1166	0.4563	0.4554	2.3068	0.1401	119.188	0.0868	2.8282	6.1233	100.667	15.2737	19.2154	0.5814	13.6242	0.3126	2.9083	0.6586	14.6349	0.5116	0.3848	1.1088	47.7204	0.7323	0.8673	0.4286	0.2409	0.2958	0.5783	32.3707	0.3095	0.1596	0.3701	0.238	0.8053	0.3834	0.2773	21.8579	2.052
CSPG5	0.5998	0.6319	0.2197	1.365	0.2376	0.1	0.5076	0.5327	1.0823	0.7538	7.0181	1.8263	0.7291	0.1764	0.1306	0.5465	2.705	1.2824	0.1961	0.4434	0.5219	0.2633	0.9166	0.6602	0.637	1.3446	0.1363	1.837	0.7546	2.0833	1.0025	1.5463	0.7004	0.8129	0.3344	0.555	0.7636	0.8171	0.2057	0.5288	0.4625	2.384	0.7168	0.1449	1.4467	0.1011	0.2624	2.4526	0.4224
CFAP92	0.2294	0.1106	0.0797	0.2162	0.092	0.0726	0.1033	0.0483	0.1202	0.0684	1.3244	0.0976	0.2302	0.1326	0.0948	0.1013	0.0736	0.1255	0.2135	0.1073	0.0482	0.0855	0.1223	0.0883	0.1156	0.0925	0.0495	0.0571	0.4312	0.1904	0.0642	0.7571	0.0678	0.0492	1.2541	0.0775	0.5464	0.4715	0.0249	0.1316	0.097	0.1009	0.0595	0.0765	0.0832	0.0611	0.0401	0.1044	0.1286
PEX5L	0.0484	0.1444	0.0099	0.0847	0.027	0	0.0053	0.0306	0	0.0124	0.0399	0.2114	0.0202	0.0484	0.0056	0.0099	0.0289	0.0123	0.0456	0.1376	0.0453	0.0177	0.0575	0.0247	0	0.0362	0.0073	0.0616	0.1096	0.0192	0.0818	0.0366	0.0697	0.0222	0.0119	0.0091	0	0.0514	0.0176	0	0.0745	0.0452	0	0.0112	0.0122	0.0096	0.0059	0.0587	0.0233
ABCC5	5.6187	6.2566	2.3904	11.606	3.7433	2.9204	2.2928	1.9958	1.8969	5.9544	3.7035	7.1591	12.1338	14.0064	2.112	1.9614	5.1503	2.2977	5.1178	6.3858	1.3494	2.348	2.7969	3.7208	3.1341	3.448	1.7156	4.931	2.1715	7.9188	7.3135	3.6074	2.4446	4.3047	6.0929	2.6739	1.7354	3.7417	0.7694	3.1875	7.1514	4.1885	3.7303	3.3297	2.9171	3.0859	1.3214	4.8851	6.9012
PLCH1	0.5721	0.0687	0.0352	0.1661	0.0578	0.0365	0	0.081	0.3562	1.3848	0.1068	0.0948	3.4799	4.4927	0.3019	0.0071	0.0988	0	0.4882	0.1717	0.1238	0.1265	0.1148	0.2255	0.0253	1.1454	0.1141	0.7345	0.0391	0.7569	0.9599	0.0373	0.3552	0.7609	0.2289	0.1169	0.0929	0.2853	0.025	0.0919	0.0625	2.2565	0.0374	0.0962	0.0174	0.0478	0	0.1066	0.1492
TNNC1	0.3102	3.2391	0.6638	7.0292	8.6089	79.7654	0.5686	0.745	1.2258	2.5521	7.5657	2.5467	53.4172	0.8198	0.9494	1.7356	0.4659	1.103	4.4357	1.2341	0.1016	0.9016	1.135	0.9753	0.954	1.1376	47.2852	5.4741	91.8646	0.2868	1.0157	0.9394	0.2234	0.2792	0.5866	0.4902	5.3026	4.4601	1.2598	0.5205	17.5424	0.5576	3.0571	0.504	1.1513	1.0317	0.2114	0.431	56.8483
SLC4A3	17.1267	19.0959	0.2549	7.4196	0.4889	0.0529	0.131	0.0723	37.3213	0.1278	0.0206	0.2497	0.1754	1.1	0.3799	0.3999	0.1193	0.0127	1.0535	0.5924	28.8783	0.5865	0.0832	0.3575	0.4396	0.0749	0.1202	0.1273	0.6654	3.833	0.403	0.3138	0.0618	0.386	0.172	0.0565	0	0.0472	0.0726	15.91	0.2084	0.1752	0.2348	0.2903	0.139	0.2179	0.0122	0.1876	0.0601
ADAM23	0.5069	0.0307	0.2515	1.9905	5.2756	0	0.1094	0.1184	0.4729	0.2463	0.0954	0.3079	11.6937	0.0685	0.284	0.411	0.1471	0.0098	0.4969	0.4657	0.2826	0.4709	2.1622	0.5432	0.0094	0.8946	0.0579	0.2586	0.3165	0.4279	0.3106	0.2669	0.5078	0.255	0.6345	0.0725	0.0074	0.0091	0.494	0.8113	0.1467	0.045	0.0835	0.0358	0.3505	0.0763	0.2816	0.2041	0.5928
CCL20	51.4301	0	189.183	342.692	54.4196	58.8503	3.2898	23.8569	13.1012	327.199	6.2488	21.9145	167.239	7.6633	17.2046	41.8572	40.3892	0.9869	55.1007	86.7169	15.7764	48.6667	5.7239	12.6298	10.3194	224.547	32.1665	346.399	30.9654	1428.57	14.5809	10.4563	9.5624	2.9407	78.7516	54.9722	8.8765	5.8347	1.4653	15.9788	259.306	1.0523	1.9639	16.5964	189.701	6.339	11.9941	277.063	62.1215
KCNIP3	10.8254	4.9522	0.6118	2.571	1.191	0.0223	0.0483	0.679	3.4507	0.3229	0.0261	0.134	0.3059	2.6596	0.3636	0.2849	0.2712	0.008	5.0645	1.7883	2.2564	0.4553	0.0225	0.3419	0.8638	0.0867	4.9447	0.1242	3.988	1.9533	0.5337	0.5126	1.0793	0.0406	0.0621	0.107	0.0061	0.0224	0.0076	2.533	0.2118	0.3467	0.251	2.039	0.1516	3.034	0.1385	0.1324	0.2656
TFCP2L1	12.3193	1.1942	0.1294	3.0662	0.1625	0.0186	0.0231	0.0096	0.3192	0.0946	0.0327	0.1056	0.2781	0.2115	0.1704	0.1301	0.0568	0.047	0.7066	1.1462	0.4743	0.0452	0.0189	0.1404	0.0839	0.1452	0.0159	0.1346	0.2246	1.2857	0.2337	0.0744	0.0327	0.8259	0.1364	0.0398	0	0.0687	0.0064	4.6564	0.0575	0.0062	0.2483	0.0553	0.1202	0.1204	0.0193	0.245	0.0762
TP53I3	21.2505	89.0909	27.4972	27.1427	20.4352	9.6335	19.1271	18.7701	59.2438	48.1894	346.887	15.3763	41.4388	29.1777	12.8974	4.2387	38.6015	104.701	48.5639	16.2916	2.4561	17.5879	14.9197	29.5358	59.2976	20.6381	44.8692	33.013	24.8364	62.7062	33.3328	26.9585	35.1468	13.7199	34.3983	9.1525	6.3671	7.8177	29.6089	40.7841	46.4705	2.1265	31.6835	17.9595	34.0365	29.0652	2.5825	18.9791	8.6225
CENPA	2.1068	1.2894	1.2436	10.5658	3.0168	11.4726	0.8876	0.2984	11.2346	0.2923	3.3546	10.4682	37.382	12.8454	0.0878	0.8337	10.9401	6.1665	0.9588	2.4985	1.4667	1.0556	2.2954	1.7129	3.8475	5.1691	1.9091	4.8511	9.8567	4.7015	5.3184	0.6049	0.34	3.2924	1.9357	1.7697	3.031	2.3109	0.2458	6.9405	6.079	0.2077	3.3041	0.3246	10.3667	0.302	2.5684	8.0747	6.8088
SLC30A3	0.0614	0.5213	0.0263	0.4887	0.132	0.0606	0.1219	0.0078	0.1422	0.2415	28.0912	0.6434	0.0574	0.0763	0.0989	0.6781	0.0615	0	0.1891	0.0611	0.7168	0.021	0.0102	0.0088	0.8915	0.0214	0.1291	0.0099	0	0.1022	0.201	0.0372	0.0884	0.1815	0.0633	0.582	4.222	1.8869	0.0104	0.5607	0.1168	0.2006	0.062	0.01	0.217	0.017	0.0732	0.1042	0.289
MPV17	25.3726	91.9664	8.1151	16.8789	8.3378	18.2762	4.0269	11.6758	20.8694	9.3295	7.8004	9.9251	42.6652	40.1256	5.6863	11.5635	10.8049	9.117	17.4969	11.7966	9.1199	10.7037	6.8753	6.7803	11.4284	10.4606	7.9643	11.3483	14.1346	19.9207	19.0113	9.0893	14.8268	17.2654	12.7863	11.9817	5.6152	7.9967	3.0664	32.1421	8.5529	9.4806	4.8656	15.4689	12.0103	4.9704	7.8378	20.2647	14.0175
ITGB6	4.4667	0.0085	0.6721	5.0398	0.3468	0	0	0.0155	0.4669	0.0985	0.0353	0.0107	18.6483	4.2801	0.2562	0	0.3471	0	0.0404	0.1014	0.1202	0.1151	0.0407	0.0175	0	0.4808	0.0129	3.7046	0.0242	12.1853	0.6455	0.0834	0.2203	0	0.4207	0.0322	0	0.1213	0.0932	0.3422	0.0543	0.01	0.6494	0.2784	0.1298	0.017	0	0.1511	0.0206
APC2	0.9637	0.0897	0.5875	1.6127	0.6406	0.1452	0.3894	0.2656	3.4469	0.3708	1.4837	1.1499	0.648	0.7665	0.3159	0.2572	0.4067	1.2699	0.7457	0.8962	0.425	0.7854	0.7734	0.5445	0.2967	0.5577	0.0883	0.5986	0.6048	0.3782	1.0089	1.7857	0.5649	1.5632	0.7946	1.1436	0.2903	0.6805	0.0664	0.4909	0.6109	0.6043	0.0283	0.9467	0.7872	0.4426	0.4248	0.3373	0.2967
TLX2	0	0	0	0.4243	0.1231	0.1243	0	0.0159	0.0172	0.0225	0.0364	0	0.0147	0.0587	0	0.0723	0	0	0.2217	0.0209	0.0137	0.0215	0	0	0	0	0	0	0.2246	0.3727	0.0458	0.0572	0.0363	0.0162	0.0866	0	0	0.0208	0.0639	0	0.016	0	0	0	0.0668	0.0873	0.0429	0.0389	0.1906
TACR1	0.1519	0.1538	0.0689	0.5707	0.1079	0.0341	0.0422	0.0872	0.0188	0.0123	0.0896	0.0241	0.5403	0	0.1112	0.0396	0.0115	0	0.1215	0.0343	0.0603	0.0354	0.2296	0.1085	0.0236	0.0964	0.0145	0	0	0.0638	0.0879	0.3449	0	0.5769	0.1543	0.0182	0	0.0114	0.3621	0.193	0.3676	0.0451	0.1221	0.0224	0.1464	0.3157	0.4116	0.1918	0
REG1A	1.1558	0.0862	0	0	0.0403	0	0.0946	4.7739	1.2093	270.672	0	0.2884	411.155	4213.9	0.0332	0	42.2234	0.4403	0.4086	0	0.1351	3.2108	0.8924	0	0.0705	0.4685	0	9.7563	0	1.4121	0.4129	0	0	2.5209	27.9938	0.2174	0	0.1705	0	3.7706	0	283.161	0	8.3163	0.0365	0	0.0352	89.0247	2.6718
GLS	33.7736	18.3267	10.7841	54.5277	15.1532	2.7625	2.4466	2.0611	31.2832	14.4916	3.6571	8.7712	34.6043	14.8009	4.1864	7.2759	8.89	0.5119	22.4414	12.2615	9.4324	8.3754	4.4599	8.2564	6.3285	13.904	5.6307	13.5489	32.1504	60.8327	20.0945	8.001	12.8366	12.1446	8.2612	7.5273	3.062	6.0498	0.335	41.0621	8.8315	2.0941	4.2842	5.4276	10.2612	5.1779	6.6242	27.3362	5.0775
OTX1	1.0254	0.0306	0.303	2.0632	1.1737	0.741	0.8725	0.1481	2.0258	0.4584	0.6553	0.1407	2.5496	1.3548	0.0472	1.1662	0.33	0.1042	0.0806	0.0121	0.4796	0.0501	0.2558	0.2512	0.5756	0.6778	0.6313	1.0434	0.4497	1.5032	0	0.6099	0.9493	2.8249	0.0504	0.0579	0.3056	0.5446	0.2726	1.4063	0.52	0.0359	0.2406	0.3213	1.4496	0.0507	0.0374	0.7915	0.5418
CHST10	2.5649	4.9398	0.55	17.0802	3.7055	0.2524	0.3485	3.202	0.804	0.4503	0.6358	4.6723	2.2334	0.7216	0.8617	0.6772	7.9164	0.1678	4.0498	1.0824	0.8844	0.8473	0.471	4.4298	0.1479	0.9891	4.1517	0.5095	5.2829	1.0329	1.7745	0.6194	4.4871	4.7644	0.5004	0.5594	0.233	0.6891	0.213	2.6987	0.5387	0.3214	0.994	1.3422	1.3904	0.4143	0.563	0.8381	3.2935
PLCD4	0.1348	0	0.1573	0.1501	0.0239	0	0.0187	0.062	0.0417	0.011	0.0088	0.0214	0.8589	1.143	0.0296	0.0088	0.0511	0.0109	0.0404	0.1422	0.0602	0.0838	0.0509	0	0.0105	0.0428	0	0.0992	0.0364	0.4532	1.2705	0.0186	0.0176	0.1182	0.0211	0.0161	0	0	0	0.3198	0.0155	0.3104	0.0619	0.3186	0.0108	0.017	0	0.0284	0.0103
SMYD1	0.0156	0	0	0	0	0	3.5154	0	0	0	0	0	0.0091	0	0.0125	0	0	0	0	0.0516	0.017	0	0.0259	0.0111	0.2524	0.0136	0	0	0	0.0144	0	0	0	0	0.0134	0	0	0.0129	0	0	0	0	0	0	0.0687	0.1078	0.0132	0.024	0
WNT6	0.3295	0.7453	0.0587	1.4502	0.161	0.1016	0.3145	0.1562	0.2245	3.1302	0.4457	36.7575	0.1684	0.3521	0.199	0.0886	0.2062	0	0.1359	0.2048	0.5169	0.2816	0.1027	0	0.2463	0.1798	0.3463	0.1	0.1224	0.5711	0.0375	0.2806	0.1186	0.1588	0.8495	0.0542	0.0554	0.1021	0.0348	0.1535	0.1044	0.1346	0.052	0.8698	0.4003	0.2853	0.2807	0.1907	0.4847
ABCB6	0.2856	0.1609	0.2231	0.1666	0.0665	0.2517	0.0104	0.0945	0.0185	0.7419	0.3533	0.1782	0.6753	0.9514	0.1314	0.0976	0.4539	0.3022	0.2693	0.2254	0.282	0.186	0.4524	0.0583	0.7087	0.3206	0.3145	0.4514	0.2963	0.3898	0.5071	0.0927	0.2644	0.1399	1.134	0.0895	0.5034	0.4945	0.0805	0.1902	0.1811	0.2334	0.189	0.7071	0.2283	0.0565	0.5214	0.168	0.2515
QPCT	3.9683	0.6629	2.3398	10.4495	1.1374	0.2285	0.8081	0.3344	3.4784	31.9828	11.0329	8.1326	12.0062	0.8842	1.044	0.759	2.2513	1.1757	1.2221	2.4336	1.6023	1.4698	0.6379	0.3024	0.5198	2.7485	1.0289	9.743	0.8122	4.6961	1.9247	1.9827	1.6193	2.7041	1.2279	0.6967	5.8393	2.7979	0.2238	4.6111	1.4758	1.8804	0.2674	0.5373	2.7116	0.8615	0.4733	4.6354	28.6422
DLX2	0.0953	0	0	0.0365	0	1.029	0	0.0151	0.0487	0.277	0	1.2486	0.0278	0.037	0	0.0342	0	0	0.0786	0	0.052	0	0.0396	0	0	0.0208	0	0.0193	0	0	0.0217	0	0.3946	0.0306	0.041	0	0.0802	0.0788	0.0202	0.0666	1.5408	0.0389	0	0	0.0211	0	0.0203	0.0184	0.1402
LCT	0	0	0.0077	0.0329	0.0105	0	0.0246	0	0	0	0.0233	0.0094	0.0189	0.0167	0	0.0077	0	0.0096	0.0118	0.0089	0.0059	0	0	0	0.0184	0	0	0.0261	0.0107	0.0298	0.0587	0	0	0.0207	0	0	0.0145	0.0178	0	0.0201	0.0341	0	0	0	0.0095	0.0149	0	0.0083	0.009
KISS1R	5.6381	0	0	2.4013	0.1657	6.4854	0.0324	0	2.9169	0.0379	0.2447	0.5923	0.2476	0.0329	0.0683	0.0912	0.1415	0.6405	0.0933	0.2811	0.1157	0	0	0	0.0724	0.037	0.0446	0.9607	0	0.1568	0	0	0.0305	0.0818	0.0364	0	0.3138	0.1051	0	0.4346	0.1075	0	0	0	0.1498	0	0	3.1085	0.1782
ARID3A	10.8688	1.3314	1.4553	26.4763	23.8761	19.1704	1.206	0.4463	1.7709	13.9378	1.3306	7.6158	3.0824	1.9594	0.9638	11.4752	1.6696	2.2756	15.1693	2.1949	4.4265	2.7082	1.46	4.6679	1.6759	4.0508	13.9513	1.1433	37.3827	5.9222	4.4605	3.7352	0.9183	2.3647	2.8245	3.7071	1.9275	2.8043	0.4979	6.7658	35.52	0.8095	0.5453	1.6097	3.9957	2.0457	1.5293	14.6436	15.5429
GRIN3B	0.4531	0.1352	0.0308	0.0661	0.0843	0.0266	0.0824	0.15	7.9966	0.0193	0.1401	0.0188	0.2773	0.2683	0.0521	0.0464	0.09	0.2877	0.0475	0.1967	0.0706	0.0369	0.0359	0	0.0369	0.0942	0	0.5414	0.0214	0	0.0196	0.3103	0	0.0139	0.0742	0.0852	0.0436	0.0891	0	0.1408	0.041	0.0881	0	0.0175	0	0.1644	0.1471	0.3331	0.0907
VAX2	2.0465	7.8015	0.2546	0.0364	0.0465	0	0.0182	0.1504	0.2108	0.0426	0.0172	0.1247	0.4587	0.2219	0.115	1.0241	0.0397	0.0212	0.1309	0.0394	0.039	0.0407	0	0.289	0.0407	0.0623	0.5753	0.1733	0.1178	0.11	0.1298	0.1982	0.1885	1.285	0.0818	0.1253	0.1281	0.2753	0	1.109	0.0603	0.1944	0.1804	0.1353	0.3364	0.0495	0.1622	0.0735	0.08
BCL9	16.9298	1.5256	6.2052	56.0833	17.7662	1.1451	6.3872	2.8761	3.2681	8.8391	6.9225	8.2422	32.2905	12.0633	4.2326	4.4112	7.6408	6.2019	28.6194	8.952	11.5442	8.7454	4.2584	20.2139	3.3433	15.3469	9.5211	6.3085	31.3516	29.8159	21.8438	9.6756	5.7573	5.6932	9.5151	7.4063	2.5359	8.7588	0.6054	11.6733	30.4674	15.2662	3.6449	2.3436	6.9658	2.4792	5.087	12.7312	7.0966
PRRX1	0.9956	6.6914	1.2489	8.0026	0.2013	0.0529	0.4523	0.2929	1.1987	0.0153	0.2849	0.5322	3.5845	0.547	0.4908	0.3694	0.1361	0.0458	0.9912	0.2205	0.9976	0.2128	0.2427	0.4109	0.3226	1.5812	0.1534	0.9032	0.765	1.7696	0.9445	0.3054	0.2905	0.9821	0.3984	0.3391	0.4505	1.078	0.0726	4.5521	1.5779	0.7644	0.347	0.5648	2.0477	0.7374	0.8848	1.6629	0.3247
CACYBP	34.7139	7.5663	15.4519	77.3561	47.4965	22.0301	15.2417	9.2369	35.6569	36.1753	30.6634	25.8111	57.0336	64.2239	10.8069	39.7425	29.3594	36.6817	39.9367	33.6166	19.3188	15.6034	21.3448	23.9366	26.7028	28.4709	18.9634	36.8715	52.7627	36.9207	35.5491	11.8668	23.4162	28.277	21.576	25.1899	25.747	20.6523	4.9747	42.8596	17.5096	38.5096	19.6495	17.162	32.6266	12.6269	27.2453	32.6494	36.3425
TPSG1	2.0872	2.0418	0.4024	0.0864	0.1102	0	0.7754	0.1069	7.5707	0.1513	0	0.1478	0.0329	0.3946	0.0454	0.4855	0.1883	0.1003	0.062	0	5.0787	2.3626	0	0	0	0.5417	0	0.3653	0.1117	1.1474	2.0007	0.2562	0.0406	0.2538	9.6485	0.0743	0	0.0466	0	5.6258	0.0358	0	0	1.0081	0.0997	0	0.0961	0.6967	0
CHD5	0.014	0.0049	0.01	0.3543	0.0069	0	0	0	1.8348	0.0251	0.0101	0.0674	0.0082	0.2071	0.0452	0.0151	0.0117	0.0062	0.0386	0.0291	0.023	0.03	0	0.005	0.006	0.0184	0	0.0057	0.5696	0.0259	0	0.0265	0	0.0045	0.006	0	0	0.0116	0.0059	0.0131	0.0089	0.0057	0	0.0228	0	0.0097	0.0239	0.2057	0.0177
ELAPOR1	0.77	0.0375	0.1428	0.7427	0.4439	1.4915	1.7699	0.1703	0.9023	0.0689	0.0944	0.4707	0.4587	0.2095	0.186	0.1491	0.1863	0.0411	0.1355	0.2808	3.9789	0.2106	0.3009	0.4071	0.046	0.1546	0.1214	0.3989	0.4499	19.6841	0.4832	0.1108	0.122	66.9826	1.2509	0.1318	0.0415	0.0827	0.0717	0.4378	0.1367	0.0692	0.1557	0.1939	0.2585	0.1494	0.1509	1.6998	0.5955
SCAMP3	189.509	39.349	73.8405	222.935	129.511	58.4081	72.0814	37.3188	81.2909	102.758	112.263	99.7013	334.588	192.627	50.6175	98.5173	153.128	140.329	203.364	125.533	89.692	116.363	60.9854	121.796	127.71	104.835	120.524	76.0504	113.351	391.239	114.475	115.393	99.556	81.6268	170.809	134.484	131.274	106.112	46.5495	133.213	116.148	115.75	83.5442	80.3305	169.935	41.8192	72.5363	74.784	127.204
ARHGEF2	8.5216	4.9304	5.0688	50.1723	9.3165	9.9985	2.675	2.2724	7.3121	13.4973	8.9438	17.6867	23.9424	14.9835	4.4528	5.1026	19.6258	4.6669	8.8708	31.1903	3.7722	5.638	3.2084	3.2709	2.2129	9.7825	7.6409	7.8113	32.6551	11.6677	23.8752	5.5554	8.0296	9.1914	11.5316	4.0016	3.3616	7.5521	2.3747	10.9771	10.015	4.2266	7.0928	2.8017	9.6273	3.07	3.7221	9.8784	8.5151
DNAJC6	1.3023	0.7082	2.9682	4.159	2.6644	0.4896	1.5384	1.0995	0.811	0.1274	4.8305	1.4128	20.538	1.9058	0.6309	0.2043	2.5636	0.3708	0.5371	1.0456	5.4629	4.2004	1.2436	1.4758	1.747	3.1712	0.492	3.4589	2.2471	6.4436	9.7434	2.7574	2.4178	7.7245	3.052	0.7369	1.6843	4.1781	0.241	9.8532	0.7417	6.8995	1.7482	6.48	2.9578	0.423	1.4475	2.3168	0.821
TFAP2E	1.1841	0.2386	0.2445	2.3375	0.4871	0.4998	0.0714	0.2166	0.5944	0.1114	0.1124	0.4082	1.274	0.4601	0.3764	0.6481	2.6517	0.1662	0.3427	0.1291	0.17	0.0266	0.1814	0.6011	0.1331	0.3264	0.0655	0.3279	0.3395	0.1728	0.255	0.2359	0.0898	0.5208	0.3214	0.2051	0.1258	0.0772	0.0791	0.2904	0.237	0.1527	0	0.2278	0.3029	0.1943	0.292	0.1443	1.0215
TTF2	1.805	1.0818	1.1384	4.1078	2.7171	0.3869	2.2246	0.7575	1.8944	1.2588	2.5947	2.3737	7.9906	2.8763	0.8082	1.0047	2.2502	2.0442	3.825	2.2294	1.5934	1.8586	1.5414	1.0756	0.8871	2.446	0.2198	3.5087	1.8498	5.7411	2.6557	1.3717	1.5307	3.6334	1.6473	1.3123	1.3366	3.4262	0.1769	2.9881	2.8011	0.8142	0.361	0.6624	1.5087	0.4829	0.7718	4.6048	2.355
KIF21B	1.9904	0.5185	1.3907	16.2343	3.7874	0.8904	0.4222	0.9305	0.5432	3.0444	0.3443	1.8654	2.1314	4.5416	0.9702	2.6382	1.9957	0.1138	1.8819	6.2268	2.6866	1.761	0.4646	0.5531	0.0795	1.7327	0.2386	1.4415	1.2969	2.2653	6.1238	0.6961	2.0284	8.9381	3.7467	2.3374	0.047	0.2212	0.1083	1.1826	0.6973	12.2584	0.3824	1.3002	3.7078	0.1855	1.7453	4.1554	1.8786
BMP8B	14.6106	0.0715	0.1046	7.0294	1.3187	0.2353	0.0784	0.2225	6.9256	0.1312	0.0529	0.2434	2.9817	0.9007	0.4371	2.5146	0.1713	0.0522	2.0168	7.1484	2.1212	0.0878	1.1343	0.0943	0.0501	0.5251	0.2776	1.7573	3.0654	0.8137	3.1351	0.3331	7.1619	0.613	0.1513	1.0431	0.0197	0.3273	0.4095	6.3989	1.6088	0.1678	0.3151	0.0358	0.0907	0.0508	0.1625	1.1776	1.9236
SIPA1L2	22.4667	4.0334	13.9818	71.0219	24.1043	8.6302	15.2916	0.8475	6.3163	1.8061	11.6769	3.1448	5.6715	8.8403	3.4601	9.1495	15.8781	13.6487	11.381	2.8745	7.0104	18.1419	4.9283	28.8993	2.8781	17.2587	8.7365	16.3222	24.7835	54.2935	23.8572	2.6007	52.862	6.6626	4.5679	0.4251	7.6541	24.0144	1.0575	19.9375	9.2098	2.4821	10.0297	1.2306	9.3626	3.1316	5.1411	41.4053	2.5607
RIMS3	0.79	0.6245	0.2713	2.0455	0.5527	0.1324	0.0447	0.2157	0.6843	0.1308	0.2041	0.2129	1.4184	1.8268	0.5498	0.5666	1.1554	0.3901	0.3754	0.6547	0.4204	0.5168	0.6001	0.4947	0.6332	0.264	0.1435	1.0025	0.4636	1.8755	0.8248	0.4799	0.6461	1.1285	2.565	0.3082	0.1838	0.9509	0.0578	0.5727	0.4575	0.1434	1.1089	0.412	1.2495	0.1216	0.4071	0.5119	0.623
ST6GALNAC5	1.1217	0.3416	0.15	0.3756	0.0343	0.4757	0.0089	0	0.0398	0.0209	0.2192	0.1633	10.7826	0.3633	0.1223	0.0335	0.0292	0	0.7582	0	0.0574	0.0599	0	0.0334	0	0.1224	0.1351	3.6505	0.2199	0.0216	0.2125	0.0265	0.0505	0.2779	0.0603	0	0.2044	0.2414	0	1.8187	0.0148	0	0.0148	0.0664	0.4026	0.0162	0	0.8297	0.2455
PADI2	13.2857	68.8319	0.6564	1.7703	0.1845	0.2329	0.2433	0.179	8.9707	0.1055	0.0681	1.1335	6.7399	0.1284	0.2186	0.1269	0.3249	0.021	0.2466	1.0561	1.0559	0.5244	0.0981	0.3035	0.0907	0.7005	0.0868	1.5185	2.1618	4.6907	1.5988	0.3126	0.2379	5.939	4.2391	0.2641	0.0397	0.0585	0.0799	2.6504	0.1945	0.0289	0.3578	0.0767	1.0426	0.1226	0.0503	5.51	3.0845
MFAP2	6.3694	0.109	2.2157	9.7113	0.5101	0.6119	0.2392	0.3794	4.5882	2.801	0.2637	14.3622	6.0377	0.2638	1.1142	0.6553	0.1525	0	2.0672	1.6009	1.3674	1.785	0.1085	0.0187	0	1.2307	0.3018	0.2324	0.8531	3.0892	1.6143	1.1462	0.9399	0.6377	0.9199	0.0687	0.2108	0.6039	0.0221	9.6593	0.6454	0.0213	0.066	0.4029	4.3824	0.3075	0.0667	1.8739	0.395
ACTL8	0.0384	0	0	0	0.1501	4.784	0	0	0.6539	0	0	0.3688	4.2605	366.933	0.0618	0.0551	0.0641	1.7744	0.0845	0.7954	3.247	0	0.0319	0	0.0328	0	0	0	0	1.5973	2.4789	0	0.1106	0	110.675	0.2022	0.0258	0	5.9112	0.0358	0	0	0	14.7206	0.0678	0.0266	0	0.8594	1.0004
PRPF3	19.5836	6.5606	11.1205	51.8668	23.2031	5.669	20.4228	8.587	13.5467	18.202	14.6307	10.7235	61.2595	23.8998	6.5364	19.9989	10.6159	20.4898	26.5354	16.5661	6.2644	11.6926	21.9108	18.6225	9.9077	17.0634	7.6509	17.377	37.247	23.6006	15.1789	13.3882	7.56	9.0885	14.0869	9.7218	16.993	18.0413	4.6181	20.9864	18.6635	19.6899	17.6963	7.7311	12.9433	7.5099	8.3976	13.9441	22.5357
SLC2A1	19.2559	1.505	0.8398	6.5056	1.2237	3.7505	1.4549	0.9132	3.42	3.4169	2.8421	5.5713	41.8933	11.5055	1.9137	0.6679	3.6971	0.723	1.1419	1.783	3.627	1.043	1.7889	1.5372	2.8985	7.5601	0.6301	29.9071	1.1449	14.5966	2.93	0.5672	3.0137	13.4382	5.5936	1.2967	1.3109	2.1137	0.7697	11.7424	1.1196	4.6524	3.9081	3.139	4.2276	0.3411	1.997	36.9889	2.3573
CDC20	8.128	7.7393	5.3959	37.4385	16.3653	84.609	2.7675	0.9117	42.021	3.3036	13.2777	77.5283	159.376	52.8904	1.1618	3.5079	29.8552	16.2314	5.1084	4.3449	3.3599	8.6014	11.5856	2.4638	15.6898	40.8876	7.0275	42.4637	42.792	32.0755	36.671	3.6758	1.8749	11.2417	28.1862	8.942	30.1421	16.484	4.5841	40.8636	13.3387	1.3511	32.1845	3.5158	44.4279	1.7309	10.7613	38.5663	41.3481
ARTN	4.5562	0.7789	0.7602	1.6725	0.5207	0.1315	0.1628	0.101	0.1089	0.2621	0.173	0.256	0.2023	0.4349	0.4077	0.1338	0.4891	0.6394	0.5275	0.2429	0.189	0.5466	0.1994	0.019	0.1821	0.6513	0.112	0.2157	0.1319	1.6997	0.315	0.1614	0.1727	0.1713	0.2977	0.3158	0.1793	0.2642	0.0676	4.5695	0.0507	0.2612	0.1683	0.1515	0.3767	0.2031	0.2497	0.1851	0.1568
TNFSF4	2.751	0.7585	0.7008	9.6541	4.1369	1.0359	0.4775	0.3161	0.9493	7.2041	0.6702	2.9329	5.05	0.7359	0.6042	5.8682	1.2072	0.3334	6.3659	4.5154	2.2127	2.7637	1.9309	3.242	0.2594	1.5128	1.1079	1.6483	2.5122	1.569	1.3809	0.7843	1.9553	3.9733	1.3205	3.0814	0.1202	0.6347	0.408	3.6131	0.7361	1.3135	0.3837	0.6966	0.9313	1.2996	1.5066	4.0125	1.0211
PLPPR4	0.1406	0	0.1641	0.4695	0	0.0315	0.3123	0.0404	0	0.0343	0	0.2009	0.4926	0.0993	0.0515	0.0367	0.2452	0.0114	0.0562	0.053	0.0209	0.0437	0.17	0.2009	0.0655	0.212	0	1.3757	0.1898	4.8439	0.1162	0.058	0.0092	0.6818	0.1318	0.0505	0.0172	0.2323	0.0324	0.3454	0.9235	0.0731	0	0.2284	0.3049	0.0531	0.0871	0.503	0.1074
STMN1	48.2991	15.7762	7.3314	74.135	12.546	43.0498	3.9289	5.3999	71.8153	12.7174	33.9578	125.948	108.977	54.1339	6.6625	8.0631	59.3671	14.837	23.146	9.9458	11.5263	11.4783	28.4945	10.4129	32.9624	80.5368	12.7583	70.2903	28.8664	21.1643	36.1126	8.8792	9.3845	28.215	26.2017	13.2956	27.3319	20.1502	11.706	36.0294	23.6283	8.0181	19.8153	10.1635	62.9741	7.9068	36.986	41.1388	59.2605
NEK2	2.8821	0.0637	1.6641	24.4431	8.9178	4.0356	0.8734	0.3758	6.8721	1.6363	10.8431	12.0056	24.4489	15.7159	0.2763	2.3132	5.1717	10.4094	3.5976	2.7108	1.9346	3.0695	1.7878	3.3667	2.6183	21.2881	2.717	9.1646	15.6761	11.8427	10.089	1.2814	0.5271	5.1318	7.5692	4.9697	7.2038	6.6148	0.2129	3.8163	10.5853	1.0278	3.699	0.6318	10.5704	0.3328	2.7281	17.6205	14.2281
CENPF	2.5169	0.4855	1.4059	31.0117	9.0016	1.8482	1.2782	0.2989	5.3836	1.1226	6.5901	10.7625	25.0264	11.412	0.3614	2.1576	5.0903	9.6275	3.7021	3.5485	2.0286	2.9703	2.8643	4.615	2.0775	15.2546	1.9572	4.1824	17.1001	16.5018	7.7934	1.3131	0.5372	5.0644	3.2788	1.9805	3.1181	5.2465	0.1796	8.5131	13.6678	1.0455	1.4022	0.4779	6.0715	0.2941	2.6195	12.4803	8.9775
CHRNB4	0.2131	0.0099	0.0608	0.1087	0.0139	0	0.0868	0.0628	0	0.0635	0	0.0744	0.1742	0.0883	0.0229	0.0306	0.0119	0.0631	0.1094	0.3767	0.2945	0.0607	0.0354	2.2125	0.0849	0.0868	0.1045	0.2414	0.0563	0.2233	0.0775	0.0323	0.1125	0.2191	0.3418	0.0935	0	0	0	0.0927	0.072	0.1044	0.0897	0.0346	0	0.0098	0.0121	0.1754	0.203
MUC5B	0.1066	0.0636	0.0054	46.196	0.0037	0.3616	0.0145	0.0024	0.0104	27.5569	0.011	0.0432	0.0267	17.5177	10.2791	39.3943	0.1906	0.0034	0.4145	0.0158	1.186	0.3221	0.0095	0.0027	0.0065	0.0366	0	16.3513	50.1543	0.0422	106.335	0.0548	0.0466	298.742	0.0033	0.2606	0.0026	0.044	0.0064	2.1856	0.0048	0.0031	0	0.0093	0	0	0.0195	117.258	0.016
A4GNT	0.0398	0	0.0568	4.021	0.0778	0	0	0	1.5995	0	0	0.0348	0.2789	0	0.2564	0	0	0.0354	4.4206	0.066	0.0434	0.102	0.0662	0.0569	0.034	0.0695	1.5059	1.8038	32.9475	1.3981	0.0362	0.0603	0.0287	0.0767	0	0	0	0	0	2.6335	3.1029	0	0	0	1.8988	0	0	0.8601	0.0335
ZNF541	0.0608	0.3387	0.0651	0.4424	0.2229	0.0563	0.6736	0.0577	0.0622	0	0.1097	0.0531	0.231	0.0355	0.9064	0.1963	0.7867	0.3244	0.0502	1.7771	0.6058	1.5079	0.9863	0.815	1.2342	7.1301	0.3037	0.2093	1.2953	0.2109	0.1936	1.8536	16.1094	0.1173	1.5686	0.1402	0.0512	0.0628	2.9463	0.1985	0.0964	1.1804	0.3074	0.3336	0.2553	0.1054	0.1684	1.1856	0.0256
SLC8A2	0.5238	0.0093	0.0862	0.1028	0.0262	0.0331	0.0205	0.0085	0.0549	0.012	0.0097	0.0938	0.0157	0.1461	0.0433	0.0482	0.056	0	0.1182	0.0334	0.0366	0.0344	0	0.0096	0	0.0117	0.0282	0.0217	0.6119	0.0373	0.0122	0.0203	0.0193	0	0.0115	0	0.009	0	0.0114	0.0501	0.0085	0.0219	0	0.0218	0.0356	0.0093	0.0343	0.1866	0.0226
KIF14	0.6891	0.1216	0.5054	9.7476	3.2719	0.5508	0.5262	0.1411	0.8265	0.3124	1.6667	2.9413	5.6066	2.4441	0.1094	0.5291	1.4495	1.9152	0.5124	1.3513	0.9533	1.0951	0.9765	1.5118	0.2321	6.279	0.1938	1.2491	3.941	3.4458	2.7716	0.507	0.2097	1.3789	0.9594	1.6486	0.7185	1.3473	0.0328	1.6736	2.5165	0.2934	0.4047	0.2287	1.5866	0.1547	0.6284	3.8582	1.9009
TNNT2	0.3086	0	0.0206	0.7529	0.0283	0	0.0074	0	0.3022	0.0086	0	0.0253	0.0451	0.015	0.0155	0.2075	0	0.0343	0.3712	0.0559	0.0053	0	0.0241	0.124	0.0082	0.0168	0	0.0624	0.0668	0.2585	0.0175	0	0	0.0496	0	0.0127	0	0	0	0.027	0.0978	0	0.0122	0	0	0.0067	0.0082	0.0447	0.0081
ATP10B	2.4913	0.0087	0.5983	0.6037	0.2263	0	0	0.0158	0.3454	0	0	0.0109	0.0877	0.0778	0.5192	0.0045	0	0	0.6953	0.0104	0.0137	0.0054	1.5874	0.1386	0.0053	0.0109	0.0132	0	0.1054	0.2083	0	0.0237	0.0225	0.004	0.0323	0.239	0	0.0103	0	1.6803	0.004	0	0.0079	0.0305	0.0442	0	0	0.1691	0.0474
ELOVL4	0.282	0.9649	0.1508	1.0072	0.2066	0.029	0.0538	0.0445	0.2561	0.2941	0.1017	0.1642	0.2196	0.3105	0.1325	0.2022	1.431	0.0209	0.3101	0.1947	0.3077	0.2611	0.1563	0.1175	0.0602	0.1436	0.2964	0.1902	0.256	0.2172	0.2564	0.3202	0.1692	0.151	0.1212	0	0	0.0777	0.0199	0.2628	0.149	0.7679	0.0891	0.0763	0.2284	0.0326	0.0801	0.3083	0.4345
CNR1	0.245	1.3023	0.0159	0.4774	0.0544	0.0275	0.2126	0.2322	0.3111	0	0.0402	0.0389	7.4737	3.9816	0.1166	0.0639	0.0093	0	0.098	0	0.0182	0.019	0.2315	0.1591	0.019	0.0486	0.1873	0.0631	0.0221	0.0412	0.3545	0.9526	0.016	0.0358	1.9622	0.0587	0.0075	0.0368	0.0094	0.0519	0.1059	0.0637	0	0.0362	0	0.0617	0.1423	7.5043	0.4306
SGIP1	0.3295	0.1332	0.2312	1.0659	0.1558	0	1.7006	0.1108	0.181	0.038	0.046	0.065	0.9903	0.0744	0.1199	0.0534	0.2749	0.0094	0.2221	0.1762	0.4495	0.2862	0.0619	0.1481	0.2361	0.3666	0	0.4474	0.1737	0.4422	0.2175	0.1288	0.333	0.1674	0.1051	0.056	0.0322	0.1625	0	0.4112	0.1685	0.0434	4.9219	0.2504	0.2442	0.7218	0.0453	0.4226	0.0715
PMFBP1	0.1393	0.0881	0.2439	1.3957	0.7423	0.0937	0.0097	0.128	0.0776	0.1359	0.8497	0.376	1.3312	0.3051	0.0816	0.0272	0.8346	0.0338	2.1029	0.9129	0.0484	0.3788	0.0948	0.5971	0.5516	0.21	0.4525	0.6149	0.3762	0.7843	0.2649	0.0863	0.7568	0.1058	0.4136	0.1834	0.0256	0	0.0643	0.6845	0.1525	0.4448	0.096	0.2777	1.6894	2.6231	0.0647	0.733	0.3832
CASQ2	1.2905	43.1358	1.484	1.6935	2.4705	0	0.9654	1.2982	0.1615	1.4837	1.9003	0.138	0.2923	0.5118	2.6089	0.4534	0.1099	0.0234	0.6952	0.7203	1.6096	1.8459	0.876	1.7313	0.2925	1.7705	1.2181	0.0213	0.2348	1.461	0.7904	2.7913	0.5121	0.8465	0.8602	0.104	0.1772	1.1098	0.0891	1.301	1.4025	1.786	0.5657	1.4763	1.7919	2.062	2.7149	0.2643	0.1328
SPP1	29509	1.6772	3793.48	83.2136	3.5168	294.922	0.5823	13.146	1030.96	19.9647	269.374	24.2669	1379.07	5266.73	107.569	0.35	290.895	194.98	19.8602	73.7104	2816.72	12.0187	17.7531	8.6302	1212.36	211.147	79.1945	7074.51	74.764	5997.18	2525.33	10.9217	449.778	14.8431	4308.22	35.3436	119.542	208.193	2.1159	609.872	81.0757	612.014	89.2483	2450.34	4353.2	20.309	5.093	486.623	114.683
RARRES1	4.7801	1.0686	10.552	28.4179	7.8755	2.2385	1.1723	123.72	5.1343	2.7455	5.3874	13.4987	135.827	570.194	5.1704	0.8008	4.9487	2.7601	4.2213	10.5543	0.8377	4.891	5.048	2.9168	0.924	7.5546	1.247	63.5714	1.2094	8.2581	14.279	4.7016	2.9396	238.292	21.1125	2.8485	2.2775	3.9207	0.856	7.9026	6.1932	10.0058	0.9698	12.9816	15.6615	2.1515	2.7644	19.4717	6.247
PCDH17	3.1972	2.1667	7.4852	10.0479	1.9536	0.1145	1.8811	0.1813	2.8448	1.0033	2.4956	0.7662	3.8728	2.1834	0.9444	1.3009	1.0628	0.3299	2.7464	2.3141	2.6698	3.2087	1.48	1.4888	0.2666	2.7324	1.0464	1.8504	1.8631	5.5297	3.9126	3.0015	1.2635	3.3894	4.655	0.6887	1.7485	4.9837	0.471	5.3153	5.2141	2.7776	1.9078	1.6447	3.2276	3.127	1.9764	9.1161	0.4255
TRPM6	0	0.0482	0.0165	0.1297	0.015	0.152	0.0235	0.0097	0.0105	0.4545	0.0222	0.0135	1.5878	2.2685	0.0434	0.0166	0.0257	0.3422	0.0423	0.0255	0.0168	0.0066	0.0832	0.0385	0.0132	0.0403	0	0.0125	0.0153	0.0641	0.035	0.2099	0.1719	0.0743	0.0728	0.0203	0.0052	0.0064	0.1173	0.0574	0.0537	0.0503	0	0.0313	0.0204	0.0107	0.0131	0.0594	0.4596
PIGZ	3.4976	3.4516	1.3737	8.2355	2.7038	3.7964	6.2716	2.2104	4.9466	11.1048	6.6445	5.0652	2.0558	5.7123	1.9968	1.9529	5.9471	5.647	10.3478	4.4214	4.3364	4.1816	3.258	3.5746	5.8243	2.4738	2.4433	0.8063	9.3614	1.0847	0.7851	3.0667	1.3868	1.1669	1.1036	2.3319	2.8751	4.3532	2.3597	3.4251	4.0837	1.7724	8.0547	1.7444	5.8289	4.3559	1.6596	1.4695	1.6189
C1orf198	109.312	95.0023	25.9472	87.3197	54.404	0.7954	19.63	8.4606	27.1752	19.6374	9.8775	6.9241	191.685	51.452	17.9517	19.923	28.4165	20.2878	79.6593	103.221	51.4658	55.4457	7.4706	37.3612	19.381	31.3289	8.2189	23.2383	25.6892	87.2527	39.6947	45.794	37.693	18.994	55.0712	30.7779	5.1969	8.115	6.7539	56.0126	12.0088	24.5098	10.9353	27.3566	63.8626	5.4268	29.0278	34.3157	12.5566
TRIM67	0.3644	0.0845	0.0433	0.4068	0.0668	0	0.0174	0.0048	0.0983	0.0272	0.1095	0.2652	0.9311	0.2301	0.0795	0.0871	0.0443	0.3306	0.167	0.0629	0.0166	0.0195	0.0316	0.0325	0.0195	0.0398	0.0479	0.0492	0.0226	0.2597	0.0483	0.0517	0.0328	0.0342	0.1174	0.1	0.0511	0.1443	0.0193	0.0991	0.0914	0.0806	0.1439	0.0308	0.0335	0.0105	0.0647	0.0586	0.1276
PHF19	3.5215	3.049	1.7307	14.53	1.7834	12.1995	1.7053	0.9024	5.5441	2.6592	7.9091	10.745	20.5681	9.5211	2.6199	2.0714	4.6578	5.487	4.4281	3.3366	3.058	2.5144	3.4994	1.5879	1.6416	14.3505	2.6747	6.474	16.8103	4.6156	3.9738	3.2022	1.3297	6.7222	3.4881	2.7001	6.524	4.9587	1.2534	5.0334	7.2756	3.1928	4.2727	0.9332	7.2381	1.272	2.4146	7.9804	4.5303
BSPRY	19.0984	0.1685	0.5181	34.3823	15.1717	2.3152	0.2774	0.9372	25.6096	0.6495	0.131	1.1102	0.99	3.1758	3.3882	2.4748	4.0151	0.0269	22.5702	3.6371	0.2642	2.6388	4.7816	0.7137	1.0859	3.9901	0.2863	10.2158	0.03	5.0929	8.1751	0.5957	3.2474	1.8095	0.8585	2.6702	0.0204	0.1751	0.5121	4.5137	0.2302	0.0247	1.759	4.7946	1.3104	1.0485	0.3868	1.5186	2.0353
SLC46A2	0.0287	0	0.041	0.5276	1.3751	0	0.0877	0.0181	0	0.0257	0.0207	0.0251	0.2684	0.0223	0	0.0206	0.0479	0	0.6318	0.238	0.0313	0	0	0.0205	0.0245	0.0501	1.4793	0	0.1138	0.0266	0.0784	0.0652	0.0414	0.1292	0.0247	0	0	0	0	0.1338	0.1639	0.0704	0	0	0.0508	0	0	0.0665	0
PGF	10.9655	127.642	3.306	12.7916	1.8354	1.7306	2.3379	0.4548	10.088	4.1337	1.1265	0.6498	6.6185	2.9389	1.8861	1.8722	2.188	0.1301	4.7357	3.2044	4.0932	3.8367	0.8215	0.3312	1.3441	4.43	1.9233	4.0084	7.9003	5.6611	4.0821	2.7609	1.906	1.6153	6.2169	1.0279	1.773	2.9327	0.7223	7.1056	1.7862	2.3519	3.6368	2.3682	8.8592	1.2254	1.6314	3.1258	1.0355
IFI27L2	10.5617	157.09	4.8541	14.8164	4.2316	21.4816	1.6873	2.7647	19.358	3.991	3.061	10.4973	45.5308	114.89	8.5771	5.8954	23.0802	2.5924	6.6588	6.1893	3.8822	7.1389	2.6456	1.8945	29.1804	15.8184	6.1782	39.5246	1.1817	61.4891	13.9455	3.8806	28.194	11.2496	33.9945	5.2952	3.1522	2.9941	13.5709	19.2354	3.3337	1.047	27.8037	2.7283	18.8988	2.9087	8.6965	39.1927	11.6268
ACYP1	4.0443	3.1977	1.4563	5.2899	2.2636	1.9862	1.829	3.1017	11.0743	2.9141	2.4081	5.4179	10.4119	8.4229	1.676	3.2105	5.2742	3.8739	2.332	2.7008	1.864	2.0808	3.0689	2.2444	2.7168	3.9422	2.1463	10.17	14.0768	3.9569	2.4996	2.2293	1.6116	3.5085	6.1085	2.1715	2.3252	2.9198	0.8304	7.2829	3.0616	3.1759	2.4307	1.8819	3.2612	1.6051	3.4119	4.728	3.9606
LTBP2	28.3551	25.4256	13.778	67.9215	10.4166	0.3175	3.9781	3.3315	11.3215	12.7332	3.2973	0.5448	14.603	4.1459	6.9463	8.7424	2.5505	3.8539	29.8058	27.7452	16.9274	38.3141	1.6146	6.0791	2.1917	14.434	2.0576	4.1408	8.7196	22.3509	22.0423	25.9343	8.8502	4.5971	9.5314	6.5001	1.1178	6.321	1.0094	36.3653	13.1453	4.3326	5.5568	2.6291	19.2181	4.798	1.9466	12.4242	1.3307
DNMT3A	11.165	2.0634	3.6971	18.5492	8.2023	4.0703	1.4389	1.6397	3.4073	8.4509	6.5904	10.4427	12.2574	5.9951	3.0682	5.5366	2.8896	6.0576	9.9945	2.3546	4.7438	3.8534	2.1525	4.0475	3.47	5.6529	4.0294	4.7324	14.0573	13.8557	10.0577	3.1285	5.212	6.3472	4.5863	2.373	6.9841	9.0893	2.6966	14.5321	13.9548	7.3523	6.1926	2.3319	4.1754	2.1393	2.7955	11.4228	8.117
BCL11A	0.8057	0.0764	0.0165	0.7516	0.0367	0.0321	0.0573	0.0365	0.4899	0.0362	0.1438	0.2547	0.1198	0.0112	0.0837	0.0746	0.1132	0.0385	0.6829	0.0598	0.1072	0.1333	0.0144	0.0124	0.0025	0.0328	0.0759	0.3693	0.2774	0.777	0.0552	0.024	0.0458	0.3769	0.0496	0.0418	0.0272	0.0907	0.0611	0.1588	0.0696	0.0472	0.0292	0.007	0.0408	0.02	0.0221	0.0758	0.0898
EPCAM	1302.9	0.1014	1.3923	380.233	406.023	0.9705	0.0222	0.0736	968.36	84.0918	0.1261	1.1195	27.2089	0.0453	26.7007	57.296	14.3894	0.0518	407.456	75.1846	3.1953	6.076	0.436	0.0833	0.2738	0.6359	0.3981	3.3485	0.1154	2.5319	18.8907	2.4481	37.0694	83.6593	0.4006	0.1534	0.0196	1.0591	0.5422	391.648	0.4432	0.0952	2.7237	0.5207	23.2195	3.6333	0.1737	2.0239	2.9387
ELOVL3	0	0.352	0.0361	0.7742	0.1482	0	0.0772	0.0639	0.0344	0.0452	0.2554	0.1325	0.7679	3.2621	0.0814	0.0725	4.3877	0.3146	0.0556	0.1257	0.0552	0.0432	1.9762	1.4452	0.6479	0.309	0	0.3684	0	0.2805	0.3219	0.1148	0.4005	1.2678	0.0869	0.0666	0.3743	0.2507	0.385	0.1414	0.4488	0	0.1917	0.0411	0.5362	0	0.3016	1.0539	0.2125
NKX2-3	0.0339	0	0.0242	0.0519	0.0663	0.0418	0.0518	0	0	0	1.0519	0.0296	0.1782	0.0791	0.1638	0	0.5092	0	0	0.1686	0.037	0.029	0	0.0242	0.0869	0	0	0	0.0336	0.0313	0.0308	0.2567	0.0977	0.7193	0	0	0.0228	0.6723	0	0.5372	0.0215	1.4959	0	0.0826	0.0899	0	0	0.3141	0
CNNM1	21.8615	1.0406	0.123	5.1762	1.326	0	9.1858	0.0654	12.4412	0.4627	1.3193	9.762	9.6657	1.1977	0.4631	0.0412	0.1535	9.8536	25.259	4.06	0.1255	1.2287	0.0478	3.9605	3.065	0.0201	0.0725	1.1449	1.1048	0.2445	2.6669	2.2026	5.3413	0.0222	0.0297	0.0303	2.1669	5.5586	1.6831	7.0101	0.0656	0.1973	0.1743	3.4099	0.8536	0.1355	4.6536	0.0799	0.5317
HELLS	0.551	0.3496	0.5721	8.7774	3.0396	1.024	0.6977	0.1807	1.1547	0.58	2.5615	5.4212	4.9823	1.8377	0.3988	0.2902	1.5304	1.2833	1.634	0.8092	0.3159	0.8644	1.2295	1.5848	0.6911	3.9703	0.6599	1.7614	5.5399	4.4817	1.9029	0.5861	0.5424	1.5379	0.4496	0.698	1.4503	2.0747	0.1593	1.4172	2.9138	0.3533	2.0444	0.3116	1.0847	0.6862	0.719	1.7174	4.9424
KCNIP2	1.0837	39.1228	0.3568	0.5743	0.3665	0.1028	0.0796	0.4214	0.213	0.2982	0.7518	1.3832	0.4869	0.9719	0.3189	0.4036	0.2434	0.778	1.169	0.449	0.2161	0.1959	2.0967	0.268	0.4629	0.4185	0.1972	0.3711	0.227	0.1734	0.4549	0.4417	0.4352	0.1206	0.2329	0.3019	0.6171	1.6358	0	0.1554	0.3699	0.2384	0.1053	0.1354	0.0368	0.2455	0.2663	0.1126	0.4905
HOXB8	0.2356	1.3939	0.021	0.0451	0.0288	0	0.0225	0.1117	0.1204	0	0	0	0.0172	0.0687	0.0237	0.0422	0.172	0.0262	0.0324	0	0.1125	0	0.3673	0.1683	0	0	0	0.0477	0.0292	0.0817	0.0536	0.0669	0	0.0189	0.1266	0	0	0.0243	0.0249	0.1098	0.0747	0.0241	0.2604	0	0.1301	0.0612	0	0	0.0495
INSL6	0.0408	0	0.0291	0	0	0	0	0.0258	0.0278	0.1825	0.0589	0	0.4054	0.0952	0.0658	0.0878	0	0	0.0898	0	0	0.1047	2.4102	0.0292	0.0349	0.0713	0.0429	0.0991	12.8175	0.0755	0.2228	0.0927	0.0294	0.1575	0.0702	0	0.0824	0.1349	0	0.0381	6.6257	0	0	0.0332	0.0721	0	0.0348	5.6094	1.8189
MLANA	0.2599	274.955	0.236	0.6873	0.2078	0.1166	0.4511	0.0747	0.0966	0.0211	0.2216	0.1857	0.3312	0.0918	0.1713	0.5423	0.2563	0.189	0.3898	0.2937	0.4255	0.1212	0.2947	0.2533	0.1211	0.1238	0.149	0.2678	1.4509	0.5025	0.2579	2.9336	0.1191	0.243	0.325	0.1867	0.1272	0.371	0.1999	0.3744	0.8688	0.2317	0.3284	0.1536	0.1044	0.0982	0.1409	0.456	0.4966
GRIA2	0	0	0.0056	0	0	0.0098	0	0	0	0	0	0.1452	1.5631	0.0308	0	0.0057	0	0	0.0087	0	0.0173	0	0.0066	0.0566	0	0	0	0.032	0.0157	0.0073	0	0	0	0.0051	0.0068	0	0	0.0065	0	0	0	0	0	0	0	0	0	0.1039	0.02
MTHFD1L	12.1295	4.302	5.8951	11.7446	12.05	13.3043	2.1222	4.3174	10.9357	16.9551	5.7127	12.7292	17.9313	11.9812	2.2032	2.7511	3.8765	4.683	8.7241	3.4667	3.0249	5.0848	1.7932	2.1718	6.6768	4.5746	4.0624	17.8548	11.6829	29.5746	11.9524	9.6863	3.1998	6.6529	5.4615	9.5487	3.2143	2.8703	2.5593	15.7981	3.6061	2.0577	2.5784	5.691	13.6464	1.8854	0.7769	13.731	9.9525
CCDC170	0.2867	1.651	1.5524	2.1948	6.6857	0.0643	3.9013	0.8154	0.2575	20.499	31.1726	17.1751	1.7736	0.8813	0.6298	0.3178	1.3701	30.4889	0.645	1.5769	0.8107	5.5253	0.3468	5.1775	2.2266	2.6512	1.37	0.4114	1.5101	1.9159	2.0742	1.7956	1.4922	3.8204	14.7192	2.1623	8.9018	22.3766	0.5292	0.2308	0.2561	32.9235	2.9967	0.6564	2.3147	4.0093	0.8438	3.0179	4.3273
PCDHB8	3.1664	0	0.0551	0.5912	0.3773	0	0.7274	0.0163	1.859	0.046	0.1672	0	0.0301	0.06	0.0415	1.7356	0	0	0.8211	0.3414	0.295	0.242	0.4067	0.3679	0	1.1013	2.1107	0.0417	2.4475	0.1666	0.1405	0.2923	0.1112	0.5792	0.1106	0.0339	0.0173	0.2765	0.0871	0.8638	4.5695	0.2524	0.0325	0.0209	0.1365	0.0357	0.0439	0.2981	0.0216
PCDHB10	5.0061	0.2991	0.2758	6.151	0.2729	0.0265	1.0993	0.1629	1.2295	0.634	0.2325	0.6943	0.3765	0.1837	0.0865	1.1866	0.0717	0	1.8432	0.3205	0.6214	0.2204	0.2144	0.5526	0.0367	1.7445	0.3162	0.2087	0.4894	1.1323	0.3126	0.2928	0.1392	1.6298	0.3139	0.0566	0.0578	0.3195	0.0545	1.2416	2.547	0.4037	0	0.0698	0.3227	0.134	0.1098	2.0398	0.0722
CENPL	1.6424	1.3137	0.6988	10.7633	3.0829	1.0842	1.0561	0.4734	1.5016	1.1079	3.0457	4.0387	7.9181	6.5504	0.5569	1.8599	3.4376	3.6494	3.4543	2.0775	1.6351	1.7609	1.15	2.1411	1.1937	5.1192	1.0298	1.5159	4.3945	3.4364	2.5417	1.0579	1.1204	2.4635	1.8574	2.1436	1.6287	2.2617	0.2438	2.2828	2.4933	1.0829	1.4197	0.5735	4.099	0.4991	1.8164	4.0366	2.3493
KCNJ5	0.2497	0.2844	1.7649	1.425	1.4196	0.6302	0.4854	0.9827	0.9434	71.8493	7.0924	37.3612	1.4851	2.5055	0.6033	0.4803	0.7481	0.4843	1.96	4.2425	0.9043	0.912	1.0665	0.3001	0.9114	0.8721	0.179	0.6982	1.7312	2.1933	2.7561	1.1256	0.376	3.32	2.5073	3.1088	78.8351	65.143	0.9122	2.0419	1.0218	4.201	1.7208	0.6916	2.1864	2.0605	0.8509	2.5408	1.4503
TEX11	0.1056	0	0.0452	0.3234	0.1239	0	1.1777	0.6008	0.072	0	0.0152	0.5166	5.9106	0.2299	0.0851	0.0152	3.9482	0	0.1162	0.1401	0.0231	0.0542	0.5621	0.9812	0.018	0.9407	0.0666	0.0684	0.1255	0.9961	0.2498	0	0.0609	0.0679	15.5979	0.1391	0	0.0175	0	0.0788	0.067	0.2244	0.0267	0.0515	6.8135	0.0146	0.036	1.6144	0.1598
ARR3	0.4913	0.1425	0.146	0.5015	0.12	0.2021	0.2814	0.1294	0.1953	0.1465	0.2954	0.0715	0.574	0.541	0.066	0.1762	0.205	0.3639	0.2702	0.1697	0.1564	0.105	0.8852	0.2048	0.035	0.1787	0.043	0.7291	0.6083	0.0379	0.3724	0.403	0.0295	0.1579	0.0704	0.0539	0.1653	0.2368	0.0346	0.3053	0.3115	0.2676	0	0.2994	0.0362	0.1135	0.1046	0.2844	0.1377
ENOX1	0.8675	0.0795	0.342	2.0971	0.1115	0	0.2964	0.1298	1.1354	0.2654	0.1812	0.2392	7.4538	0.1065	0.1287	0.0982	0.0762	0.0609	0.3515	0.6811	0.2242	0.2927	0.0759	0.1794	0.0975	0.3189	1.7758	0.3511	0.8818	3.9259	0.3529	0.2074	0.1151	3.1993	0.4121	0.0902	0.1383	0.2829	0	1.149	0.2894	10.1093	0.1442	0.3524	0.585	4.1917	0.2334	0.9692	0.2879
CHRNA2	0	0.0195	0	0.0428	0	0.0173	0.0427	0	0	0.0125	0.0706	0.0244	0.0082	0	0	0	0.035	0	0.0308	0	0.0076	0	0.1047	0.0799	0	0.0122	0.0294	0	0	0	0.0127	0	0.0705	0	0.2284	0.0184	0	0.0116	0.0592	0.013	0	0.0343	0.0177	0	0	0.0775	0	0	0
NPPB	69.6942	2.784	0	0	0	0	0	0	2.0436	0	0.0721	0	0.4672	0	0	0.0717	0.3337	0.0889	0	0.1657	0	0	0	0	0	0.1746	0	0.0809	0.3961	0	0	0	0.072	0	0.0859	0	0	0	0.3384	5.9648	0	0.0817	0	0.0812	0.6185	0	0	0.1544	0
TBX4	0.0177	0.037	0.0758	0.2712	0.1039	0	0.0271	0	0.0121	0.2218	65.6265	1.5472	0.0207	0.0413	0	0.0254	0.0887	0.4567	0.4482	0.2349	0.0097	0	0	0	0	0.0155	0	0.0143	0.1579	2.6043	0	0	0	0.9111	0.5482	0.0467	11.5882	26.5095	0	0.1816	0.1123	75.9471	0	0	0.0313	0	0.0302	0.0273	0.6999
NCAPH	18.215	0.1656	0.6712	5.4647	1.2683	0.8141	0.9168	0.2461	7.5458	0.5416	4.1207	5.5261	13.1471	6.0278	0.3572	0.4034	3.0502	2.6246	1.4514	1.9094	0.8145	1.544	1.1242	1.5689	2.8089	5.9116	0.7959	3.432	4.0064	5.9102	6.3841	0.8025	0.4128	2.4823	2.4358	0.584	2.9115	2.3773	0.1556	2.7523	3.5588	0.9014	1.0796	0.3427	2.7239	0.3372	0.9768	6.2785	5.1371
TRIM6	2.8753	1.2431	2.1401	0.957	3.6995	0.3305	0.0682	0.6997	1.2775	0.0479	0.6185	1.5441	5.4868	10.7993	0.6041	0.6277	1.4006	0.0952	0.5893	1.8649	1.0135	1.6334	0.1782	1.5695	0.4272	1.8087	0.6946	2.1105	0.0177	2.7244	9.81	0.311	3.6266	1.9977	0.3838	0.4703	0.3005	0.6935	0.1511	0.6492	0.9623	0.1605	0.7446	0.7399	0.5997	0.1485	0.0761	2.8673	1.261
IAPP	0	0	0.2348	0	0	0.0406	0.3519	0.2912	0	0	0.0237	0.1725	0.1346	0.0256	0.0265	0.3777	0.659	0.0585	0.181	0.4637	0.0359	0.0563	1.122	0.1646	0.0281	0.6896	0.4498	0.2664	0.1304	0	0.1197	0.5232	0.4266	0.1058	0	0.13	0	0	0	0.0307	0.2712	1.1025	0.0416	0.0267	0.0872	0.3192	0.3925	0.0254	0.083
BCL2L14	0.0138	0.0386	0.2272	0.6785	3.1664	1.8282	0.1904	0.3413	0.0566	0.0991	0.3997	0.8224	1.4479	0.1184	0.5688	0.2086	0.0693	0.0739	0.2285	0.4132	0.204	0.4498	0.1036	0.5343	0.0355	0.266	1.1064	7.0058	16.3348	2.3175	0.466	0.0419	0.1296	2.7865	0.0714	0.1641	1.0997	1.5905	0.3163	0.142	0.3073	0.0453	2.502	0.1238	0.1101	0.096	0.1534	4.1689	0.8731
RGSL1	0	0	0.0111	0.0718	0.1374	0	0	0	0.0106	0.7893	1.0652	0.6071	0.0091	0	0.0315	0.056	0.365	2.2842	0.0172	0.3172	0.0043	0.1202	0.0065	0.1786	0	0.0955	0.0082	0.0063	0	0.0144	0.0355	0.0887	0.0506	0	2.7326	0.1749	0.2523	1.1617	0	0.0073	0	10.7408	0.0099	0.0063	0.0069	0	0.0665	0.0121	0.6894
LHX4	0.1163	0.0243	0.2158	1.6565	0.7389	0.0574	0.2132	0.0441	0.0159	0.2289	0.1595	0.1118	0.4077	0.2441	0.0656	0.1419	0.3009	0.3619	1.1005	0.135	0.1524	0.1094	0.4934	0.1829	0.0199	0.325	0.2079	0.1789	1.0024	0.4733	1.2591	0.1497	0.62	0.1047	0.26	0.2757	0.0548	0.4037	0	0.1627	0.2508	0.1996	0.7937	0.0473	0.0103	0.1129	0.0496	0.1706	0.3521
POPDC2	3.3986	13.1004	0.6403	2.1598	0.4073	0.3165	0.9794	2.1478	1.5727	0.3727	1.0179	0.812	2.4345	0.7725	0.5164	0.5519	0.9363	0.342	0.67	1.1426	0.7698	0.9318	1.0131	0.7331	0.986	1.0917	0.6741	1.8945	0.6351	1.4229	1.108	0.9952	0.4618	1.4634	0.8543	0.2955	0.4099	0.9802	0.7866	1.9425	1.1382	7.6753	0.7291	0.6512	2.0965	1.0441	0.519	0.7177	0.8085
KIF18A	0.5956	0.3055	0.313	3.7191	1.3323	0.7735	0.4189	0.0693	1.8151	0.3363	2.3974	8.4451	13.2461	3.2646	0.1767	0.371	1.5822	2.0199	0.6378	0.7533	0.3079	0.7502	0.8471	0.5823	0.5891	3.6671	0.2965	1.1798	4.9515	2.7097	1.7817	0.6644	0.1806	2.1359	1.3606	0.5159	1.5715	1.7223	0.0133	2.0305	2.5236	0.2049	0.3366	0.2037	1.9388	0.152	0.494	5.2141	2.2133
GJB6	0	0	0.0618	0.3977	1.4808	0	0	0.0137	0	2.9425	0.1718	0.0756	0.0253	0	0.0349	0.0466	0.3613	0.2886	0	0	0	0.037	0	0	0	0	0.2958	0	0	0.02	0.0394	0.0819	0.0156	0.2505	0.0186	0.0285	3.0595	1.0196	0	0.0202	0.0961	0	0	0	0.0574	0	0	0.1504	0.6915
GJA3	0.0407	0.2741	0.0194	0.4781	0.0531	0.3685	0	0.0086	0.4625	0.0728	0.0294	0.0949	0.3648	0.0106	0.0656	0.0584	0.0227	0	0	0.0338	0.0148	0.0232	0	0.0097	0.058	0.083	0.0143	1.3078	0.0269	0.1883	0.0123	0.0103	0.0293	0	0	0.0179	0.1827	0.0673	0	0.2531	0.2754	0	0	0	0.06	0.0188	0.0116	0.0314	0.0685
ADGRB2	1.4422	11.6013	0.1823	1.1459	0.0446	0	0.0139	0.0404	2.6304	0.1551	0.1251	0.2471	0.2133	0.5817	0.1838	0.1113	0.0305	0.0325	0.2309	0.2042	0.3486	0.1638	0.0759	0.0587	0	0.1036	0	0.1034	0.6509	0.5907	0.2739	0.152	0.046	0.1174	0.0628	0.0962	0.0307	0.0905	0	0.8933	0.0347	0.1044	0.0923	0.0445	0.1613	0.0443	0.0389	0.1902	0.1151
TMEM156	57.503	1.3848	1.5965	14.2142	0.54	1.3296	0.2321	0.3318	64.2306	1.0872	0.2791	2.3408	69.9647	10.5236	2.4034	1.863	16.7373	0.1719	4.6196	2.8396	17.3394	8.5263	0.4365	0.3554	3.5879	3.0638	0.4067	4.2272	0.301	62.2588	20.0283	2.1546	5.3326	2.5046	1.2825	1.0188	0.2231	0.4566	0.3974	7.9069	0.543	0.1355	1.6757	0.8306	5.9575	0.919	1.2241	44.1082	4.6687
TMEM54	229.769	23.0215	5.1671	18.2806	8.3966	3.76	1.5642	21.0275	166.165	2.8145	32.371	2.0943	78.6718	135.714	14.6057	2.6517	19.3408	5.1956	7.1984	12.7526	4.1437	12.1278	7.6021	2.4988	15.8335	13.5218	2.5208	48.9714	3.7109	14.4115	38.5748	10.3252	54.0004	17.4716	14.0849	12.4993	5.7155	9.5357	30.1359	56.2993	1.9953	2.0817	15.3381	21.8758	4.5028	4.2231	3.0645	13.4202	6.2154
CSMD2	3.0256	0.057	0.0918	0.5372	0.5524	0	1.0659	0.0099	0.5605	0.0767	0.0535	0.0783	0.041	0.0242	0.1068	0.0308	0.0651	0.0104	0.0557	0.517	0.5425	0.4032	0.0778	0.6909	0.0033	0.0817	0.0533	1.6663	0.4286	0.7894	0.4822	0.2302	0.3229	0.0602	0.4223	0.0205	0.0472	0.0966	0.0066	0.5597	0.0667	0.8314	0.0049	0.0127	0.3101	1.3129	0.0066	0.2739	0.1377
HPCA	0.6128	0.2007	0	0.0552	0.0352	0	0.2202	0	0.0246	0.0967	0	0.1574	0.0211	0.6444	0.1161	0	0	0	0.0396	0.0299	0.0393	0.0308	0	0.0258	0.0308	0	0	0.2042	0	0	0.0328	0.0546	0	0.0232	0	0.0475	0	0.0298	0	0.3696	0	0.0589	0	0	0.0319	0.0499	0	0.1669	0.1212
GPSM2	0.5243	0.2014	0.2012	1.3563	0.3251	0.1517	0.1353	0.1211	0.7169	0.3427	0.7827	0.9063	2.6274	0.8909	0.0699	0.1712	0.7512	0.9288	0.3182	0.4076	0.2486	0.306	0.6073	0.2454	0.3336	1.1207	0.0912	0.8283	0.8237	1.2704	0.9537	0.2382	0.2343	0.5904	0.432	0.2619	0.4112	0.7529	0.0704	0.4921	0.7954	0.1684	0.2741	0.1381	0.4761	0.1228	0.2742	1.8561	0.5775
PAEP	163.304	0	0	8.2741	0.0476	0	0	0	2.919	0	0	0	2.7301	80.4161	0.0392	0	0.325	0	0	0.0404	32.7313	0	0.6073	0	0	1.3603	0	9.9313	0.2411	0.2251	0.2657	1.8429	0	5.6026	16.1537	0	0	0.0402	0	5.6727	0	0.0398	0	45.7629	5.2056	0.0337	0.0415	1104.51	0
OPN4	0	0	0.0204	0	0	0	0.0219	0.0181	0	0	0.0207	0	0.0502	0.0223	0	0	0	0	0	0	0	0	0.0715	0	0	2.5013	0	0.0696	0	0.053	0	0.0868	0	0	0.0492	0	0.0771	0.142	0	0	0.0363	0.0234	0	0.3724	0	0.0596	0.0244	0.0442	0.0241
PTGFR	0.2948	0	4.3452	2.3504	0.192	0	4.4738	0.1009	5.7567	0	0	0.0107	6.7218	5.6704	0.9001	0.0969	19.0904	0.0655	0.1351	0.9161	5.2542	4.0942	1.7974	2.0798	0.0105	15.2481	3.0857	2.0579	1.8246	32.7488	0.659	9.7813	0.4953	0.8685	0.4223	0.3235	0	0.0812	0.052	16.565	0.4438	0.1204	5.3069	2.0354	6.3812	0.7914	1.2138	3.868	0.0103
LRRC39	0.462	7.0254	0.4563	0.4897	0.0695	0.1315	0.2714	0.8085	0.0242	0.5085	0.5385	0.5276	1.3908	1.1325	0.2004	0.6373	0.7116	0.2843	1.1726	0.2651	0.2909	0.5468	2.0685	0.2793	0.1822	0.7757	0.0747	1.1794	1.0207	1.4129	0.9696	1.0762	0.5374	0.9367	0.8248	0.0936	0.1196	0.7341	0.2706	0.3313	0.6759	1.0163	0.1347	0.3464	0.2198	0.6895	0.333	0.3566	0.5676
WIPF3	17.0186	2.1531	1.7567	3.9315	2.8286	0.0144	0.0713	2.3605	4.1669	0.3653	0.059	0.0306	20.0577	1.0524	2.0869	2.5535	6.9534	0.0104	1.2068	4.0145	4.4521	5.6769	0.2329	1.0592	2.5526	0.3363	0.6135	3.8264	2.601	11.5472	0.4246	0.5567	5.3122	8.4716	0.2308	7.3622	0	0.0675	1.343	8.4317	0.3108	0.4291	0.3539	1.6404	0.3919	1.5447	0.358	1.0001	1.197
HOXA7	0.0881	0.2248	0	0.3596	0	0	0.0224	0.0371	0.02	0	0	0	0	0	0.0236	0.0842	0	0	0	0.0243	0.032	0.0251	0.0488	0.1049	0	0.0256	0.0309	0	0	0.0271	0.0267	0.0445	0.0211	0.0189	0	0	0.0198	0	0	0	1.2285	0.024	0	0	0.0259	0	0.05	0	0.0247
TWIST1	0.9217	89.0294	0.4804	1.8996	0.1039	0	0.3249	0.1568	2.4151	0.317	0.1535	0.0619	1.5943	0.1653	0.3997	0.1526	0.0887	0	0.9358	0.4994	0.058	0.5757	0	0.076	0	1.7332	0	1.5782	0.4564	0.59	0.6448	0	0.0255	0.3874	0.1828	0.0467	0.2624	0.2929	0.12	2.346	0.1348	0.0869	0.0448	0.2016	1.8168	0.0737	0.2718	0.7662	0.2682
SPINK4	0	0.0757	0.0776	0	0	0.1342	0	0	0	0	0	0.095	0.0635	0.3381	0	0.078	0.3629	0	0.1196	0	0	0	0.0904	0	0	0	0	4.9292	0	0	0	0.0823	0	1.3981	0	0	0	0	0	0.1014	0	0	0.2748	0.7067	0.1922	0.0753	0.0926	1.2591	0
KIAA1549	3.0191	0.6308	0.5212	3.0612	0.2325	0.3075	0.1254	0.6443	0.5673	0.2533	0.1798	0.2968	2.3259	0.6648	0.4927	0.0813	1.914	0.2618	1.3332	0.1878	0.2411	0.184	0.1225	0.7568	0.4016	0.1236	0.6669	1.2517	1.9466	2.1734	1.1333	1.0892	1.3338	12.4061	0.1168	0.1044	0.061	0.2527	0.23	1.2407	0.8403	19.6964	0.4652	0.9479	0.0701	0.1295	0.0772	0.3323	0.6571
PLAU	11.619	25.1649	18.6125	21.0959	3.3543	1.9844	3.4647	1.5171	11.8243	2.6833	3.1524	4.2349	55.5812	9.2732	4.5047	3.392	4.6667	2.5391	4.4358	9.2113	5.2003	5.9505	2.2156	2.6415	2.1737	11.716	1.5393	19.3338	3.6376	11.852	12.9245	5.1975	2.8004	15.9107	12.2976	4.299	3.7317	6.3671	2.1121	17.4752	6.7113	5.1779	3.7002	2.9057	10.3089	5.6219	5.3992	22.1432	4.1165
BICC1	87.4077	2.4008	4.4179	47.6347	7.135	2.0574	0.1582	3.9339	79.0017	0.8428	0.71	8.0414	46.3464	8.4367	4.7881	0.5795	11.8216	0.0276	59.1356	3.3648	3.4136	14.4571	0.2842	16.1406	10.8916	21.6123	10.0929	14.9982	82.7291	55.0239	19.8374	2.1014	14.984	8.3895	0.7211	0.5046	4.0496	10.2096	2.804	156.337	14.2286	4.0365	0.6543	4.5184	7.8981	1.4783	6.0443	51.0071	0.4527
ZWINT	8.1308	3.0889	4.6523	46.4173	14.1725	15.2126	3.8891	2.3903	31.7742	7.3503	25.9374	57.5863	46.7768	25.0002	4.2215	2.7129	24.9975	17.4715	8.3203	7.1826	4.9891	9.5972	11.4658	9.9591	16.9695	47.5322	9.0165	13.6444	36.8995	37.9716	29.3878	5.1631	6.0694	18.4183	7.8332	8.4709	30.4039	26.1093	5.0896	21.5694	27.8297	2.4333	16.9325	3.6776	25.8425	5.9843	8.7029	45.9779	24.2589
CDKN2C	4.6445	12.5723	2.9447	26.18	5.6843	11.1712	5.1947	1.6306	13.0082	11.2008	54.9048	30.0731	36.7733	20.8389	3.4005	4.408	30.7261	24.9569	5.7018	4.3935	5.0175	8.8821	15.1159	5.8996	29.3957	40.3653	4.7343	19.4613	25.6473	10.0195	19.6261	8.8788	4.9492	15.3207	12.1777	7.9999	31.2076	32.3479	1.9249	5.4222	13.2198	31.9862	26.9093	2.7821	16.5607	4.8108	13.4291	22.5604	15.1038
NECAB1	0.5251	4.942	0.0489	0.2971	0.0892	0.0282	0.0785	0.0793	0.2411	0.1531	1.9355	0.0997	0.6867	0.3815	0.2022	0.1146	2.7904	0.7812	0.0879	0.0568	0.218	0.2049	0.0569	0.0816	0.039	0.0498	0.096	0.3419	0.0339	0.4855	0.0727	0.1642	0.3041	1.6437	1.0792	0.0451	0.169	0.2546	0.2511	1.0107	0.0217	1.4922	0.1875	0.1113	0.2622	0.4113	0.1167	0.1234	0.6333
DDX39A	57.1891	49.175	25.6073	72.9853	58.0843	44.4977	7.2389	9.2583	44.8692	23.708	24.2103	52.2662	70.2436	185.036	9.8052	20.3974	52.7007	35.1044	58.7862	39.706	29.6948	22.6935	11.3429	19.337	45.1876	37.7633	22.0688	35.4259	48.412	69.1478	23.912	19.2245	36.8111	26.9452	40.0455	34.1875	34.413	22.4218	11.5253	91.8084	39.0205	11.6249	10.4939	43.3895	36.0481	8.1179	19.9162	43.6195	35.3258
PKN1	193.424	74.1128	40.2389	153.935	77.883	61.8757	24.3234	21.8129	159.367	38.327	119.385	52.9058	88.2979	220.999	32.9287	25.888	63.153	82.0202	102.084	61.8174	38.1948	58.338	12.109	21.7627	119.929	65.7248	38.2147	45.5142	42.8285	111.763	54.7311	38.3946	75.1167	47.892	100.137	55.9958	124.495	86.8231	28.7214	143.674	47.7717	33.33	28.3626	88.3365	93.5123	9.7825	31.2318	94.3251	81.2107
CENPK	1.1336	0.1372	0.4922	5.0305	2.1351	0.3041	0.2007	0.1454	3.3914	0.7052	3.5088	8.0923	8.694	3.2817	0.2382	0.4949	3.139	3.8552	0.4698	0.9667	0.2152	0.4353	0.8606	1.0917	0.6035	3.8011	0.4663	2.7261	4.6047	2.0354	2.1964	0.7089	0.1538	1.9433	0.6355	0.7788	1.8795	2.2941	0.0417	2.3889	3.2703	0.349	0.3529	0.1602	2.4243	0.296	0.7278	6.3661	4.7645
ITIH5	151.611	52.2415	1.0321	7.2315	0.2554	0.0179	0.5285	0.1376	27.5601	0.2294	0.2025	0.1479	29.299	0.3573	1.4772	0.3506	0.2221	0.0602	1.0326	0.5415	0.7315	0.8811	2.8329	0.5636	0.1902	0.5197	0.2544	23.0218	0.7669	7.4857	0.8186	2.3484	0.2021	0.3142	0.1622	0.0382	0.0619	2.6912	0.1924	52.1819	0.3559	0.6366	0.1834	0.287	3.6947	0.6874	0.202	0.5491	2.2415
PFDN5	1.2499	1.0029	0.6439	1.0631	0.5428	0.2356	0.1723	0.4059	0.8042	1.4902	0.6138	0.9248	1.3993	2.2668	0.2237	0.7471	0.3911	1.0338	0.7256	0.4316	0.3221	0.3858	0.8083	0.6822	0.3559	0.8942	0.2372	1.6581	1.3754	0.7223	0.5684	0.4731	0.35	0.6919	0.5521	0.1829	0.7593	1.1045	0.0147	0.7929	0.9905	0.5532	0.1755	0.3949	0.2147	0.3248	0.5768	0.5494	1.1528
SPATS2	23.5636	3.616	4.2295	15.0035	4.6716	5.0049	3.1373	1.7592	18.6474	6.3202	9.3409	11.9928	12.9893	13.3598	2.592	2.0263	10.4729	11.0193	8.0926	5.7289	4.3593	5.6698	3.1665	4.2812	2.9879	8.3844	4.5035	9.2139	21.4097	7.8263	14.3804	6.0009	5.2014	8.4021	6.5287	3.3657	6.8177	8.0374	1.1906	38.1288	6.908	4.7009	4.8898	4.8002	7.7998	3.3627	3.2355	20.7604	9.4729
TUBA1B	54.2148	3.0884	15.0186	70.8706	38.0324	5.2299	17.3195	16.1855	38.4999	11.1232	47.4782	62.3968	93.8865	55.1005	13.3045	7.9276	41.365	42.7826	31.3721	30.9602	18.4067	17.1001	21.8723	24.428	13.4689	45.6898	16.4701	37.9821	91.2398	47.6332	64.3282	16.2397	35.1742	37.4112	40.9798	15.4147	29.9251	37.6428	0.6033	79.6659	31.6437	21.7991	0.5255	25.3759	46.8014	16.4827	16.9593	68.9557	45.5885
STIL	2.4177	0.3582	0.6649	6.5705	2.1252	0.4073	1.0381	0.4111	2.7783	0.6251	1.5693	3.4767	9.2952	1.9622	0.3128	0.4039	1.7174	2.149	0.7369	1.0139	0.7206	1.2864	1.2514	0.6036	0.5972	3.6028	0.1633	3.4188	4.0196	4.8117	3.0906	0.9776	0.6083	1.6416	1.0849	0.6137	1.8949	2.7999	0.1479	2.5612	1.5696	0.5156	0.8464	0.2761	1.9561	0.3566	0.5129	5.5686	1.6895
HJURP	2.0195	1.4315	1.4405	12.0552	6.8975	6.2862	0.6225	0.3864	8.8355	1.1597	7.8872	14.1904	41.3169	7.2289	0.5372	2.2325	6.2759	8.8927	3.1178	2.2418	1.3345	2.2646	2.0489	3.1374	4.6215	12.3906	2.6682	6.4485	11.7618	6.4921	7.2959	1.5148	0.3736	3.859	3.8379	2.6592	5.6106	4.8222	0.1254	5.388	10.2419	0.4087	2.3174	0.7225	8.3492	0.6033	3.22	11.9415	8.5813
COL10A1	12.9574	0	0.4087	27.1948	0	0.0456	0	0.0234	4.2185	0.4132	0.1067	0.0161	7.6761	0	1.0867	0.0133	0.0154	0.0164	1.6671	1.4246	1.3616	1.0427	0.0461	0	0	1.6945	0	1.556	0.2197	7.7073	3.009	0.7976	0.1997	1.6398	0.2383	0.073	0	2.0465	0.0156	44.8113	0.0117	0.0151	0.0467	0.1051	5.3244	0.0896	0	6.6915	0.0777
TNFAIP6	11.4025	0.3437	0.7685	5.2233	0.1316	0.0554	0.0343	0.1418	9.389	0.6021	0.0972	0.9801	8.9411	1.0816	0.47	0	0.412	0.0399	0.9381	0.6697	0.9063	0.6523	0	0.0321	0	4.0369	0	2.2165	0.2668	4.856	1.1431	0.3398	0.3879	1.3852	0.6945	0.1182	0.0604	0.7418	0	8.745	0.5122	0.0734	0	0.1459	3.9666	0.1555	0.0765	12.8555	0.566
SLC36A1	2.5287	4.7573	3.093	10.4636	4.2769	2.6437	3.1719	1.3413	2.4769	1.7163	2.3008	2.7583	19.2778	6.3777	1.9956	1.5151	3.3722	2.4552	4.2668	6.6236	1.1582	3.1162	3.251	4.4117	1.4921	2.7131	2.3699	3.7072	5.763	12.9853	5.366	3.7056	4.3951	9.3096	4.4691	1.9657	1.606	4.1032	0.6615	9.1722	3.5151	2.0245	1.5012	1.881	2.8984	1.7169	1.1334	10.7157	6.8207
PFKFB2	3.9237	10.0772	2.8433	15.7526	16.0972	1.4077	3.9101	1.0947	1.038	14.3577	1.3453	2.2176	5.0468	5.7911	1.2718	8.6374	4.9859	2.9063	4.8282	4.7277	2.2055	2.2656	2.0593	3.3702	0.8974	2.9458	1.3383	1.6443	21.0281	7.1717	3.8467	3.8604	5.2902	6.3596	4.7418	12.8341	0.9831	2.5177	0.7357	4.5326	4.569	11.3338	1.2657	0.7686	3.7313	0.8628	1.2743	4.6289	2.228
AGO2	7.4783	1.9839	3.6739	14.1233	15.7931	4.6519	3.0123	3.0434	4.9152	9.9866	11.9359	10.4987	13.143	2.8854	1.583	4.3096	5.4305	4.1295	9.0457	5.2165	2.0769	2.7264	2.6039	6.4318	3.2857	6.6266	3.09	6.0929	17.3698	10.2513	5.9722	3.9399	2.1843	8.8165	5.1145	2.1118	2.9251	10.8224	0.4913	6.4457	6.5561	8.475	2.3028	5.4037	3.896	1.5786	2.9533	5.731	9.7372
CKS2	19.8821	65.9961	35.5762	98.0023	40.7635	176.531	29.3123	15.3244	126.994	59.0899	73.2199	183.772	319.854	208.035	29.1552	24.6464	62.9958	86.0096	48.7914	32.6686	15.6775	12.0825	27.2342	21.0214	57.4313	77.159	57.9874	116.929	114.501	52.2768	42.6428	62.6406	12.1653	116.951	98.9773	55.5378	86.6185	43.1106	23.7232	235.554	114.82	29.3893	54.5938	29.6887	138.41	25.4806	52.1847	112.217	157.561
INHA	25.5742	0.9337	0.1852	1.06	0.2114	0	0	0.1367	4.6579	1.0834	0.3747	0.1512	0.0253	0.5381	0.1046	0	0	0	0.238	0.1076	3.2585	0.1849	0.072	0.1855	0.3327	0.34	1.2736	0.4553	0.5143	0.5201	0	0.0983	0.0623	0.7233	0	0	0.2038	0.429	0.3295	2.178	0.4938	0.4243	3.2256	0.1406	0.0382	0.06	0.0369	0.9352	0.0727
PI3	4.4969	0.0894	2.0161	150.674	4.7707	0.4756	0.0981	0.5684	9.8034	0	0	18.0653	119.47	18.9736	0.6208	34.1889	9.4332	0.1142	1.5545	2.7685	29.305	5.3812	0.7478	41.4944	0.1098	3.0287	4.727	8.9437	9.0344	549.87	4.6738	2.2371	3.3307	0.3304	0.2209	52.4461	0	0	4.7826	4.4309	1.1403	0.105	11.2004	41.6453	15.7803	0	0.1095	48.4959	0.216
SLC12A5	0.0636	0.4149	0.034	0.219	0.0388	2.177	0.0182	0.0804	0.3953	0.0284	0.0401	0.5553	0.1346	0.2965	0.128	0.1083	0.4841	0.0071	0.0612	0.1317	0.0824	0.1155	0.0661	0.0454	0.0883	0.2082	0.0167	0.238	1.4641	0.022	0.0651	0.1143	0.0744	0.0971	0.123	0.0209	0.0053	0.0263	0.6993	0.037	0.1058	0.0195	1.918	0.0323	0.0211	0.011	0.0542	0.0491	0.5345
ARHGAP40	24.3071	0.0308	0	13.6369	0.065	1.2575	0	0	0	0.0396	0	0.0194	0.2459	0.0172	0.1071	0.0477	0.0185	0	0.0487	0.1836	0.0121	0.5114	0.0184	0	0	0.0387	0.559	3.1565	0.1097	0.4507	0	0.0168	3.0794	0	0	0	0.0298	0.4211	0.0375	0.3511	0.014	0.1267	0	0.036	0.3328	0	0	0.0342	0.1304
MATN4	0.2296	0	0	0.0439	0.0561	0	0.0877	0.1632	0.1759	0	0.0621	0.0251	0.1006	0.3792	0	0.0206	0.0239	0.051	0.0631	0.0238	0.2192	0.0736	0	0.0205	0.0245	0.0501	0	0.1626	0.1137	0.1327	0.0261	0.0652	0.062	0.0553	0.2466	0.0756	0.0386	0	0.9468	0.107	0.0364	0.0234	0	0.1865	0	0.0596	0.0489	0.2215	0.0482
PLCG1	15.9375	4.8879	4.9093	38.5879	6.1087	1.6205	6.1245	4.178	7.4184	23.9356	61.1761	41.1532	17.7946	5.9597	5.6317	4.884	19.5535	22.9117	16.9319	10.6966	5.7095	10.5555	9.0724	10.3651	5.541	5.8745	4.3425	9.2415	12.9934	8.0594	9.7628	16.5977	12.8027	11.7642	9.5549	4.6764	13.0853	32.5328	4.5005	17.0845	7.8473	27.559	4.8948	5.0727	7.1125	4.235	7.1888	13.1344	12.3174
GDAP1L1	0	0.1158	0.0297	0.2866	0.0406	0	0.0159	0.0131	0	0.1674	0.045	0.5994	0	0.0323	0	0	0.0694	0.037	0.1144	0	0.034	0	0.0346	0	0.0178	0.0182	0	0	0.0618	0.0385	0.0567	0.0157	0	0	0.0358	0.1095	0	0.189	0	0.0388	0.0132	0.068	0	0	0.0184	0	0	0.0963	0.035
EDN3	0	0	0	0.1646	0	0	0	0.068	0	19.0371	0	3.681	0.0377	0.0167	0.1212	0.0308	0	0	0.071	0	0.0117	0.0184	0	0	0	0	0	0	0.7454	0	0	0	0.031	0	0	0	0	0.0178	0	0	0	0	0	0.0175	0	0.0298	0.3664	0.0166	0.0542
CDH26	0.1231	0.6511	0.0702	0.3015	0.0241	0.0456	0.0846	0.1244	0.109	0.2531	0.0799	0.086	0.1366	0.1913	0.0793	0.0353	0.0308	0	0.0812	0.1122	0.0403	0.0736	0.2354	0.1847	0.1051	0.1397	0.0129	0.1494	0	0.091	0.3022	0.0745	0.062	0.1029	0.1164	0.0162	0.0083	0.1017	0.0208	0.1606	0.0312	0.1911	0.0155	0.08	0.0979	0.1109	0.1049	5.3391	0.0931
RBPJL	0	0	0.0546	0	0.0249	0	0.0195	0	0.0174	0.0228	0	0.0223	0	0.0397	0	0.0183	0	0.0454	0	0.0211	0	0.0218	0.0212	0.0182	0	0	0	0	0.0253	0.0236	0	0.0193	0	0.0656	0.0219	0	0	0	0	0	0.0162	0	0	0.0207	0	0	0	0.0591	0.0215
BCAS4	12.6035	0.8643	0.5927	5.903	2.162	0.9445	0.2353	0.2714	4.1914	0.743	1.9265	2.6498	6.2654	3.7152	0.6316	0.5424	2.7028	1.2032	3.9738	0.9284	0.4024	0.3751	0.4192	2.1546	5.0322	0.7091	1.4328	1.2544	2.4502	2.0543	1.3754	0.2544	0.5849	1.6444	1.0351	0.8974	2.1675	1.6816	2.1957	3.5242	2.4206	0.3966	1.6041	0.9935	1.8561	0.1941	0.9146	1.3476	3.0056
CHST8	2.1095	0.5325	0.0496	0.3904	0.0906	0	9.8776	0.2637	30.8738	0.0415	0.1171	0	0.0135	0.0541	0.336	0.0166	0	0	0.102	1.2679	2.8713	0.0198	0.0193	0.0166	0.0594	0.0607	0	0	0.0918	0.0214	0.0632	0.0526	0.0334	86.3255	0.0797	0.0305	0.0312	0.0383	0	0.6914	0.0147	0	0.0293	0.1695	0.2458	0.0161	0.0395	0.1074	0.039
POF1B	2.0515	0	0.5424	1.4621	10.9732	2.051	0	0.5923	14.723	0.0474	0.0255	0.1236	9.5652	0	2.2077	0.1903	1.3722	0.0157	0.1167	0.1759	1.9686	0.9977	0.3823	5.0798	0.0302	0.386	1.859	7.5439	3.0476	25.589	14.4108	0.1339	0.2292	0.0227	1.3833	0.0466	0.0119	0.2922	0	18.3961	0.0561	0.0144	0.0447	0.0287	0.2813	0.1103	0	12.7773	0.5054
F13A1	1.539	7.4662	5.034	10.805	2.9468	0.3836	1.7094	5.1773	1.0591	3.2527	1.1889	6.7881	26.6038	138.695	2.1909	0.747	3.8002	1.1607	5.6252	6.3643	3.6051	6.0059	5.3125	0.933	2.8949	9.2291	0.4085	7.6881	1.7397	1.7822	7.4363	5.2016	17.7988	10.6629	3.2602	1.3305	0.0628	0.6294	2.2752	2.724	1.8823	5.2581	0.4321	1.8564	4.3131	3.3928	2.0925	49.749	5.4752
GRM4	0.0261	0.0151	0.0372	0.1197	0.0085	0.0161	0	0	0.0178	0	0	0.0872	3.4623	0.0169	0.007	0.0093	0.0036	0.0039	0.0096	0.0072	0.0047	0	0	0.0062	0	0.0038	0.0046	0.0668	0.0559	0.6344	0	0	0	0.0084	0	0	0	0	0	0.1255	0.0138	0.0071	0	0	0	0	0	0.0436	0.0256
PACSIN1	0.7809	0.2154	0.2207	6.0451	1.2237	0.2545	0.0113	0.149	0.8431	0.7378	0.0319	4.3619	2.0137	3.4697	0.2254	0.9828	2.1512	1.1	21.5037	0.3785	0.0965	0.7178	0.0613	0.6948	0.0126	0.2573	1.27	2.1585	11.0457	1.0352	3.4837	0.0669	0.7321	0.1515	0.0253	0.8536	0.0099	0.0122	0.0499	0.8377	0.2895	0.7824	0.819	0.2154	0.1953	0.1225	0.1004	1.2169	3.6163
XPO5	17.2373	2.7599	6.0254	24.3705	11.0682	15.5306	7.9807	4.2149	8.1264	17.1974	18.2492	27.709	33.4998	13.4623	4.8806	8.0287	24.9323	13.2659	18.4354	8.6473	3.8944	11.3444	9.6615	7.8132	11.7512	7.2659	7.0021	9.7631	12.0698	18.221	15.5774	7.8104	8.3131	14.9231	9.1477	5.199	16.8462	19.6151	4.3007	12.0206	21.807	7.9793	8.3736	6.0148	11.8012	4.5169	9.8349	17.1518	25.5617
ABCC10	15.5122	3.5342	1.7608	21.5372	7.4076	2.7541	2.4534	1.7592	5.6656	8.2192	4.6804	8.1955	8.8916	6.491	2.7919	9.6819	6.8508	3.1902	14.0092	4.897	4.3994	5.8737	4.1271	3.6841	3.2604	3.4469	3.5244	4.6765	9.5454	9.1942	6.0346	4.0955	4.2865	8.7001	4.1534	2.9048	3.7997	7.3271	0.7258	13.1285	12.2255	2.0241	0.6968	2.9228	2.7227	1.7893	3.1919	6.3652	4.5843
AL365205.1	0.079	0.033	0.1466	0.3146	0.2008	0.0195	0.1328	0.0799	0.3446	1.4699	0.3421	0.0966	0.1292	0.43	0.0764	0.3174	0.633	0.6181	0.3825	0.131	0.138	0.2162	0.4468	0.0678	0.027	0.276	0.1495	0.3966	0.2818	0.2776	0.2156	0.1914	0.1252	0.0813	0.2717	0.1665	0.3935	0.8358	0	0.1768	0.2705	0.142	0.02	0.2311	0.0419	0.1424	0.3097	0.1342	0.1993
ZNF391	4.0127	0.4281	0.0522	8.6993	1.3165	0	0.5033	0.0278	0.1497	0.0917	0.317	0.1279	1.6167	0.0569	0.2123	0.3781	1.3196	0.026	5.1383	0.9952	0.1039	0.2879	0.7428	0.0732	0.7006	0.2941	0	0.0237	2.7412	0.2302	0.333	0.2439	0.2426	0.0282	1.3217	0.0386	0.0197	0.121	0.0743	1.0647	0.0743	0.0957	0.0925	0.0119	0.207	0.0812	0.0873	3.0634	2.2036
RPS10	2.5833	0.8562	0.3071	0.8946	0.8414	2.8078	0.0705	0.8357	0.8799	1.5125	0.6435	2.1755	2.0297	5.3303	0.4953	1.544	1.7447	0.6834	2.0971	0.3568	0.2014	0.4469	0.9206	0.4834	1.4186	0.9666	0.7435	1.0704	1.1878	0.5687	0.5594	0.582	0.4651	0.8501	0.5287	0.3645	1.3038	1.0926	0.4943	1.4619	0.8188	0.402	3.8854	0.4747	0.2717	0.5114	1.2576	0.4985	1.9388
H2BC11	2.4365	4.1928	0.9172	3.7302	2.1824	2.2546	1.6022	2.9512	17.4751	15.5535	13.9664	8.0386	17.7889	4.5239	1.8532	0.6796	2.9928	4.8727	1.3399	0.9535	0.8125	2.0247	2.87	0.7254	4.5096	19.2631	0.4269	5.7521	0.3351	3.1287	0.0616	7.6854	3.1191	8.8322	3.025	1.0694	9.8833	9.0592	5.6112	2.9018	0.9439	32.6247	4.0189	1.7594	1.0764	0.422	2.4217	1.4628	5.1202
OR2B6	0	0.3662	0.3216	0.8054	0.2203	1.3908	0.3443	0.285	0.4096	0.4704	1.1929	0.0656	1.8875	1.0514	0.1211	0.2156	0.8151	1.1356	0	0.1246	0.2871	0.0642	0.125	0.1611	0.3852	0.9842	0.237	0.2433	0	0.7643	0	0.0569	0	0.2899	0	0.1979	1.062	0.8693	0.6358	0.5604	0.9528	1.3508	2.0889	0.1221	0.1328	0.0521	0.2561	0	0.8212
SPDEF	126.534	0.6436	0.0264	4.1904	0.0723	0.0456	0.1412	0.0234	0.1512	34.4299	0.0267	1.0337	0.4753	38.6947	0.3872	0.0531	1.1109	0.0329	0.2441	0.092	1.3724	0.0632	0.0308	0	0.0632	0.0969	0	2.8441	1.0623	0.4104	0.0336	0.056	3.9952	2.8533	1.8757	0	0	0	1.5959	0.2413	0	0.1209	2.1028	0	0.0654	0.3844	0	2.0271	0.1555
APOBEC2	1.4762	0	0.2632	0.2825	0.1803	0	0.1409	0.1166	0.3352	1.045	0.5769	0.2686	0.3952	0.0956	0.0495	0.1323	0.0513	0.328	0.2029	0.2549	0.1678	0.2103	0.2557	0.2197	0.3678	0.3222	0.194	0.1494	0.2437	0	0.5034	0.2328	0.1329	0.0791	0.1057	0.162	0	0.4574	0	0.1147	0.117	0.2513	0.3108	0	0	0.0426	0.1572	0.1899	0.4653
DNAH8	0.0046	0	0.0395	0.0918	0.0766	0.0057	0.0176	0.0087	0.0031	0.066	0.02	0.2216	0.4769	0.0072	0.0149	0.0298	0.0154	0.0082	0.0507	0.0076	0.0201	0.0276	0	0.0165	0	0.0161	0.0485	0.3248	0	0	0.0419	0.0105	0.0199	0.0237	0.0476	0.0182	0	0	0.0039	0	0.0409	0.0226	0.0058	0.0187	0.0041	0.0128	0.0196	2.1968	0.2249
KLHL31	0.5025	3.3784	0.236	0.2252	0.2755	0.2571	0.0468	0.3098	0.2839	0.6795	0.4245	1.1025	0.9521	0.5811	0.306	0.0264	1.1044	0.3377	0.8358	0.2032	0.1806	0.3352	0.4178	0.7969	0.3664	0.6527	0.1675	1.131	0.2064	0.9065	0.301	0.2598	0.3177	0.6618	0.3266	0.2259	0.1897	0.6481	0.7155	0.6169	0.9013	0.3505	0.1703	0.1892	0.0217	0.9002	0.2088	0.7379	1.1642
COL21A1	0.6965	0.2852	0.5187	5.1745	1.7714	0.0758	1.1888	0.479	0.0628	3.7733	0.8572	0.4293	0.2513	0.3025	0.8166	1.1754	1.4783	0.0546	0.597	0.6791	1.2798	1.2519	0.8261	0.8269	0.07	0.8406	0.4522	0.8041	0.7506	0.6155	0.8383	1.0002	0.7154	0.3292	1.3029	0.3506	0.0758	0.1777	0.0866	0.4391	0.8895	1.8661	0.2588	0.5741	0.5249	0.9722	0.0698	0.5692	1.2311
SOX4	226.224	17.0734	14.5917	287.018	20.7566	10.4224	3.5863	1.6172	52.6869	10.6871	4.6474	89.7994	92.7368	14.6797	7.1078	7.0184	31.7583	5.4407	167.722	15.3393	21.5956	31.5417	1.9464	5.2255	43.968	16.0199	4.7227	66.8462	32.2409	157.669	47.5627	7.0334	30.7608	33.5084	5.6237	5.399	9.9801	9.4186	7.0113	143.503	24.8128	34.6159	9.644	5.5396	28.5339	4.9161	2.4897	109.043	1.6622
EREG	0.2974	0.0259	0.0265	0.4743	0.5812	0	0.0095	0.0313	0.076	0.144	0.0089	0	5.7613	9.8913	0.3693	0.0178	15.2185	0	0.0409	0.0205	0.0068	0.1377	0.2782	0	0.0423	1.017	0	44.7943	0	0.1375	0.0902	0.0657	1.1422	44.0759	1.2462	0.0326	0	0	0.0105	0.1502	0.0079	0.0506	0	0.0503	0	0.2146	0.0106	7.4033	0.0208
MYRF	132.454	0.1784	7.6214	46.3996	11.8212	0.2351	18.6878	6.5449	84.2952	28.0114	22.0431	31.1454	13.7755	31.11	6.2662	15.1674	6.2831	21.0155	48.4617	27.3881	40.3791	12.6436	11.0538	13.2267	10.9127	10.9295	13.6152	10.154	114.185	38.2458	24.9688	12.0089	9.5966	230.155	10.517	11.0326	6.6377	18.6454	2.7964	52.5162	30.6565	7.7205	9.9628	4.228	4.4942	4.207	9.4332	13.0157	5.2476
SCGB1D2	36.7196	0	0	1.191	13.0747	0	0	0	5.5119	0	0	0	0	17.7768	0	0	0.2596	0	0	0.3868	0.2547	0	0	0	0	0	0	0	0	5.1786	0	0	0	0	0.9361	0	0	0	0.1316	2.9004	0	0	0	3.6655	0	0.2156	0	0	2.0926
SCGB2A1	16.201	0	0.0971	3.7517	15.8303	0	0	0.086	2.968	0	0	0.3567	0.0795	78.6202	1.0964	1.5624	0.3408	0.121	1.0482	0.7898	3.1943	0.2327	0	0.1945	0	0.4754	0.1431	0.3306	0	25.1739	0.6191	0	1.2745	0.4376	0.351	0	0	0	0	0.8883	0	0	1.548	0.7742	0	0	0.3479	1.4712	0.4578
SSUH2	0.9133	0.4081	0.4825	3.901	13.5727	6.8579	0.0344	0.7838	0.4685	7.8436	0.6833	0.0591	0.2766	0.1402	0.0636	0.1941	0.0941	0	0.4836	2.336	0.3199	1.5226	0.1406	0.3222	4.3919	0.0787	0.5926	2.1537	18.2789	0.6046	1.9072	0.2646	2.2652	0.0507	3.634	0.9353	0.2504	1.9843	0.3434	0.7041	6.6185	6.9363	0.0997	19.3074	0.797	0.5156	0.1633	2.663	11.7709
WNT1	0.0292	0.0203	0.0208	0.8502	0.1142	0.0361	0.0446	0.0739	0.0597	0.0784	0.0211	0.1276	0.2561	0.0227	0.1177	0.0629	0.0244	0	0.0643	0.436	0.0319	0.075	0.0729	0.0627	0.025	0.0766	0	0.0946	0	0.027	0.1329	0.1106	0.0631	83.0901	0.0251	0.077	0	0.0242	0	0.0817	0.0741	0	0	0.0475	0.0258	0	0.1743	0.0226	0.1474
PIWIL1	0	0.0373	0.0574	0.1026	0	0	0.0102	0	0.0091	0.024	0.0097	0.0117	0.0235	0	0.0216	0.0385	0.0112	0	0.0147	0	0	0.0115	0	0.0192	0	0.0117	0.0282	0.0543	0.0664	0	0.0244	0	0.0483	0.0172	0.023	0	0	0.0111	0.0113	0.0125	0.0425	0.011	0.0169	0.0218	0	0	0.0228	0.0621	0
RAP2A	20.0686	18.824	9.7255	107.747	27.286	5.7473	17.9691	4.7022	6.39	13.5545	23.4006	22.5951	38.1726	10.6172	7.1788	7.8472	16.1763	6.2555	55.4588	26.8257	10.93	19.9622	11.1489	16.9569	25.6934	17.8838	8.4833	16.7839	42.157	21.0569	24.8003	17.7943	10.6979	15.8794	14.0569	13.4283	10.1669	22.1679	1.619	22.1906	82.0716	19.5953	8.9075	13.2448	14.0281	14.4542	9.503	29.9997	29.6747
ABCC4	45.6811	1.125	2.7621	24.9071	1.8197	1.3564	10.3185	0.2644	7.2213	0.4402	1.6989	2.6868	13.7528	9.3544	1.8963	0.4943	2.8817	2.8221	11.1621	10.8787	1.2132	2.6086	6.0031	2.5617	2.2006	0.8166	1.1298	11.6808	1.4788	17.9313	9.0504	0.677	7.8515	1.1972	4.7951	4.1267	0.0221	0.2101	1.0758	22.4513	1.4407	0.2011	2.5602	4.1521	3.4144	1.1028	1.4678	9.9803	2.0758
SOX21	31.4506	0.0169	0.0345	0.3336	0.0473	0	0	0.0153	0.0825	0.0216	0	0.2537	0.0141	0	0	0.0174	0.0202	0	0.0799	0.0201	0.1057	0.269	0	0.0173	0	0	0	0	0	0	0.0661	0.0183	0.0349	0	0.0208	0	0	0	0	0.0451	0.0153	0.0198	0	0	0	0.0168	0	0.0374	0
HROB	2.1438	1.2791	0.4705	5.9512	1.7955	2.616	1.1514	0.3275	3.242	0.5266	5.2015	4.7733	12.3429	10.9132	0.8348	0.5745	3.42	4.7952	2.5652	1.9329	0.4114	2.3963	1.3908	0.7911	2.1332	6.2527	1.5849	3.2036	2.4032	6.1423	1.8426	1.5159	0.9839	1.363	4.8598	1.0237	3.0122	2.7446	0.4783	4.7211	2.0461	0.3272	2.024	1.0526	2.3523	0.6366	1.5655	3.4733	5.5053
TMEM255A	0.6239	0.166	0.4057	1.1237	0.4662	0.0906	0	0.0696	0.025	0.2461	0.9665	2.4198	0.6216	0.0713	0.5764	0.0395	0.444	0.5382	11.1407	1.8401	0.3705	0.4078	0.1221	1.298	0.5016	0.3044	0.27	0.5496	0.9814	1.7814	1.5019	0.5001	0.2246	2.0997	0.7255	0.145	0.0988	0.4548	0.0466	2.4458	4.4204	4.9474	0.6723	0.0894	1.2485	0.3814	0.1094	1.6997	2.6685
BMP4	14.7488	4.7749	3.5392	8.6118	3.8877	0.2257	0.8382	2.052	1.6824	42.2431	168.369	139.408	10.6846	1.8483	3.5358	4.0838	7.364	106.235	14.3606	2.9941	3.0444	3.5962	3.1371	3.0062	2.344	1.6171	6.3457	18.5639	5.0048	4.4184	7.5487	1.9561	2.898	1.5728	15.4479	2.8002	80.4621	52.7878	1.2381	2.8773	12.3794	208.977	2.2245	1.8018	13.5573	1.3467	11.0648	3.1417	12.9357
SOX9	148.378	0.3009	36.1983	211.803	43.465	0.3999	0.2475	10.4136	13.9253	16.3935	2.3	22.7738	61.03	64.5837	14.2138	5.9935	16.2274	0.2081	127.363	20.0592	22.7688	20.827	0.9733	31.6416	10.9842	8.459	16.1102	200.418	142.115	188.281	40.8633	6.3531	19.1801	20.862	9.6125	13.5168	0.0242	3.6159	2.8034	48.3097	48.2695	2.5308	14.448	9.1291	59.5937	6.1266	15.4345	72.8689	55.6177
MSTO1	5.1339	1.8103	4.8664	12.462	10.0659	8.0843	4.4105	3.4792	2.3125	3.745	2.632	5.7077	16.6305	11.4326	2.1353	10.1505	11.455	10.1771	9.2129	9.797	3.4095	4.7346	3.7071	4.175	8.1797	9.2004	4.438	4.7706	6.088	11.9132	12.9317	11.2759	8.2937	4.3208	4.0062	7.4495	2.7275	3.5442	1.2715	9.3972	5.0317	5.8778	2.8164	7.1476	6.894	4.2708	3.194	5.6835	6.8707
PAX8	15.7608	0.595	0.7262	0.7058	0.4598	1.5286	0.044	0.9772	10.5279	0.3693	0.1732	0.2181	11.629	0.8211	0.3635	0.1929	0.9536	0.5207	1.5106	0.6368	0.3983	0.6978	1.11	1.1323	1.526	1.3333	1.3024	1.0262	1.1414	4.0758	3.4851	0.5962	0.3043	0.426	0.809	0.822	0.2844	0.365	0.2356	0.4476	0.4627	0.408	1.4682	0.5462	0.8571	0.9449	0.1636	2.1647	1.1464
CCDC93	11.4201	3.7515	5.3532	16.5296	8.0968	1.7111	4.7458	3.2396	15.4645	8.2887	10.8746	8.5015	14.1557	7.5389	2.8136	4.2686	6.3349	8.4341	6.7389	5.1868	4.2725	4.4642	7.4812	6.9869	4.4915	6.2382	2.2607	7.24	7.9457	14.5594	8.1745	9.1768	2.4146	11.6864	5.7868	3.6409	4.4126	12.1992	1.0471	13.4098	8.2857	9.0435	3.2826	5.341	5.3595	4.0809	4.3149	8.483	11.5917
TNFSF9	14.8174	2.9856	0.1545	1.1939	0.1693	1.176	0.1985	0.1095	1.9186	2.247	0.2188	3.1026	3.9477	18.3524	1.5353	1.0565	0.976	0.077	0.7624	3.447	1.7494	0.3703	0.072	0.1238	0.074	0.4539	0.1366	2.9457	0.0858	0.3205	4.216	0.2952	0.1872	2.4788	5.9582	5.1344	0.0875	0.1074	0.2566	4.119	0.4394	0.1416	0.4926	1.2671	0.5742	0	0.9597	8.2602	1.6388
CD70	0.1851	32.7548	0.297	1.5585	0.3617	1.3701	0.2827	0.1462	0.1891	0.0827	0.0668	2.9095	3.162	0.2877	0.4099	0.5974	0.1544	0.1234	0.2545	0.4218	0.0505	0.0395	0.0385	0.0661	0	0.1212	0.1459	1.161	0	0.2567	0.7154	0.2802	0.1	2.8853	0.3977	0.3046	0	0	0.4697	0.2588	0.2053	0	0.2338	0.1128	0.3271	0	1.3008	1.7501	1.9836
SH2D3A	36.5557	0.2909	0.6232	10.2354	5.1346	2.0309	0.6865	0.4321	30.9597	0.2491	0.9045	0.7077	4.4374	4.5074	1.499	0.6357	1.0036	0.5177	2.2979	2.2771	0.9466	0.4113	0.937	0.3076	1.0708	1.0392	0.1464	5.7599	0.326	16.2723	0.737	0.3738	0.2279	0.9605	1.0883	1.2338	0.4857	0.8997	1.1141	32.0897	0.5699	0.2793	1.0078	1.2035	0.5594	0.193	0.9708	2.9614	1.7668
SNRPD2	433.878	212.982	80.5475	230.719	135.036	406.844	64.5169	87.9749	632.711	67.2794	210.863	251.072	337.635	398.852	76.1614	91.1641	197.543	144.279	168.512	98.0024	96.381	103.373	81.89	80.9701	378.869	110.969	189.514	250.909	191.456	333.937	132.728	109.651	136.735	167.379	196.773	146.147	342.192	182.029	253.496	364.232	144.991	89.4212	460.499	160.513	259.045	79.6151	129.661	173.347	268.786
RTN2	2.8519	8.4903	1.5335	7.0195	2.4437	4.8449	2.8312	1.123	16.6643	0.7258	7.3129	3.6977	4.3822	27.5203	1.8905	0.5507	13.2516	0.7605	3.8606	5.4361	1.2569	6.5255	0.7296	3.8717	3.1109	16.3377	2.5367	13.9925	2.8896	13.1635	2.7333	2.9229	0.9636	5.8104	7.6178	1.9066	16.9036	16.5674	3.2479	2.74	2.2947	6.4167	5.7096	6.5227	7.8507	0.684	1.2522	4.7075	2.0654
TGM3	0.0263	0	0.4498	0.1207	0.3852	1.0375	0.3813	0.1993	0	0.0705	0.019	0.0459	0.0307	0.143	0.254	0.0754	0.1315	0.3971	0.0867	0.1307	0.1147	0.4492	0.3278	0.2253	0.2918	0.6424	0.3591	0.1276	0.2082	0.1215	0.3346	0.935	0.6245	0.0507	1.5585	0.173	0.1415	0.0434	0.1334	0	0.3332	0.6226	0.1992	0.4696	0.5108	0.3824	0.3806	0.0811	0.1104
CSTL1	0	0	0	0	0.4513	0.2442	0.0504	0	0	0.059	0.0476	0	0.1156	0.9743	0	0.0473	0.2202	0.1759	0.4354	0.1094	0.036	0	0.0549	0	0	0.2304	0.0694	0.5874	0.3267	0.122	0.06	0	0	0	1.3043	0	0.1332	0.0545	0	0	0	0	0	0	0.0583	0.1371	0	0.0509	0.1109
SNRPB	336.688	152.227	109.999	529.279	221.38	413.072	65.0594	73.4792	453.991	125.17	237.533	498.333	440.736	270.209	84.139	70.523	188.424	199.062	373.479	112.979	85.994	111.741	81.3412	109.913	334.835	248.294	184.878	204.592	387.481	250.542	191.887	117.543	216.119	143.722	208.732	143.111	300.566	152.779	160.648	152.107	229.38	74.8114	234.87	109.215	303.566	67.4345	155.166	215.629	506.751
NRSN2	28.6266	71.9415	3.3227	10.6425	2.3113	1.8463	1.493	1.7084	25.7673	10.4894	2.0202	51.3284	66.9654	61.6646	7.5229	2.3545	17.7415	0.472	5.4422	28.0448	16.7134	5.3022	9.0715	3.6217	11.2166	9.9887	12.6862	2.3835	18.287	16.9377	23.0924	4.1113	20.0055	8.0375	3.0289	2.0341	1.5268	2.4131	1.409	16.0857	2.0198	1.0057	22.9015	1.7059	7.3367	17.1417	2.8377	22.9348	24.976
OVOL2	13.6897	0	0.0458	10.2332	3.1714	0.0396	0.0245	0	18.6525	0	0	0	1.3889	0.05	0.4658	0.3227	0.563	0	0.7069	0.2397	0.0175	0.0275	0.0267	0.023	0.0275	0.1403	0.1351	0.4682	2.3869	3.6247	0.0292	0.0243	0.0694	0	0.0276	0	0	0.0531	0.0544	5.7808	0	0	0.1624	0	0.0284	0.0668	0	0.124	0.108
BFSP1	1.008	0.8771	0.2097	3.3116	0.4515	1.9174	0.2245	0.1991	2.2033	1.446	1.9244	3.0629	7.372	0.555	0.5074	0.2711	0.8235	0.8026	1.3166	0.2785	0.3323	0.7719	0.5588	0.7653	1.1481	0.7884	0.7285	1.1049	1.0815	1.0873	0.9358	0.2385	0.62	1.8496	0.5957	0.3318	4.1125	2.6375	0.5508	0.6264	1.3047	0.9952	0.9552	0.4094	2.468	0.1892	0.4831	0.5025	0.6355
LAMP5	9.4993	3.7887	0.2226	15.4454	0.0678	0.9838	0	0.0438	11.1953	0.093	0.1251	1.9075	0.891	0.0269	0.1675	0.2487	0.0289	0.0308	0.572	0.3448	0.4919	0.1778	0.2306	0.0495	0.0296	1.4831	0.7289	1.2066	123.022	3.3335	0.5045	0.2887	0.1748	1.7384	0.7152	0.0913	0	0.1719	0.2933	17.3526	0.1758	0.1983	0.1314	0.169	1.3785	0.0721	0.0591	3.3986	3.905
TCF15	2.0032	9.7603	1.4288	1.0455	1.2456	0.6179	1.0777	0.8919	1.3957	0.2035	0.5584	0.0398	1.7284	1.0615	0.0367	2.0898	0.8736	0	0.4507	0.3773	1.3415	1.5176	3.7855	1.3012	0.5834	0.2385	2.2971	0.4422	0.4058	0.2946	0.7867	1.6198	0.5901	0.7024	1.6435	0.8992	0.4596	0.8276	0.6933	0.5941	0.5195	0.7439	4.4289	0.6657	2.4136	0.7255	1.2023	0.3163	0.3062
MCM8	4.4367	0.5318	0.4924	5.6792	0.7375	1.465	0.724	0.2967	1.2416	0.3045	2.5105	4.4213	5.0914	1.1304	0.4448	0.1584	0.814	2.1845	1.711	0.9688	0.7283	0.6452	1.4159	0.6971	0.747	3.1502	0.5322	1.207	2.589	2.0254	1.5403	1.2891	0.8551	1.0119	0.9019	0.8242	1.8211	2.0231	0.7398	0.6778	1.7973	0.6167	1.6979	0.2617	1.2851	0.4592	0.8077	2.5578	3.3967
BANF2	0	0	0.0372	10.136	1.0697	0	0	0	0.0355	0	1.7302	0.5008	0.2131	0	0.042	0.0374	0.0435	0.6487	0.0573	0.1296	0	0	0.13	0	0.4008	0.1365	0.1644	0.1688	0.2065	0	1.4697	0.1579	0.2252	0.0335	1.7475	0.0686	1.6839	0.9045	0	0	0.2644	0.3407	0	0	1.0594	0	0	0.2012	0
TMEM74B	0.4805	0.5574	0.2742	1.8636	0.939	4.7822	0.3669	0.1619	6.3506	6.0152	3.4901	2.4059	1.1974	0.6722	0.1032	0.4136	1.8708	5.0396	0.5637	0.0531	0.6293	0.4381	0.293	0.4349	0.2736	0.5593	0.1684	3.0336	0.6345	1.1254	0.2913	0.3638	0.7612	0.2059	1.0187	1.0123	0.8192	0.9793	2.8184	1.8512	1.8276	0.4973	1.2546	0.9889	0.8208	0.6436	0.4094	0.816	2.7196
FAM110A	5.7478	5.7025	4.1739	13.6574	5.3876	23.4564	6.4349	1.7258	8.0264	1.7442	4.241	10.4027	28.3005	11.1179	4.3149	2.6302	9.2872	7.3743	6.0643	5.992	2.9234	5.9355	2.8545	1.0406	7.3094	5.2452	4.593	8.5047	3.5803	7.6225	8.6095	19.1767	4.1951	9.3795	11.3783	5.6507	2.8003	3.4383	4.2245	5.2604	9.4803	2.3374	6.0131	2.5565	7.5377	2.0002	6.071	9.7164	8.4824
MMP24	28.2788	0.2477	0.2308	2.3777	0.3003	0	0.1853	0.2658	13.6555	0.1447	1.9493	0.325	14.5895	0.3143	1.0814	0.058	0.8503	9.059	2.3309	4.6389	0.768	1.1892	0.6053	2.5892	2.1559	0.8333	0.085	0.1048	0.4807	1.0919	3.3692	1.837	4.5783	8.4239	3.0869	0.426	0.2613	1.2832	0.0684	10.4647	0.2564	1.7844	0.0613	1.8136	0.1429	1.502	0.1792	1.5734	0.2312
NECAB3	31.3046	12.586	8.6872	28.5311	15.7403	19.7741	29.2219	7.9751	22.904	30.5582	43.9743	24.42	22.5793	43.1242	9.7169	8.5017	32.2529	21.3176	26.1459	36.4019	31.1472	16.9185	17.2444	33.4461	73.4554	23.8148	42.2303	11.653	16.5026	17.6217	25.1627	27.8454	31.3596	19.2332	25.8276	27.8883	18.6962	20.6385	33.0492	13.0086	38.9769	11.3095	16.1702	22.2517	33.8267	15.5329	18.4045	15.5427	27.9176
DYNLRB1	17.3309	51.1839	3.476	8.4764	4.1702	33.6212	2.0479	5.9226	16.7968	4.693	6.1587	9.8972	23.0074	15.7562	3.9016	7.9422	8.8777	5.7157	6.6605	3.7759	9.7399	4.4859	3.8843	4.4092	15.9131	12.3363	11.2459	8.6828	3.4556	6.5052	4.1698	3.9076	8.6175	4.5417	12.368	8.3916	11.7403	4.8367	72.4308	23.3837	4.3142	3.5576	67.5088	7.6134	7.8224	5.0748	7.1735	4.9859	10.6897
BPIFB1	0	0.0327	1.1556	1.2582	0	0	0	0.0148	0	0	0.0169	0.041	0.0411	18.7062	0.1513	0	0.0196	0	0.7489	0	0.1281	0	0.0195	0	0.0201	0	0.074	3.9532	0.3023	15.0659	0.5125	1.742	0.2029	9.3435	0.0404	0.9275	0	0.0194	0	0.0219	0	0	0.0297	0.1144	0.0207	0	0.02	4.3136	0.0395
CEP250	6.0556	1.872	1.4449	16.463	4.4282	2.3055	2.4805	1.3382	2.6115	4.1109	6.7161	9.4064	6.3344	4.2349	2.289	2.7494	5.0887	9.589	6.1177	3.4916	1.6962	2.7802	6.1169	3.6249	3.0508	6.2093	1.7486	3.0003	8.4057	6.9146	5.8764	2.6771	3.1596	5.995	5.3174	3.0584	5.0123	10.7319	1.9908	6.743	6.0807	3.699	2.0685	1.8017	2.6078	1.6789	3.7529	5.7189	8.7822
GRPR	0.205	0.0612	0.3134	0.4484	0.3721	0	0.0447	0	0.0998	1.7024	11.3276	0.0512	0.5132	0	0	0	0.782	2.8377	0.0322	1.1409	0.0639	0.701	0.0974	0.0209	0.025	0.6904	0	0.0711	0.087	0.2979	0.0266	0.133	0.3796	1.0356	1.0574	0	0.4336	0.4114	0	0.273	0.1485	22.3749	0	0.3569	0.4141	0	0.1747	0.0678	0.2216
ST3GAL3	0.0728	0.109	0.0493	0.078	0.0427	0.1392	0.0417	0.0552	0.0347	0.192	0.0814	0.0731	0.2934	0.116	0.044	0.0809	0.0607	0.1391	0.1001	0.0513	0.0437	0.0622	0.2664	0.0312	0.0902	0.1621	0.0344	0.1002	0.2055	0.0875	0.0894	0.0772	0.0524	0.0585	0.0876	0.0527	0.1225	0.2827	0.0585	0.0916	0.0715	0.0595	0.3403	0.0473	0.0193	0.0631	0.1085	0.1236	0.0949
XRCC3	1.8295	1.0568	1.204	6.0205	2.2668	2.3735	1.2674	0.8045	3.3087	0.9276	1.8916	4.1508	5.7229	2.9465	1.0253	1.7789	2.6908	4.7694	2.6242	1.7897	0.6535	2.2328	2.5484	1.3004	1.5548	3.8697	2.2998	2.9922	7.976	2.3454	3.5077	1.9989	1.7656	1.6126	1.6616	1.6764	1.7452	1.6363	0.5744	3.1643	2.8875	0.7474	3.5743	1.0802	3.3414	0.7514	1.2051	2.4531	2.2592
PDCD2L	5.1996	2.4012	3.3521	8.8023	9.2819	7.9572	2.1762	4.2021	5.654	5.5882	3.7516	11.0902	8.4976	10.4918	2.8185	4.0879	7.6333	4.2216	8.9082	5.3035	1.5004	3.2905	3.6582	3.8223	13.026	3.6665	4.4146	6.1915	3.4165	14.3754	7.9114	4.1633	7.5603	7.0064	7.1763	4.0158	9.8914	5.2876	4.0604	6.757	4.0885	3.0635	5.1163	4.5894	7.1124	3.0137	9.4981	5.6343	9.6659
KIRREL2	0.0208	0.2024	0	0.0318	0	0.0256	0.0159	0	0.0141	0.0557	0.0599	0.0907	0.097	0.5004	0.0502	0.0149	0.052	0	0.0228	0	0	0	0.0173	0	0.0177	0	0	0	0	0.0192	0.0567	0	0	0.3204	0.0178	0	0	0	0.0351	0	0.0132	0.017	0	0.0337	0.0183	0	0.0531	0.1603	0.1396
FLRT1	0.0359	0.025	0.4603	0.5764	0.2102	0.0885	0.0274	0.068	0.1343	0.4488	0.4269	0.2192	0.178	0.7803	0.1299	0.2443	0.0897	0.3824	0.0592	0.1189	0.1076	0.0306	0.1938	0.2178	0.245	0.1409	0.0377	0.3192	4.1545	0.3812	0.3587	0.1357	0.0129	0.1152	0.1233	0.0236	0.2533	0.4147	0	0.2172	0.25	0.1611	0	0.1165	0.0475	0.1118	0.0153	0.083	0.1055
WNK4	0.6293	0.1398	2.7793	0.902	4.0429	2.3129	0.0102	0.8631	0.9122	2.0714	35.5346	9.4838	0.0939	6.3797	0.0971	1.9112	0.1452	0.3213	0.6922	2.4746	1.169	1.7626	0.2004	0.3923	0.1487	3.2266	0.2111	1.3765	2.1616	0.2105	2.399	0.0811	0.0868	0.0947	0.1611	2.2745	2.0364	4.2484	0.2492	0.0374	0.1867	5.5794	10.5394	9.2351	0.0355	0.1206	0.7301	0.2274	4.2884
PRKCG	0.1876	0	0	0.0319	0	0	0.0318	0	0.6105	0	0.015	0.0546	0.0609	0.0486	0	0.0149	0	0	0	0	0.0455	0	0.0173	0	0	0.0182	0	0.0169	0.0206	0.0193	0	0	0	0	0.0537	0.0274	0	0	0	0.0388	0	0	0	0	0	0	0	0.0643	0.2102
GLIS2	21.8144	5.8938	9.9538	16.617	1.4705	3.4885	0.6153	2.4785	41.0836	19.3023	1.393	1.394	91.924	19.5897	5.2277	1.6464	0.9766	0.3378	5.0494	15.1305	8.0792	4.4048	1.4536	1.4772	0.3506	20.1866	6.9192	1.5011	19.3158	10.0069	15.9538	9.0913	12.1726	5.3748	2.4564	2.402	2.5472	2.6879	0.2443	26.071	1.0022	1.1675	2.5544	0.9879	5.0908	0.9795	1.2044	14.5266	3.3862
DACH2	0	0	0.0215	0	0	0.0124	0	0	0.0068	0.1617	0.0145	0.4563	0.0235	0.0078	0.0081	0	0.1006	0.4912	0.0221	0	0.0329	0.0773	0.0084	0.0646	0.0086	1.4211	0.0317	0.2033	0.1393	0	0.0091	0.0989	0.0289	0	0.0345	0	0.0068	0.0249	0.1955	0.0281	0.0064	0.0082	0	0	0.0266	0	0	0.0155	0.0084
SSX1	0	0	0.0413	0	0	0	0	0	0	0	8.6038	0	349.999	191.75	0.2331	0.0415	65.4878	109.95	0	0.048	5.4959	7.0258	40.8632	0	0	140.798	0.6085	0.9371	0	0.8028	112.392	11.8754	4.1683	0	100.751	0.0762	86.0094	79.2988	0	0.054	6.1649	0.0473	0	0.047	70.2257	0	0.0493	149.368	0.3406
SIX1	0.0781	0.8516	0.4085	0.9764	1.1065	2.1198	0.1093	0.5429	0.8956	0.0116	0.479	2.6599	0.2357	4.775	0.1363	0.6255	1.2163	0.1388	3.9225	0.0108	0.0355	0.089	0.1407	0.0744	0.1668	0.8864	0.0821	2.6338	0.2707	2.503	0.58	0	0.1687	0.1339	0.6377	0.2057	1.5591	3.0973	0.044	0.0243	0.5198	0.7657	0.0164	0.9516	0.1035	0	0	0.211	0.3282
DLGAP5	2.6767	0.7261	1.2073	25.19	5.6732	3.6666	0.6914	0.2488	6.1678	0.8447	7.1429	17.3601	22.7956	9.1323	0.3963	0.7058	6.6503	7.4172	1.7967	2.0062	0.9665	2.2038	2.3238	2.2641	3.4298	7.5434	1.9034	8.0767	16.1782	7.8972	7.1416	0.8642	0.3685	5.1494	4.5505	1.9178	2.6092	2.1791	0.0999	5.6868	9.5322	0.402	1.6411	0.4477	7.3388	0.2727	2.1462	20.3417	7.5936
PRDM7	0.0166	0	0.0592	0.127	0.0486	0.2866	0	0.0315	0.0113	0.0445	0.012	0	0.5814	0.0516	0.0267	0	0.0277	0.0295	0.0182	0.0412	0.0453	0.0567	0.1242	0.0711	0	0.0435	0	0.0269	0.0329	0.0767	0.166	0.4522	0.1075	0	0.057	0.0218	0.0223	0.0548	0.4351	0	0.0105	0.0678	0.1258	0.5661	0	0	0	0.0128	0.0558
AIF1L	147.226	18.4312	3.4496	21.1694	9.9604	1.5329	2.724	2.3471	2.3482	2.449	4.2125	0.8051	13.9912	0.3115	1.6354	6.9567	0.6911	0.1544	5.3046	6.3221	2.6025	4.6248	7.0761	3.6274	0.582	2.0179	1.8818	0.7353	11.101	1.1981	1.6524	17.9013	2.7995	2.3532	4.754	2.7619	1.1688	3.5986	1.8762	10.9332	2.1597	3.7439	2.8188	2.8869	4.1907	5.0818	4.564	1.0209	1.4262
CTAG2	0	0	0.0509	0	0	0	0	0	0	0	0.0514	0	11.7427	164.461	0.0574	0	47.8822	0	0	0	56.913	0.0609	25.9642	0	0.4872	2.4897	0.2998	13.2146	0.2118	0	4.6034	10.4163	153.859	0	2.7575	0	0	0	0	0	0.2712	0	0	0.3475	1.4489	0	0	99.8243	85.0973
AVPR2	0.0314	1.6411	0.2242	0.9144	0.0307	0.0388	0.3121	0.6357	0.1285	0.0281	0.3175	0.0824	0.2203	2.8098	0.3038	0.1578	0.1049	0	0.1383	0.1824	0.1372	0.1881	2.0127	0.8535	0.0537	0.0274	0.1652	0.0254	0.0311	0.1163	0.2287	0.5711	0.1811	0.0606	0.2162	0.1242	0.0212	0.0519	1.117	0.3809	0.1794	0.7191	0.3972	0.1277	0.25	1.2415	0.4553	0.0971	0.1057
TMEM35A	0.1173	0.1632	0	1.84	0.0286	0	0.0224	0	0.0999	0.0262	0.0423	0.2816	0.3596	0	0.2361	0.0421	0.3669	0	0.0322	0.0243	0.048	0.0501	0	0.1047	0.025	0	0	0.0237	0	1.599	0.16	0.0222	0.1055	0	0.0504	0.0386	0.0197	0	0	0.4918	0.0186	0.024	0.1111	0.0238	0.0518	0.0812	0.025	0.0679	0
RGS13	0.0239	0.0914	0.0085	0.3474	0.0117	0.9282	0.0365	0.0075	0.0163	0.0534	0.0259	3.8276	0.0488	0.0371	0.0385	0.0171	0.0199	0.3184	0.0263	0.0198	0.0065	0.0408	0.0695	0.0085	0.0102	0.1355	0	0.0483	0.0118	0	0.0326	0.0452	0.0086	0.0077	0	0	0.1607	0.0296	0	0.0223	0.0227	0.0488	0	0	0	0.0083	0.0407	1.5302	0.2208
TRAF2	29.5153	13.4722	11.8902	64.6454	11.0415	24.3085	4.9267	13.1469	25.8978	10.1216	18.8291	27.2776	63.44	26.4683	7.2805	9.421	15.9063	26.2684	36.2019	17.0327	7.9788	12.5479	6.5208	4.3751	13.7615	18.7531	21.1576	23.3898	39.982	33.0208	16.4601	11.8883	7.6224	24.6858	26.6969	10.0976	18.1852	14.6992	11.488	38.4929	22.9965	9.9266	25.5511	16.5234	24.6971	11.1752	14.0534	27.8367	20.0526
TSPAN8	0.8487	21.9598	124.913	321.027	352.707	0.5777	63.1346	1.5536	42.906	0.0523	5.3846	1.6869	4.8888	249.71	32.9973	214.609	57.0136	5.7227	235.201	115.497	218.569	92.1545	24.7721	42.3649	35.9498	18.9332	132.407	749.921	5.478	132.447	79.6593	52.6177	10.6214	182.095	52.4719	111.408	0.256	4.6669	7.2543	5.5374	58.6819	14.2746	155.81	166.516	142.95	0.1622	270.839	154.966	60.0494
BEST3	1.0934	0	0	0.0316	0	0	0.0158	0	1.4336	0.0092	0	0.1351	0.2771	0.0481	0.0083	0	0	0	0	0.0085	0.0113	0	0.0429	0	0	0	0	0.0584	0.0102	0.0572	0.0188	0	0.0149	0.9151	0.0887	0	0	0	0	0.4327	0.0131	0.0674	0	0	0	0.0572	0	0.0239	0
TAS2R4	0.1834	0.0687	0.0604	0.216	0.0551	0.0348	0.0539	0.0624	0.0769	0.0505	0.0916	0.308	0.1895	0.2083	0.0454	0.1619	0.0353	0.1756	0.0776	0.1052	0.0616	0.0121	0.2229	0.1109	0.0723	0.037	0.0297	0.0799	0.2934	0.0522	0.1411	0.1495	0.1118	0.0544	0.0606	0.0743	0.0095	0.4896	0.0477	0.0526	0.2146	0.0807	0.0891	0.0917	0.0249	0.0293	0.0841	0.098	0.083
TAS2R5	0.9226	0	0.5703	1.4125	0.3005	0	0.1409	0.1555	0.1257	0.495	0.932	0.2686	0.2874	0.5737	0.2477	0.2647	0.2566	0.0547	0.8794	0.2549	0.1678	0.1577	0.5626	0.3076	0	0.1611	0	1.1948	0.4264	1.5354	0.839	0.5587	0.0886	0.2372	0.1586	0.324	0.2897	1.5754	0	0.1147	0.7018	0.201	0	0.1499	0.0543	0.2131	0.0524	0.2849	0.4653
IDUA	26.4475	19.6234	4.405	18.8562	11.6939	1.7219	9.5253	5.8211	22.8074	22.8535	11.6434	5.9114	7.4384	12.1898	4.496	20.7711	8.1654	15.258	17.9597	11.9133	17.8677	22.4418	5.8023	9.1119	10.0741	18.8103	17.6232	13.8524	9.6236	10.8065	12.8987	12.0048	14.9242	41.2257	17.1389	5.5591	8.8988	11.6757	2.3024	13.3011	11.6897	4.4898	7.9567	3.5288	16.2164	3.0218	6.9407	9.3992	3.7981
AUNIP	0.3234	0.4911	0.2936	0.9452	0.4022	2.3577	0.2919	0.2787	1.4621	0.2629	0.594	1.6689	5.6151	3.656	0.2604	0.0633	1.3491	0.601	0.194	0.3411	0.385	0.3769	0.9289	0.3781	0.3014	1.2834	0.2472	1.9989	0.5241	1.1688	1.5507	0.5564	0.2964	0.7182	1.1371	0.4645	0.8705	0.413	0.4228	1.4797	0.5778	0.6726	0.2229	0.5015	2.0522	0.5296	0.3506	2.0878	1.3098
F2RL3	8.6847	21.7416	4.4679	2.8607	1.7843	0	1.3459	0.1342	16.7082	13.6898	0.9652	0.0371	4.2912	1.4358	0.3249	2.4672	3.49	0	6.8662	2.4812	12.6872	13.8118	1.0417	2.0027	0.2721	1.5572	3.3481	3.2312	20.9453	3.4552	1.7766	1.1252	3.1651	3.6446	17.7216	0.4474	0.3715	0.8421	0.3952	8.926	0.3904	2.5329	7.3506	1.1902	2.289	4.8844	0.1628	15.4723	0.4641
SYNGR3	0.0834	0.2758	0.119	1.2131	0.1426	0.7461	0.0796	0.0264	17.9706	0.0932	0.0301	0.8377	1.8269	0.8428	0.1847	0.1047	0.2088	0.0371	0.2064	0.4148	0.1479	0.1069	0.0867	0.0298	0.0713	0.7828	0.0438	0.4726	0.1239	0.1928	0.3224	0.0789	0.4655	1.9839	0.1255	0.2746	0.014	0.0345	0.1411	1.4188	0.0264	0	0.079	0.0169	0.3501	0.0433	0.3375	1.8671	0.596
PKMYT1	2.5477	0.2675	0.6294	2.0483	1.1126	2.7394	0.9673	0.2878	9.2212	1.2345	6.5929	4.2386	13.2012	11.0401	0.4585	0.1225	2.7905	4.6301	0.7984	1.8165	0.8388	1.3747	0.8521	0.3661	1.4347	6.4367	0.6882	4.8731	5.455	6.6979	5.4493	1.1206	0.328	2.205	4.9667	1.8366	3.879	2.7636	0.2288	5.3462	1.6511	0.3489	0.0719	0.4162	2.0499	0.6508	1.1519	4.9987	8.4106
FBXL16	0.3747	0.0373	0.6617	1.4203	0.0872	0.2862	7.6432	0.2368	18.8882	0.2553	0.0257	0.6077	0.7711	4.3403	1.0489	0.1919	0.0447	0.0317	0.3532	6.21	0.4283	0.366	4.1982	0.1275	0.0305	0.5763	0.0563	0.3899	0.0707	0.165	2.661	26.8638	0.0771	0.6537	0.5521	5.8732	0	0.0884	0.0453	2.511	0.1131	0.0437	0	0.0435	0.1261	0.0124	0.5472	4.5308	1.0048
CHTF18	5.2055	4.4729	1.0755	6.1923	3.0167	6.4223	2.0287	1.7015	11.8454	6.6128	7.7362	9.3533	9.2959	5.5619	1.8986	1.9226	4.343	7.105	2.3559	3.2826	1.8871	3.8458	4.975	1.3424	2.116	10.2281	1.1069	4.688	7.727	4.171	7.8464	3.1525	1.6372	3.8156	6.0375	3.435	6.9979	5.7149	0.5568	6.7034	2.913	1.5447	3.0842	1.8762	1.8187	1.7246	2.1205	3.3899	10.9943
SMARCA4	55.5023	9.9397	8.3584	39.8302	15.507	11.0079	6.489	6.2693	21.925	14.7119	16.4377	17.075	52.6214	12.8509	7.0982	9.1761	15.3211	14.8085	24.6247	13.3169	16.6512	16.4531	7.1782	11.2101	12.0633	12.4041	11.6581	13.734	31.658	50.7796	13.2043	13.2622	6.916	23.6624	17.5428	10.1719	15.115	17.0207	3.3403	47.1257	14.9863	10.423	3.316	11.949	14.2263	7.7154	6.2616	20.3501	11.9654
TNFRSF19	8.1276	0.2602	0.3062	2.3105	3.6529	0.0342	0.6132	0.4462	9.2441	63.8976	57.6233	56.4934	10.7882	0.0538	1.1931	0.3774	1.0859	55.8968	10.9494	0.8491	0.4835	0.9704	1.1167	0.9794	0.1064	0.544	0.9169	0.1681	1.1519	5.5045	0.277	1.0167	0.3589	0.6231	7.426	0.1823	13.9482	5.7544	0.0586	8.9692	0.9567	71.9913	0.1574	0.1687	2.1532	0.566	0.4954	0.5664	16.2824
ADM2	23.6201	0.9076	8.6768	47.7098	20.4991	6.2316	0.0504	4.7044	1.2482	8.3096	3.942	9.8887	23.8031	31.5465	1.8876	16.9887	12.9587	11.1353	17.0469	21.5858	29.9289	7.1812	1.0842	1.1794	8.1216	12.4797	5.0491	10.0469	29.261	5.3717	24.3028	1.3745	2.8288	0.5624	8.6967	12.9537	1.0219	2.1003	0.2932	13.7078	2.5636	1.1328	4.7546	6.5569	32.4508	1.4867	2.8264	14.4861	2.6084
GAL3ST1	214.006	0	1.1094	27.7349	9.9236	1.4393	0.0349	1.113	137.863	25.3418	1.4358	26.7879	12.8524	28.8362	2.8369	10.2045	3.0534	202.576	27.1706	5.5921	52.109	1.3881	0.1712	2.8601	3.224	0.5392	42.3901	28.1047	197.628	122.657	3.5987	1.5931	1.1859	23.1739	1.2779	0.4217	0.0462	0.4158	0.2129	89.2239	11.7018	0.3738	6.271	0.2416	0.7276	2.4882	0.4677	21.5577	4.1723
GNAZ	6.084	2.5999	2.1423	13.8537	3.0665	9.2641	2.0436	2.7498	1.5477	1.8593	0.5001	1.446	4.1383	10.894	2.1243	0.5109	3.7749	0.2054	15.7549	5.8399	30.0672	8.1789	1.9531	0.9905	16.5619	2.1012	5.7073	23.9524	69.1014	14.0089	15.0931	0.685	4.284	1.5347	3.6406	1.1662	0.0907	0.1114	0.2117	3.1404	1.2938	0.409	32.6921	9.3061	5.2397	0.3735	0.3116	40.7941	6.4574
MGAT3	0.4892	4.2731	0.8461	4.3061	0.1912	0.0453	0.1961	1.2365	0.2249	0.2187	0.1324	0.833	0.4	2.7564	0.6402	0.1053	0.0408	0.0109	0.2152	0.2939	0.5405	0.2195	0.3559	0.0874	0.1254	0.6192	0.1414	0.485	0.3754	0.995	0.8119	0.6573	0.1849	1.36	0.5886	0.2737	0.1234	0.3638	0.0621	0.7181	0.6202	0.4296	0.1391	0.8742	0.4538	0.5169	0.4897	0.5286	0.6373
A4GALT	55.5517	12.1065	8.451	9.8442	1.7922	0.5722	2.5276	15.6945	4.8258	2.1114	2.9662	2.0989	29.7499	27.8067	3.4297	2.6311	2.1987	1.0494	6.8172	4.001	3.29	3.9824	2.8573	2.1089	1.1346	4.3438	2.3048	2.3037	2.9231	4.3856	3.3744	4.5645	3.7953	5.2584	8.5166	2.3874	2.1281	3.8496	1.7479	5.4627	2.6997	2.9626	1.5981	13.4613	6.762	2.3809	3.2688	3.6614	1.6658
MCHR1	0.3347	0.2496	1.6371	5.82	4.392	2.0059	0.3104	0.3324	0.1629	0	2.8636	1.7957	3.2398	0.1301	1.5982	0.3258	1.1969	1.7426	0.7363	6.7567	0.4044	2.3706	4.6718	6.577	32.9843	3.3816	1.0556	8.3795	8.9742	0.1105	6.2838	0.724	3.1162	0.2459	2.0755	1.0074	2.3329	4.8004	1.1934	0.1337	40.6804	3.0668	2.7186	3.9428	2.2182	0.6461	3.2182	1.6056	0.8843
BAIAP2L2	63.1844	3.6459	9.3283	43.323	8.2082	9.5107	4.2766	4.2261	63.1763	18.0572	1.0221	19.5921	16.0087	124.513	5.8368	6.3323	21.3556	82.5712	3.0798	38.9041	127.859	4.9557	1.8078	7.1084	104.853	2.2146	8.2416	45.5161	59.4435	63.3507	8.8379	6.7583	1.9452	55.2089	9.7119	1.9954	0.6207	0.626	0.223	69.9154	29.9261	2.7453	4.4117	17.609	2.9399	24.1485	6.0058	80.5558	1.523
GALR3	0.1234	0	0	0.567	0.2412	0.4569	1.1783	0.078	0.042	1.8765	2.672	1.078	0	0.1919	0.1988	0.0885	0.3605	15.251	0.7467	0.5627	1.3808	0.0528	1.1804	1.1907	1.3708	0.2155	0.519	0	0	0.0571	0.1684	0	0.0444	0.119	1.8567	0.1625	9.4699	6.7316	0.0522	0	0.6652	6.4546	0	0.351	0.5454	0.2138	0.2629	0	1.3489
C22orf23	2.5738	0.259	0.6414	1.804	0.5757	0	0.0947	0.1568	0.5493	0.2773	0.4027	0.677	0.8875	0.6748	0.2248	0.6005	0.4657	0.4686	0.5798	0.771	0.3215	0.2916	0.6446	0.5096	0.2119	0.3249	0.2282	0.6275	0.4914	1.0894	0.4794	0.8451	0.2903	0.9967	0.6663	0.2042	0.1878	0.7174	0	0.7804	0.4521	0.8614	0	0.4282	0.274	0.3223	0.2378	0.742	0.2085
RIBC2	2.1711	0.2968	0.2489	10.0904	1.0986	1.1958	0	0.049	0.898	0.104	2.4896	3.5213	3.3967	7.8347	0.6245	0.139	0.3235	3.5494	0.7249	0.5141	0.4654	0.3645	0.677	0	0.0331	2.4709	0.5706	1.4121	25.5337	2.76	1.5161	0.6457	0.2233	1.3459	0.1333	0.6126	0.6783	1.1212	0.1312	1.0841	0.1229	0.1584	2.4981	0.126	0.0343	0.6984	0.5615	4.9378	1.9554
SPECC1	11.6082	5.3237	0.4057	3.5678	1.1726	0.2445	0.611	0.4036	11.7636	0.2658	0.4687	0.375	6.197	2.9865	0.7773	1.0845	0.346	0.0489	0.6822	0.7847	0.6028	0.505	0.2533	0.2806	0.1317	0.4197	0.2392	0.4337	0.1963	0.8856	0.7009	0.6473	0.6924	6.863	0.5804	0.4349	0.2272	0.7732	0.0838	7.4605	0.5863	4.2458	0.3246	0.2266	0.7945	0.4908	0.3939	1.4702	0.2499
CPA4	0.465	3.6354	0.1659	0.4655	0.1748	0.0221	0.0273	0.0904	0.2072	0.096	0	0.0156	1.9014	0.0556	0.0144	0.0513	0.0746	0	0.2557	0.0741	0.1952	0.1529	0.2231	0.115	0	0.0312	0	0.1013	0.1063	0.1984	0.1139	0.176	0.0129	0.0575	0.1999	0.1413	0	0	0.0303	0.1667	0.0113	0.5699	0.0904	0.0727	0.4583	0.1115	0.061	0.0276	0.0902
VGF	0.1057	0.2206	0	0	0.0774	7.0722	0	0.0835	0.144	0.3307	0.0381	0.2999	0.108	2.628	0.0851	0.1895	0	0.1174	0.1162	0.1095	0.0865	0.0452	0.3295	0.0189	0.158	0.0461	1.1385	0.1283	0.6279	0.1221	0.024	0.08	0.0571	0.0849	0.2043	0	0.16	0.3056	0.3576	0.1477	0	0.0216	0	0.1717	0.0233	0.0732	0.1125	0.0408	0.1332
PODXL	27.9151	6.3267	27.2732	90.2852	19.0573	1.2798	8.1096	5.2897	22.0401	11.1398	21.7643	7.2921	45.2366	9.0602	5.2937	14.1435	7.4805	1.3693	33.4929	22.2151	35.0987	27.8896	11.4603	12.8346	2.632	19.4667	5.6032	9.1942	10.1003	44.3723	28.03	27.0256	10.6202	23.3986	30.5433	8.3171	6.7386	24.168	2.7022	38.5592	23.7383	12.6118	7.4221	14.4005	22.7781	15.4985	14.2356	24.6864	6.9842
STRIP2	0.518	0.0503	0.3179	0.9405	0.0824	0.0892	0.6899	0.1675	1.034	0.2908	2.0164	0.7574	1.2946	11.235	0.3104	0.1642	0.7337	1.2206	0.1325	0.1797	0.6376	0.4016	1.3121	0.9554	0.2573	1.893	0.0886	1.1505	1.1214	1.1694	1.1393	1.8876	0.2602	19.7387	0.5487	0.349	0.6728	0.9057	0.0611	1.4259	0.6338	0.5019	0.6544	0.2153	1.0005	0.2253	0.1129	2.2873	0.243
FLNC	12.2748	11.1114	22.2264	4.5223	0.7926	4.7963	0.2045	0.5755	3.3731	0.7801	2.7056	0.127	5.9224	52.8466	1.6455	0.2086	2.9689	0.0476	2.079	4.2618	1.4448	0.8765	0.1209	0.1312	0.3399	1.824	0.1689	0.161	0.432	1.3797	88.7056	0.9617	11.1975	0.1869	21.1269	10.1774	0.0257	0.5564	0.123	6.3838	0.1164	0.4439	1.9627	0.4041	1.8865	0.2174	29.4156	0.7325	0.669
FEZF1	0.0481	0	0	0.0368	0	0	0.0551	0	0.377	0.0215	0	0.021	0.0141	0.1309	0.0581	0.2244	0.0201	0	0	0	0.0394	0.0823	0.4002	0	0	0.9034	0.1518	0	0	0	0	0.0729	0	0.0773	0.2068	0	0.0162	0.0199	0.1629	0.0224	0	0.0197	0	0.0391	0.085	0	0.0205	0.1114	0
HOXD1	0.0375	0	0.0268	4.9996	1.6138	0	0	0	0	0	0	0	0.0438	0.0875	0	0.0808	0.0313	0	0.9908	0	0.041	0.0321	0.0312	0.0268	0.0641	0.0655	0.0789	0	0.9294	0.1041	0.1707	0.0568	0	0	0.0645	0	0.0253	0.1241	0	0.105	0.3807	0	0	0.0305	0.1658	0.026	0	1.5646	0.2524
HOXD3	0.0399	0.3611	0.0142	2.1078	0.078	0	0.0762	0.1639	0	0.0178	0.0576	0.0871	0.4196	0.031	0.0482	0.2576	0.2664	0.1596	0.3072	0.0165	0.1307	0	0.7134	0.1283	0.017	0.1394	1.1746	0.2584	0.2174	0.0184	0.0544	0.0906	0.0287	0.2437	0.3945	0.0263	0.0134	0.3627	0.1013	0.093	0.2656	0.1956	0.0252	0	0.3526	0.2627	0.119	0.1386	0.369
CHN1	0.5421	17.2643	0.7519	1.9251	0.3532	0.065	0.6555	0.6091	0.6976	0.9022	0.5053	0.5261	3.7075	0.3863	0.5336	0.3024	0.3644	0.0669	0.6957	0.5242	0.3985	0.708	0.4132	0.6886	0.1994	0.5982	0.2929	2.0234	0.2908	1.1487	1.1504	0.9861	0.7428	1.5441	1.0614	0.3668	0.1672	0.4044	0.1147	1.3054	0.5823	1.5195	0.1903	0.7462	1.3373	0.4591	0.449	2.3422	0.4431
GAD1	0.1632	0.0299	0.4534	0.3025	0.1091	0.159	0.0066	0.1357	5.4245	0.0384	0.093	0.1275	4.6557	0.0334	0.0553	0.0185	0.043	0.0229	0.0567	0.0071	0.0187	0.0073	0.0214	0	0.0807	0.5774	0.009	0.1738	0.017	0.3891	0.0156	0.026	0.2845	0.127	0.0221	0.0226	0.1214	0.071	0.0073	2.4818	0.0054	0.8632	0	0.0837	0.0304	0	0	0.053	0.0866
HOXD9	0.1514	9.0864	0.2699	2.375	0.1479	2.1007	1.7048	0.8369	0.1031	0.2707	0.273	2.4122	10.1661	0.4999	0.7618	0.4342	5.1141	3.834	1.6646	0.1254	0.6194	0.0647	12.4272	5.0285	2.0686	1.0241	1.233	4.4408	2.3608	0.035	0.1721	0.9166	0.327	9.1701	1.6586	0	0.1018	4.5957	0.9283	2.0808	4.2456	1.3293	0.7649	0	5.2824	1.7303	0.7092	3.5632	1.7493
HOXD10	0.0569	0.4159	0.0203	0.0871	0	0.1053	0.2173	0.0539	0	0	0	0.323	1.5124	0.0663	0.0458	0	0.3561	0.8093	0.0626	0	0	0	0.9937	1.3012	0.1215	0.2484	0.7179	0.3915	0.3382	0.0526	0	0.0215	0	1.1158	0.1467	0	0	0.5172	0.0481	0.0796	0.3788	0.2325	0	0	0.6788	0.0591	0.1697	0.593	0.2392
ARHGAP22	1.3582	1.4763	0.6856	1.6155	0.245	0.3738	0.1436	0.6867	3.1389	0.1214	0.1583	0.5566	2.8986	2.5985	0.5133	0.3297	0.5666	0.2136	0.5171	1.039	0.4162	0.3483	0.1129	0.0746	0.2053	0.5473	0.3734	1.0232	0.5174	1.4489	1.3777	0.4508	0.3085	1.3634	1.1315	0.3302	0.0984	0.1726	0.4066	1.2952	0.4636	0.239	0.4224	1.1118	0.8124	0.456	0.4272	1.379	0.4655
DLL4	13.5661	17.787	13.2346	24.4626	6.5333	1.2677	8.9723	4.6207	8.5218	15.2599	9.7024	3.6284	14.1078	3.4607	2.2667	7.9999	6.9948	3.1899	15.3304	2.8138	7.4593	9.4317	11.8125	4.0964	2.1371	6.3706	9.58	10.1128	9.247	13.1345	6.7037	8.9171	3.7531	8.3859	27.6467	3.804	19.5812	23.956	0.9449	12.0894	11.4321	16.9723	1.9755	3.8106	15.8555	7.1708	6.9014	7.4139	2.6913
KNSTRN	7.091	4.4908	5.044	14.1485	13.5736	6.4301	5.2226	4.1017	8.5662	2.4947	11.2951	20.6594	36.8455	21.2926	3.3547	5.0999	9.3915	8.9202	8.7794	6.9685	2.8544	8.0151	7.5554	4.5405	6.7029	18.4374	4.6842	7.3862	10.3422	8.186	11.488	8.1401	8.9568	14.0241	7.86	4.0563	8.9961	7.6519	1.0326	10.6183	7.1482	3.1183	4.0633	4.8319	12.2231	2.6176	7.8071	14.9996	9.0712
LOXL1	15.4163	65.1969	5.1231	16.7179	2.7959	0.3122	0.981	1.8082	10.8208	6.2659	0.5477	0.527	4.8319	1.2859	3.3077	5.1237	0.9419	0.1903	6.7438	9.9047	5.8735	9.1673	0.2266	0.3199	0.133	4.0786	0.1228	1.3392	1.4265	9.7	6.001	6.4541	5.2422	1.9771	4.9856	5.8182	0.1441	0.8685	0.1153	12.2645	0.5429	0.1908	1.0083	1.2018	13.553	1.1463	2.9185	3.8613	0.8508
KCNC1	0.054	0.0103	0.0105	0.015	0.0096	0.0121	0.0262	0.0031	0.0033	0	0.0531	0.0557	0.0029	0.0114	0.0158	0.0106	0.0082	0	0.0594	0.0081	0.0241	0.0084	0.0122	0.014	0.0126	0.0086	0	0	0.0195	0	0.0179	0.0149	0.0035	0.0063	0	0.0065	0.0099	0.0203	0.0083	0.0092	0.0311	0	0.062	0.004	0	0	0.0125	0.019	0.0619
TPH1	0.4656	0.0526	0.009	0.4624	0.0492	0	0.1057	0.0557	0.0343	0.045	0.0545	0.1978	0.1176	0.2445	0	0.1173	0.2415	0.0112	0.5259	0.073	0.1167	0.086	0.1256	0.1708	0.1075	0.1208	0.0661	0.0102	0.1371	0.1745	0.1831	0.0667	0.0453	0.0324	0.0216	0.0166	0.0169	0.0312	0.0106	0.0352	0.1117	0.0308	0.0159	0.0613	0	0.0349	0.075	0.0583	0.1164
E2F8	0.7364	0.0238	0.3787	12.3222	3.8653	0.3592	0.6277	0.1299	0.8983	0.7656	10.0207	7.8217	6.8015	2.5954	0.2482	0.1351	3.5004	3.2269	0.6969	1.6463	0.2616	0.9075	3.1468	2.594	0.6729	6.5934	0.27	1.4416	5.9868	1.5041	3.0213	0.7649	0.2343	1.7944	1.3541	1.1726	4.2408	6.8625	0.1304	1.8196	5.6777	0.3638	0.6274	0.1113	2.6934	0.4983	0.8753	6.2655	3.0949
PIMREG	3.1132	0.3171	0.2527	4.2625	1.3602	1.4989	0.1546	0.016	6.6559	0.2037	0.4566	0.8179	12.7434	9.9345	0.0815	0.3268	0.2956	0.1125	2.756	1.5522	0.6767	0.1947	0.021	0.4521	0.4324	2.9832	0.3193	2.7452	5.1888	0.3276	1.1509	0.1341	0.1823	1.1552	0.4786	0.1666	0.3747	0.251	0.1285	3.4443	0.7541	0.0414	0.1919	0.2056	0.7157	0.1578	0.1078	3.3799	2.7658
AP1M2	11.3514	13.7994	35.6249	104.956	74.9234	227.512	0	0.1617	120.356	0.3145	0.9921	0.9494	71.1941	26.12	7.8286	0.0688	1.4406	0.1989	0.3165	1.8285	0.663	0.246	0.8242	0.0685	43.1845	0.3071	0	3.494	0	50.2569	68.8314	0.5083	49.6199	0.0617	96.8242	10.484	91.7515	39.075	0.3246	65.6871	0.0203	0.7837	97.9245	4.9614	8.8999	0.1994	0.0272	3.7763	9.5417
EGLN3	26.3543	0.1807	3.1547	12.5709	1.0992	1.5303	3.8987	0.1215	8.024	0.705	0.1249	0.5794	31.1623	10.1707	1.0841	0.2414	3.5617	0.2222	3.6801	1.6415	3.3944	1.7669	0.048	0.8931	0.0657	7.5381	4.912	43.9394	4.1898	10.4361	1.6176	0.2911	2.4302	7.0215	0.7272	0.7343	0.6535	0.4369	0.0813	3.9342	0.7253	0.0786	3.3162	0.2421	2.7016	1.5322	0.1474	132.289	0.2667
QRICH2	4.3273	1.5786	1.2678	5.7992	0.8265	0.8621	6.0473	0.9916	1.7872	1.4908	5.8465	2.73	2.2053	5.4404	0.7405	1.4156	4.6945	1.1441	5.2853	2.8446	0.6689	0.9011	2.0182	0.8496	1.8954	1.5519	1.0309	3.4828	8.7412	1.2467	1.7837	1.4848	0.9798	2.0726	2.3496	1.3882	8.5134	16.5707	0.56	6.6842	1.4688	1.8529	0.9602	1.1651	3.0654	1.0277	0.825	0.5867	8.1817
FOXJ1	72.7645	0.019	0.0781	21.7437	0.2139	8.1706	0	0	45.4516	0.2692	1.6191	1.0515	9.8938	117.555	0.7052	0.2552	0.137	0	1.3243	0.068	0.1195	0.0936	0.0228	0	0.0468	0.5973	0.0863	0.8638	3.3606	1.5939	1.4185	0.0621	0.0985	0.0704	0.0235	0	0.4236	0.2487	0.1158	45.0444	0.0173	2.0793	0	0.0222	0.1209	0.6636	0.0233	0.0422	1.3342
RHBDF2	40.1083	3.7368	5.1605	13.6727	6.0791	4.0608	7.226	4.2487	28.8009	8.4883	25.6956	20.9446	36.1565	48.9323	4.8893	2.8141	9.4185	11.3004	17.6256	13.0895	5.3221	7.685	4.08	3.2981	5.8546	7.4204	2.6159	19.9561	3.7665	19.0744	22.7049	4.8617	7.392	27.5445	20.8376	5.5231	9.2984	16.7231	2.9203	38.2536	3.1234	4.6731	1.4579	5.698	8.3257	1.8007	3.5905	10.9057	11.8426
AANAT	0.197	0.32	0.0468	0.1508	0.0321	0.162	0	0.166	1.0066	0.0881	0.4501	0.2868	0.2877	1.6078	0.0793	0.0942	0.1096	0.321	0.1083	0.1088	0.0179	0.0281	0.0546	0.0235	0.0561	0.086	0	0.186	0.0976	0.425	0.1493	0.0497	0.0709	0.1055	0.1693	0	0.221	0.0271	0.0556	0.7039	0.0208	0.1341	0.2074	0.0267	0.029	0.0228	0.0839	0.0507	0.138
FGF13	1.5158	0.4444	0.4383	1.453	0.6572	0.0716	2.2759	0.3517	0.4884	3.2236	0.1232	1.2403	0.5723	0.4272	0.3712	0.2057	0.8545	5.5044	0.4543	1.1826	0.1881	1.3685	0.1164	0.0781	0.7436	1.1177	0.0897	0.1299	0.115	0.9816	0.3508	0.2068	3.7293	0.7923	0.4431	0.3551	0.0138	0.079	0.0058	1.0851	0.2229	19.9037	0.0604	0.2385	0.3348	0.0591	0.1396	0.2108	0.9527
SGO1	0.2081	0.1185	0.3913	3.186	1.331	3.1978	0.2456	0.1315	0.9538	0.2538	2.3479	3.2053	9.3152	3.529	0.1067	0.3528	2.2256	1.8665	0.541	1.0191	0.382	0.6953	0.6292	0.7705	0.8889	2.6428	0.4375	1.9448	2.7355	1.1019	2.0302	0.6731	0.3951	1.8729	1.1545	0.5481	2.559	1.6882	0.2241	1.587	2.3627	0.3401	0.9322	0.0922	3.0424	0.3539	0.6447	3.7968	2.7194
PLPPR3	0.1302	0	0.0186	0.2392	0	0	0	0	0.7982	0.0233	0.0188	0.0682	0.0304	0.1214	0.0419	0.0187	0.0652	0	0.1145	0.1942	0.753	0.089	0	0.0744	0.0667	0.2273	0	0	0	0.0722	0.0237	0.0197	0	0	0.1343	0.0686	0.0175	0.043	0	0.0971	0.0495	0	0	0	0.023	0.0361	0	1.8691	0
SYT5	0.0681	0.019	0.0194	0.1043	0.0266	0	0.0728	0.0689	0.0371	0.0122	0.0295	0.0357	0.0636	1.9689	0.0658	0.0391	0.0455	0.0121	0.0449	0.1354	0.1709	0.0116	0.0226	0	0.0698	0.0476	0.0286	0.0441	0.0405	0.7555	0.0124	0.0206	0.0294	0.0438	0.0702	0.0359	0.0275	0.0225	0.0346	0.0635	0.0518	0	0.0172	0.0443	0.1805	0.0094	0.0116	1.0092	0.103
TNNI3	0.1044	0	0	0.1066	0	0	0	0	0.2608	0	0.0251	0	0	2.9487	0	0	0.029	0	0.0383	1.673	0.038	0	0.0289	0.2487	0	0	0	4.2821	0	0	0	0	0	0	0	0	0	0	0.0294	0.0649	0.0441	0	0	0	0	0	0	0.5642	0.3218
PRRG3	0.1411	0.3323	0.0619	0.2824	0.106	0	0.2154	0.0069	0.0961	0.0679	0.094	0.019	0.1014	0.0084	0.0087	0.2958	0.0362	0.0193	0.0835	0.1169	0.1539	0.1113	0.1895	0.1008	0.0093	0.0853	0.1711	0.1142	0.1505	0.2709	0.0395	0.0821	0.0781	0.0279	0.2518	0.0429	0.1022	0.3317	0	0.1416	0.0963	0.2305	0.1645	0.0353	0.163	0.1278	0.037	0.1424	0.0274
FAM155B	4.5108	0.23	0.0102	2.8151	0.6597	0.833	0.7899	0.5538	3.8071	0.0642	0.1347	0.1004	0.9649	2.97	0.2545	1.0819	1.5701	0.2043	1.5484	2.0001	1.8343	0.1105	0.3345	1.283	1.4603	0	0.6795	2.5232	0.754	8.7394	2.3255	0.0761	1.1793	2.8074	0.0617	0.5107	0.0097	0.451	0.0243	5.1015	0.0091	0	0.1996	1.1787	0.2412	0.01	0	0.6321	0.1449
DPP6	0.1146	0.0544	0.0111	0.0159	0.0051	0.0064	0	0.0033	0.0213	0.0279	0.0564	0.3502	0.0183	0.0324	0.0084	0.0187	0.013	0	0.0172	0	0.1364	0.0223	0	0.0112	0.0222	0	0	0.0042	0.0361	0.0193	0.0047	0	0	0.0033	0.0224	0	0.035	0.0516	0.0088	0.0243	0.0561	0	0.0197	0.0042	0.0092	0.0036	0	0.0281	0.0088
ATP8B3	0.3331	0.0913	0.5255	0.4018	0.1578	0.0996	0.1002	0.6889	1.3546	0.4422	1.0341	1.428	2.9417	11.7515	0.3414	1.3176	0.8926	2.1262	0.3663	1.2714	3.5964	1.6823	0.4448	2.4736	0.5001	2.9168	0.2334	5.4491	0.1899	3.2941	4.2224	0.596	0.5524	5.2945	2.5245	1.8341	0.1834	0.417	0.5892	1.5617	1.1517	0.1402	0.8161	1.2955	0.6778	0.1748	0.6535	7.5337	0.1782
NCAN	0.0818	0	0.0146	0.0313	0.02	0.0126	0	0.0453	0.0488	0.0183	0.0738	0.545	0.006	0.0398	0.0082	0.0073	0.0768	0.0182	0.045	0.1441	0	0.0175	0.017	0.0219	0.0087	0.0893	0	0.1076	0.0203	0.0095	0	0.031	0.0147	0.046	0	0	0.0069	0.0423	0.0346	0.0095	0	0.117	0	0.0665	0.009	0.0142	0	0.0316	0
KIF1A	0.1109	13.2543	0.0198	0.4365	0.0271	0	2.7002	0.0275	0.2293	5.8739	0	0.5844	0.0208	0.0154	0.0829	1.5137	0	0.0282	0.0653	0.1083	0.0843	0.0474	0.3786	0.0283	0.0609	0.204	0.0458	0	5.1724	0	0.0288	0.8093	0.057	0.0025	0.0306	0.0209	0.0027	0.0196	0.0804	0.2879	0.0276	0.0647	0.015	0.0096	0.0035	0.1948	0.0101	0.0581	0.1098
PLVAP	142.205	907.815	162.157	311.501	99.0446	25.2707	201.639	66.2795	137.984	159.458	317.518	36.7723	135.976	49.9647	20.1974	97.0396	106.651	26.0744	136.83	82.7517	124.506	182.429	128.27	105.684	39.3151	56.1519	127.887	88.5119	94.888	203.857	107.612	173.855	121.526	111.147	261.131	73.194	177.525	238.664	79.7247	211.871	188.98	345.047	68.513	86.403	196.41	170.447	179.251	114.528	35.0308
UNC13A	0.1898	0.0573	0.1625	0.9397	0.0247	0.7807	0.0048	0	0.2457	0.0057	0.0137	0.0608	0.0702	0.1967	0.0408	0.0091	0.0106	0.0056	0.1183	0.3409	0.0449	0.0541	0.021	0.0497	0.0108	0.3701	0	0.3688	0.1504	2.2348	0.1439	0.0766	0.0319	0.423	0.1305	0.2	0.0043	0.0209	0.0054	0.0885	0.0201	0.0155	0.048	0.1079	0.0112	0	0.027	1.1918	0.0053
KLHDC7B	0.7183	0.5961	0.2168	0.8248	0.3914	1.3123	0.0844	1.5713	0.1788	0.0741	0.299	1.906	8.6249	0.9233	2.2583	0.3666	2.4202	0.6507	0.2127	12.4209	1.3793	0.732	0.8499	1.2732	0.0472	0.7115	0.1452	1.0957	0.342	0.1788	1.2562	0.7111	0.7162	2.2999	1.9709	0.6912	0.1115	0.1712	0.7012	1.6351	0.3853	0.3273	1.6754	0.2132	1.9041	0.0574	1.118	1.674	0.5225
LSM4	166.209	49.1048	35.5638	70.3865	62.1144	183.328	38.0185	53.9334	210.871	42.3497	76.1108	158.465	159.761	150.512	39.2188	42.7013	114.331	54.5443	66.9505	64.1249	54.3726	60.7223	48.0624	39.568	186.73	64.5295	61.8019	97.8396	91.9225	152.569	63.2795	73.3923	93.9028	75.5898	170.401	70.0851	128.167	82.4145	80.7205	138.659	38.3846	40.2917	99.6012	106.115	141.746	74.0811	95.3256	71.6818	70.7401
SULT4A1	0.5695	0	0.0706	0.0379	0.1936	0	0	0.1095	2.1761	41.0065	3.609	2.5085	0	0.0192	0.1197	0	0.1446	49.2783	0.1362	4.9046	0.2973	0	0.0618	0	0	0	0	0.0401	0.049	0	0.0676	0.0375	1.6226	0.0318	10.8331	1.076	0.0667	0.6752	0	0.0462	0	16.832	0.0313	0.3017	0	0.1716	0.1266	0.0573	0.0416
TNNT3	0.1303	0.798	0.0558	0.0399	0.1273	0.0964	0.0199	0.2964	0.0533	0.1864	0	0.0228	0.1065	0.0405	0.0839	0.4298	0.0435	0.0463	0.1719	0.1727	0.1422	0.0891	0.0867	0.0372	0.0223	0.0227	0.1096	0.1265	0.0258	0.0241	0	0.2761	0.1501	0.1172	0.0448	0.1715	0.0351	0.0215	0.0882	0.0729	0.0826	0.0852	0.0329	0.1693	0.1381	0.1083	0.333	0.1408	0.1095
TNNI2	14.3537	5.7415	0.6949	3.2813	0.3173	2.4841	0.3968	0.3694	28.3182	0.4646	0.7967	3.5167	4.704	1.0601	2.04	0.6522	0.9212	2.54	1.3573	1.5609	0.6025	1.1103	0.324	0.0928	0.8877	1.4176	1.9799	2.0502	14.9229	1.6213	1.1813	0.8358	0.3742	1.6701	2.847	0.7697	0.2185	0.322	0.9341	1.574	0.947	0.2123	4.1028	0.5804	2.812	0.855	0.7193	2.8576	1.747
COL5A1	71.3778	15.3792	26.3471	100.701	8.1261	0.2113	5.4255	2.5135	45.8093	24.6123	4.037	1.4625	26.6214	5.9412	6.2788	11.6568	2.4451	1.3137	28.0617	53.8808	29.3769	48.3273	1.6826	2.792	0.6882	14.7264	0.7202	9.3809	12.2885	67.37	33.3334	23.1706	10.6479	8.3679	15.7955	12.8218	0.7983	8.2342	0.2952	90.9425	3.6233	2.0265	3.0535	6.5292	38.1039	4.6721	3.7397	19.6104	1.877
CALY	0.047	0.0164	0	0	0.0689	3.8884	0.1437	0.0297	0.2243	0.021	0	0.0616	0.0549	0	0.0758	0.0506	0.0785	0.0836	0.0776	9.1026	0.0257	0.0201	0.0196	0	0.0603	0.0205	0.0494	0.019	0.4892	0.0435	0.2567	0.1959	0.1863	0	0.0404	0	0.0158	0.0972	0	0.4604	0.0596	0.0576	0.1189	0.0191	0.0416	0	0.1202	0.0908	0
MNX1	3.0576	0.0234	0	2.2633	0.9849	0	0	0	7.3363	0.1352	0	0.3961	0.0098	4.9618	0	2.687	0.028	0	0.1293	0.0139	0.055	0	0	0	0	0	0.5298	0.0408	0	0.0621	0	0.0127	0.0484	0	0.0144	0	0.0113	0	0	2.6776	0	0	0	0	0	0.0233	0.0143	0.0778	0
RBBP8NL	16.769	0	0	3.4463	0.7661	0.4369	0	0	9.2358	0.0226	0	0.0221	0	0	0.2852	0	0	0	0	0	0.0414	0	0.021	0	0	0.0442	0.0266	0.5937	0.025	0.0468	0	0.0191	0	0	0	0	0	0	0.0214	2.5225	0	0	0	0.0205	0	0.0175	0	0.0586	0.0425
LAMA5	56.022	35.488	9.2256	57.2441	5.0437	1.6991	6.6919	6.6086	36.4412	55.8837	13.2462	7.0561	50.2552	42.3948	8.765	4.3134	13.9364	40.6797	20.034	15.8755	11.7366	14.4767	17.5509	3.7731	4.1767	6.7382	2.2443	10.0321	11.4065	43.6333	33.4277	32.6333	13.2092	19.763	13.9699	9.4908	4.4703	14.563	2.8917	51.6024	5.0403	11.3769	2.1216	5.4327	6.7539	5.0248	3.2116	11.3067	4.5055
PRDM12	0.2283	0.0199	0.0204	0.1747	0.0836	0.176	0.2179	0.0541	0.9331	0.5103	0.9265	0.2741	0.1333	0.7319	0.0919	0.0819	0.0238	0.558	0.3138	0.0236	0.0467	0.0732	0.2373	0.0408	0.1706	0.0498	0.06	0.231	0.0283	0.2638	0.1038	0.4536	0.0616	0.2935	0.6867	0.1127	0.7489	1.0845	0.0241	0.0532	0.0904	0.3264	0	0.1159	0.1261	0.1582	0.0729	0.2203	0.1919
FIBCD1	0.5934	0.7775	0.0622	1.7369	0.0341	0.0215	0.08	0.0331	14.816	0.078	0	0.0305	0.0714	9.1706	0	0.0501	0.0437	0.4034	0.0384	0	0.1429	0.1044	0.029	0.0249	0.0149	0.0305	0	0.4238	0	0.8391	0.0476	0.0264	0.0377	0.0449	0.7051	0.1149	0	0	0	0.4555	0.0111	0.2139	0.0221	0.0142	0.108	0	0	7.4369	0
ARHGEF16	22.1531	1.1662	9.3327	16.8356	6.6524	1.9359	4.9654	4.1344	66.628	3.5671	0.2686	0.2323	3.293	14.0349	4.9368	2.7467	0.7322	0.0118	3.6416	12.9264	4.1067	4.2735	1.172	1.2636	1.204	4.0516	0.0419	19.0611	1.7515	31.4721	27.233	8.8381	4.6823	12.7366	37.9331	21.1336	0.1521	0.1758	0.1462	11.5387	0.1096	0.7605	5.9807	25.9897	1.4922	0.5344	2.5715	8.8988	1.1401
SMPDL3B	0.0798	0.3146	0.1138	3.1746	1.7404	0.3608	0.0406	0.0672	0.1992	0.0475	0.0959	1.6484	21.9091	12.8106	0.6423	0.1716	2.8168	0.1181	0.0877	0.3305	0.1015	0.1136	0.2431	0.3609	0.5904	0.6963	0.2515	1.6569	0.0263	4.5716	0.9912	0.1207	4.2689	18.5935	0.1828	0.175	0.0716	0.0439	0.1799	0.5699	0.6236	0.0217	0.6717	0.0216	0.2819	2.855	0.0906	3.2832	2.0112
DNMT1	10.1227	1.0926	4.4162	38.4158	9.1039	2.817	5.3467	2.6909	5.7045	4.6637	7.4964	13.5801	18.0841	6.4473	3.1364	2.5192	6.5213	9.6765	8.0502	7.0691	5.0061	7.9558	3.9615	3.9107	3.138	11.7233	2.5888	9.0504	31.94	14.4277	11.1944	5.1052	2.7712	12.2571	6.7499	4.3097	6.2234	8.6567	0.4011	11.4087	7.4881	3.603	1.2853	3.5712	5.6294	3.3138	3.0354	17.0483	7.2784
SLC6A8	53.7076	192.118	2.7034	7.9903	3.1084	3.4343	3.8052	1.4842	61.9524	5.5225	21.411	4.7533	5.821	26.232	2.7822	4.0553	3.3902	14.2261	5.918	12.2345	21.5624	1.1153	0.2686	0.6393	4.9891	2.4628	2.1161	33.6649	1.2922	4.8943	2.4862	1.4393	24.2051	34.8133	4.7423	0.9981	15.0271	12.2491	0.9251	65.8694	0.6381	24.0313	0.6123	7.2481	10.2444	0.5338	0.4658	129.346	6.0793
PNCK	1.1574	1.2327	0.0099	0	0.0409	9.2213	0	0	1.4819	0.0125	0.0101	0.2801	0.1629	0.6394	0.0112	0.01	0.3257	0.1239	0.0153	0.2311	0.1217	0	0.0116	0	0	0.3652	0	0.3047	0.3452	0.0258	0.0127	0.0211	0.0201	0.009	0.0479	0	0	0.023	0.0236	0.117	0	0.0342	0	0.0453	0.9241	0.0097	0	15.8757	0.0117
PLXNA3	22.139	2.5249	1.63	8.4966	3.9638	1.7827	1.0711	1.2684	11.1698	7.0926	4.0436	4.076	2.6448	6.4985	1.6603	3.9372	4.2218	0.2257	5.5655	3.5573	2.5896	3.7257	2.1012	1.3996	1.6939	5.1093	1.3727	8.0986	28.4759	3.9685	6.3173	7.7437	4.1401	3.3423	0.7171	2.1175	1.3914	4.6955	0.4961	17.9698	4.1583	3.8082	1.1686	2.0627	2.5427	0.3058	0.515	3.7519	2.2919
DUSP9	2.7612	0	2.6807	14.2867	2.3483	222.287	0.7029	1.2764	0.6445	1.9661	0.6456	7.8817	10.8563	26.9256	0.2677	16.9255	1.9411	0.9317	13.5538	4.2588	12.6951	0.2404	2.636	0.6211	8.2118	1.9419	17.4419	2.9179	217.223	1.0637	11.5325	6.4257	0.0921	0.8382	3.9555	6.9687	3.6474	4.7953	0.2379	1.0962	7.7472	7.7913	4.7805	3.0323	3.9308	0.7794	3.6156	15.8468	21.2545
SLC7A10	0.0683	0.3802	0	1.6374	0.8894	0.0562	0	0.0144	0.0155	0.0203	0.0328	7.7109	0.0133	0.0531	0	0.2122	0.3797	0.0202	0.3504	0.7732	0.1366	0.0584	0	0.0325	0.0778	0.1192	0.0478	0.0184	0.1352	0	0.0621	0.0172	0.1311	0	0	0.03	0.1072	0.0376	0	1.3999	0	0.0186	0.0287	0	0.0603	0.0473	0.0194	0.0351	0.3252
POLN	0.1375	2.1955	0.0523	0.0983	0.0717	0.1471	0.175	0.0521	0.0625	0.5739	1.5547	0.4164	0.1392	0.0499	0.1477	0.0921	0.2677	0.8476	0.121	0.1672	0.2351	0.1567	0.0762	0.1441	0.188	0.2081	0.0675	0.1262	0.5267	0.1526	0.0834	0.0555	0.1849	0.2711	0.4886	0.0483	0.0309	0.0985	0.0543	0.3846	0.1395	3.2287	0.1622	0.1192	0.1134	0.1144	0.1406	0.1486	0.0848
ULBP2	1.6969	1.1074	0.5295	2.2732	0.5182	0.0654	0.5264	0.3351	1.8425	0.3793	0.5357	0.6021	1.115	2.3081	0.8114	0.2282	0.6194	0.3771	0.8749	0.5274	0.8391	0.3173	2.6897	0.3789	0.1359	1.4815	0.3345	1.5881	0.0525	0.6374	1.4468	1.1642	2.7494	1.0568	0.9572	0.2793	0.3212	0.0876	0.1794	1.4334	1.2102	1.0398	0.067	0.2585	0.7028	0.3674	0.1807	4.1342	0.4903
BPIFA2	0	1.0502	0.043	6.0983	0	0.8191	0.0461	0	0.0822	0	0	0	1.6568	0	0	0.0433	0.7553	0	1.7923	0	0.2964	0.1548	0	0.1294	0	0.2108	0.0634	0	2.9886	0.4464	0	0.0457	0	0.582	0	0.4768	0	0	0	10.5756	0	0	0	0.5393	0	0.0836	0.4627	0.559	0
COX4I2	3.8096	51.4132	7.8498	8.9104	3.102	3.3945	10.3435	4.5474	3.6767	4.0688	12.7509	2.4952	3.0286	4.1946	1.1079	2.7324	8.7405	0	1.9786	1.6663	4.2729	2.0803	5.8952	3.1756	7.5028	6.0052	11.1236	5.7387	1.7816	9.8814	2.6946	6.2485	3.8862	5.17	13.0974	1.3934	18.3725	12.5031	4.0286	5.1289	10.8675	13.055	35.4288	12.5508	17.0176	8.2117	14.4242	2.6955	3.558
ZNF341	3.5027	2.3207	1.4528	7.9445	2.8902	1.2004	1.912	1.0986	2.1035	3.0277	2.8549	4.4299	5.3496	3.2266	1.4418	2.7263	3.2146	2.4215	3.7098	4.1715	2.0246	1.9405	1.618	2.4471	2.7927	2.4238	1.9501	2.2156	4.9465	4.4618	4.8608	2.3668	2.3541	3.3692	2.6315	2.2036	2.3833	2.7012	1.306	4.607	3.0429	1.6641	3.1141	1.233	2.797	1.9056	1.5583	3.3145	3.1079
EDA2R	4.3072	4.8786	1.2009	0.6594	1.2817	0.0242	0.6429	0.7795	6.0554	1.278	0.452	0.2223	0.5031	0.6391	0.8514	0.5336	0.0653	0.8005	0.6245	0.9248	0.0961	0.1339	6.6092	1.6227	0.0502	1.2307	0.2058	1.4737	2.2104	4.7243	0.1602	4.9057	0.0705	0.4279	0.3366	0.0773	0.1449	0.2103	0.646	4.1788	1.2163	5.3425	1.1873	1.4155	2.5776	2.401	0.4337	0.9067	0.0987
C1QL1	5.0534	0.8713	0.1653	17.6025	1.6761	0.2288	2.6199	0.0586	5.622	0.1658	5.8539	1.903	80.8845	7.495	2.1282	0.4988	12.3776	0.9066	5.3541	15.8298	6.0714	3.4872	6.8232	12.7202	23.6037	4.2905	1.1209	0.8631	1.0101	2.3146	9.1493	0.737	0.6677	514.048	0.7571	0.1831	0.936	0.7661	29.2593	0.7346	1.3813	0	0.82	1.2429	0.1639	1.4776	4.7001	10.3063	0.7015
GFAP	0.1072	0.0483	0.018	0.0965	0.0308	0	0.077	0	0.0687	0.0056	0.0637	17.5749	0.2357	0.2107	0.2285	0.0045	0.1105	0.1121	0.0693	0.0888	0	0.0431	0.1363	1.0271	0.0862	0.0385	0.0133	0.0255	0.0749	0.035	0.0459	0.0764	0.0182	0.6809	0.0271	0.2241	0.0212	0.0104	0.4534	0.1293	0.008	0.0309	0.0876	0.0154	0.0334	0.0218	0.0322	0.0827	0.0106
HIGD1B	3.8157	0.9607	2.6058	3.7288	2.0625	0.3005	2.8518	1.18	3.5951	0.7986	2.226	0.709	1.2329	1.893	0.1308	0.8734	2.4384	0	0.7143	0.8074	2.215	0.6939	1.4851	0.8121	2.2193	2.0555	3.0723	2.0371	1.8493	4.5787	1.6982	2.0282	1.0523	2.5051	2.6516	0.5345	2.3492	4.8297	0.5495	3.6322	2.5219	3.1175	1.2308	3.2976	4.878	2.1938	2.2824	1.2533	0.8189
CCL25	0.1432	0	0.3574	12.4931	3.9169	1.1481	17.4919	0.8595	0.0488	2.9443	0	2.5631	1.0034	0.1113	1.0953	14.8376	2.8666	0.0636	15.1162	298.808	0.4296	4.7723	2.3212	31.5567	19.5671	14.1864	6.3206	5.678	8.1526	9.0005	10.3506	1.4631	3.1443	0.8743	0.6768	10.5566	1.8786	0.5323	0.7872	1.3344	1.7244	0	2304.76	0.1744	0.3162	0.5951	4.2077	0.5525	16.8476
GINS2	3.8707	1.3471	2.4314	14.6127	5.6087	27.2153	8.8842	1.5427	24.0173	2.7532	10.0763	9.2768	15.6329	8.9569	2.1254	0.6625	5.9083	7.5454	2.0802	2.898	0.792	1.767	4.8825	2.5142	4.1895	16.6087	3.4446	9.7372	12.2625	10.7562	7.4603	2.131	1.8212	4.9482	4.4422	5.1836	15.0809	6.469	2.9397	7.892	4.1965	1.15	11.8643	1.465	5.0525	3.0475	1.1991	14.1917	9.5945
PRR7	9.2481	0.506	2.1604	4.8844	1.6968	17.5884	0.771	2.3479	12.8759	3.1417	1.3112	12.203	10.9211	26.7741	1.9189	0.4634	11.8264	2.3691	6.9736	8.1328	3.9665	2.865	1.0074	0.202	8.9004	1.8687	1.783	6.3741	7.5591	13.3294	9.2919	5.1361	7.9099	4.6211	7.081	6.1685	3.1253	1.7018	1.4349	11.8194	1.0752	1.1548	0.4592	7.0206	7.0654	1.5949	1.4106	9.3828	7.2645
RAB11FIP4	5.9634	0.2154	2.6358	25.3243	16.9799	0.5072	3.3793	1.1501	7.3575	6.0759	7.2724	4.6351	9.8504	5.0371	1.7299	3.7339	3.6959	2.3813	13.504	5.3594	5.6106	4.7024	4.7664	10.5251	7.2131	18.0188	12.4838	5.2456	9.0991	62.0314	8.9226	0.3287	4.7566	8.4006	6.944	1.5632	1.0444	2.4083	0.9418	5.864	4.2255	4.1212	16.0662	6.0152	4.3142	1.7571	3.3843	6.5712	16.2419
TUBG1	15.5524	35.8732	19.7955	73.4557	32.3753	38.2311	22.5853	20.5486	30.8444	15.6681	61.4315	63.9313	85.3775	99.3074	16.5504	12.0826	82.3421	69.9793	24.5427	24.2916	9.4167	18.9473	18.2362	19.4517	33.3766	35.5239	30.2861	60.7285	85.7475	56.1563	51.3079	28.51	39.9697	37.8366	30.9801	22.5304	46.651	41.3196	13.2069	43.707	32.6899	20.8492	10.9573	33.8899	58.7089	30.8193	19.9367	49.9246	44.9277
PSMC3IP	3.1031	0.2485	0.4505	2.3964	1.2611	0.2033	0.7549	0.5553	2.1701	0.7858	3.725	1.5828	5.9666	3.9272	0.3981	0.3545	2.5431	2.392	1.2685	1.32	0.2847	1.0093	0.7307	0.6082	0.7507	2.5653	0.5196	3.7786	3.3995	1.5995	1.1738	0.79	0.6921	2.2243	2.1951	0.4701	1.6077	2.0647	0.0929	2.7131	1.0619	0.9423	0	0.58	0.7037	0.5708	0.4211	1.8017	2.6315
ACLY	117.406	12.0354	31.4335	95.7717	68.0455	26.7331	38.0753	25.3931	47.1459	77.7313	77.4337	94.7808	119.665	91.7798	16.8482	19.2459	66.0394	69.9437	64.6922	65.9588	19.7968	62.0444	18.1407	35.674	19.926	40.5048	27.1777	112.436	72.1583	123.175	110.641	84.8034	36.834	62.5235	40.8109	22.0517	47.3475	85.9097	9.2919	94.5053	41.0441	45.4788	12.6399	39.9081	58.8061	20.3057	13.4797	184.541	61.2107
KREMEN2	0.5743	0.1473	0	0.1851	0.0295	0.5221	0.0231	0.0382	6.3633	0.1892	0.5453	4.4614	0.4767	1.0337	0.0243	0.0434	0.0504	0.2955	0.2327	0.2004	0.066	0.2325	0	0	0.1033	0.5014	0	0.4159	0.928	0.3633	0.4398	0.0686	0.0653	0.1943	0.1299	0.1194	0.3662	0.1998	0.179	0.5353	0.0192	0.0494	0.4201	0.0491	0.1068	0.0628	0.103	0.1167	0.2287
BARX1	0.7261	2.9482	0	0.4323	0	0.0498	0.0308	0.102	0.0275	0	0.0291	0	0.0236	0.0314	0.5523	0.0868	2.4905	0	0	0	0.022	0.1034	0	0	0	0.0704	0.0424	0.098	0.1198	0.0373	0.1467	0.0305	3.1662	0	0.104	2.2309	0	0	0	0.1128	0.0511	0	0.7135	0.2622	0.1782	0	0	0.1245	0.0678
MAP1B	4.2793	47.6463	3.7288	12.7138	1.6549	0.1602	3.867	1.5484	4.0922	4.3666	4.11	1.4051	3.6139	2.15	2.1642	2.2594	1.6721	0.1556	6.29	3.3873	6.469	3.4743	1.3707	2.3799	0.9886	3.7163	0.9614	1.6999	17.4721	7.5369	2.3925	5.4832	2.2806	2.9469	3.4112	1.7692	1.5006	4.7625	0.4967	9.5768	2.8416	2.3616	0.9415	1.463	4.3448	1.326	2.0633	3.3074	0.5695
CKMT2	5.2139	100.141	0.1682	1.4039	0.896	0	0.6202	0.5795	0.2142	0.6326	0.5293	0.0915	0.3214	0.224	1.4138	0.1691	8.9406	0.4425	0.5187	1.3245	1.1151	0.5823	0.8932	6.3462	0.2014	1.0751	1.2669	0.5302	0.4152	4.0938	0.7625	0.833	0.2453	0.6569	0.4279	0.3795	0.1587	1.1907	0.0222	5.1284	0.764	0.1284	0.6951	0.2341	0.3241	82.9606	0.1562	16.4622	0.7048
TOP2A	5.3979	1.6312	3.3035	98.9969	17.1688	4.8372	3.8421	0.6668	21.5421	4.1514	45.8708	63.5816	93.9735	42.3338	1.5385	3.1785	25.3902	34.9369	8.9787	7.1059	3.1878	8.2592	7.6928	9.5785	8.2353	56.2997	5.0904	26.6282	53.3705	33.106	30.7164	3.1782	1.0237	15.7006	12.353	6.2887	13.7375	20.0515	0.5356	29.5453	44.4282	1.5336	7.2546	1.5158	19.0781	1.6622	8.3077	75.2458	50.4989
PPP1R1B	0.0467	0.1519	0.289	1.0974	0.0152	2.8262	0.0119	0.0197	0.0318	2.1737	4.6998	32.0357	0.0364	9.4229	0.0126	0.0224	0.351	0.0277	0.0514	0.0387	0.2721	0.0266	0.0518	0	0.0133	0.1497	0.3276	1.4253	0.0154	0.1297	0.0142	0.0708	1.0324	0	0.442	0.041	0	0.0773	0.0264	0.4067	0.0198	0.0127	0.0788	0.0127	0	0.0324	0	0	0.2358
CHD1L	0.1317	0.0115	0.0704	0.5796	0.4182	0.0203	0.2765	0.0936	0.0449	1.3246	0.1544	0.1725	0.0961	0.2175	0.0265	0.4958	0.1236	0.3219	0.4707	0.3001	0.1078	0.1829	0.4106	0.2352	0.0422	0.4742	0.0519	0.3331	0.6684	0.1674	0.2395	0.4112	0.1185	0.0846	0.1273	0.065	0.0775	0.272	0	0.2608	0.3652	0.4303	0.0208	0.0802	0.0582	0.0456	0.0841	0.1652	0.2075
PIAS3	20.1953	0.769	3.9085	22.1231	5.4407	0.0727	5.3994	2.7182	2.85	9.5627	6.4408	5.1715	29.7688	13.441	2.9777	3.2858	6.6119	9.9505	15.2455	6.5555	3.3598	7.1767	4.495	5.2204	1.7491	6.0187	2.2607	7.5234	5.5144	11.5488	9.2702	14.5188	3.458	6.5244	6.4824	4.7327	2.835	8.471	0.1994	9.3774	11.794	5.7888	0.3164	2.4651	8.7726	3.1026	4.6181	12.1433	4.9776
FAAP24	3.1868	1.845	1.0834	8.6178	2.2408	3.5276	1.1827	0.9975	11.6465	0.5593	2.6861	5.5401	14.5079	6.25	0.9834	0.8972	3.2551	3.5737	1.3758	2.3201	2.2752	3.5639	1.5354	1.6173	2.0099	2.2882	2.6924	4.0258	3.923	7.352	3.7649	2.9536	3.0025	2.9293	5.4525	1.7648	2.2447	2.0671	1.7637	8.0781	3.3796	1.7276	1.5804	1.6452	4.2369	1.2175	1.7507	5.9541	4.2059
ABHD12B	0.5911	0.1949	0.2663	1.7147	0.2888	0.0192	0.1544	0.1278	0.0424	17.4011	0.6398	29.4254	0.209	0.0725	0.1629	0.781	0.4153	0.3457	1.5398	0.709	0.1103	0.2127	0.6597	1.4671	0.0532	0.258	0.0818	0.2392	0.7395	0.0288	0.4244	0.9774	0.3024	0	0.2407	0.3482	0.0523	0.1028	0.1053	0.029	1.0354	0.7626	0.1179	0.1643	0.1924	0.9485	0.8084	0.072	1.5822
PODNL1	0.6115	0.6621	0.6784	2.0803	0.0664	0.0629	0.0259	0.0966	0.7869	0.2278	0.3186	0.0593	1.5079	0.9505	0.2325	0.0487	0.0425	0.2868	0.4297	0.2252	0.5654	0.2758	0.113	0.085	0.0435	0.5042	0.0714	0.3712	0.1682	0.5496	0.5561	0.3729	0.1101	0.2511	0.4526	0.1789	0.1372	0.2807	0.0287	2.2481	0.1184	0.0971	0	0.4691	1.5008	0.0588	0.1013	0.3933	0.0571
C19orf57	0.4978	0.3593	0.4997	7.1126	0.8647	2.7068	0.6758	0.4544	1.9091	0.8407	1.5962	1.8999	1.7014	5.2158	0.6384	0.2909	2.2457	8.5701	0.7705	1.9709	0.7042	0.7091	1.2417	0.6586	0.6142	3.2513	0.3101	1.2982	1.7345	1.7727	2.079	1.9679	0.3053	1.2326	2.5512	1.6507	1.8982	1.7975	0.3743	1.1857	0.8181	1.2351	1.7236	0.4493	2.0362	1.1752	0.7068	2.3765	0.5114
RTBDN	0.0265	0.0553	0.0566	0.081	0	0.0327	0	0.1672	0	0	0	0.0231	0.1237	2.057	0.0426	0	0.0883	0.0235	0	0	0.0289	0	0	0.0378	0	0.1386	0.0278	4.8626	0	10.7415	0	0.1603	0	0.4764	1.0009	0	0.0178	0	0	0	0.0168	0.3243	0	0.086	0.2806	0	1.24	0.1634	0.089
MATN3	0.2022	0.4379	0.1923	2.5109	0.1756	0	0.0172	0.0284	0.4286	357.781	67.2742	75.3056	2.034	0.454	0.1086	0.0806	0.4874	0.1598	0.4942	0.54	0.3555	0.2112	0.056	0.1284	0.0192	0.2746	0.1417	0.1455	0.4228	0.7686	0.6538	0.3232	0.0162	0.39	2.8387	0.0592	0.0302	0.3156	0.1521	5.8007	0.1994	5.4701	0.0284	0.146	1.2507	0.0778	0.0191	4.006	0.2266
SLC6A11	0.3179	0.0148	0.1739	23.7859	62.9715	0.0131	15.5871	0.0469	0.0361	19.8344	0	0.0648	0.031	0.0659	4.0115	0.0912	0.0354	0	28.01	5.542	3.0822	2.2556	0.0264	3.7786	0	0.074	0.0334	0.2316	31.8758	0	1.8601	0.008	0.2518	8.7136	0.0547	0	0.0071	0	0.2959	0.7705	1.5318	4.4159	0.5891	3.6848	2.4347	0.0073	0.009	0.1391	6.7259
FCRLA	0.1297	0.1806	0.2775	6.3872	0.7604	0.4267	0.1486	0.1229	0.162	0.0387	0.156	0.7174	0.707	0.084	1.0271	0.7597	0.1262	0.0384	0.6182	0.3225	0.0354	0.6097	0.0899	0.0154	0	0.1321	0.1363	0.9798	0.1284	0.02	0.3145	0.2455	0.0156	0.3057	0.1115	0.1992	0.0145	0	0.0183	0.1813	0.7537	0.0883	0.1092	0.0527	0.573	0.7039	0.1842	0.8676	3.0163
IQCA1	1.2337	6.5972	0.0846	0.6356	0.0348	0	0.1268	0.015	0.194	0.0742	0	0.0104	0.2009	0.0277	0.2484	0.0425	0.188	0.0527	0.0783	0.0393	0.1618	0.0507	0.1085	0.0424	0.6485	0.1139	0.0499	0.3168	0.2585	0.1535	0.1079	0.0629	1.3325	0.0915	0.0918	0.0312	0.0319	0.2058	0	0.2322	0.1955	0.252	0.0599	0.2409	0.3144	0.074	0.0101	0.467	0.0698
RAMP1	141.65	245.397	79.3308	66.8063	155.296	1.7514	323.141	62.5249	37.3389	345.491	290.224	151.735	40.2318	23.3622	77.0966	87.1656	391.103	209.673	60.2818	281.074	35.5645	393.188	145.082	105.576	100.598	539.132	34.8405	265.277	3.7287	22.312	668.8	77.2816	419.738	336.463	530.182	302.087	416.758	306.849	208.236	28.9368	67.1812	113.914	350.356	368.877	224.8	9.7502	358.396	6.8127	77.148
SCLY	0.5023	0.1137	0.3281	0.8802	0.4435	0.3061	0.0601	0.1759	0.2474	2.0726	0.441	0.6342	1.3326	0.4657	0.2973	0.8117	0.621	0.3066	1.1515	0.5166	0.3599	0.5431	0.4378	0.147	0.8375	1.1571	0.1654	0.8278	1.6542	0.649	2.1079	0.3207	0.3661	0.2451	5.1444	0.2152	0.281	0.8401	0.1075	0.7784	0.7558	0.3263	0.2447	0.4474	0.3797	0.4361	0.299	0.64	0.4324
POPDC3	0	2.5287	9.3461	0.0951	0.0303	6.819	0	0	0.0212	0	0	0.0271	4.9329	43.0776	0.05	0.0445	9.87	0	0	0	0.0169	0	0	0	0.0265	0.1627	0	0.0251	0.0615	1.1196	0.1694	0.0705	0.8496	0.02	0.3203	8.6268	0	0	0	0	0.0197	0	0	0	0.3292	0	0	3.2835	1.1745
FIGNL1	2.4048	0.5971	1.2037	10.2914	3.5728	0.8328	1.6216	0.8087	3.861	3.2067	6.007	5.9812	10.0129	4.5689	1.8121	1.6643	3.6842	10.8123	3.0317	4.4288	2.1179	4.3273	2.1048	4.0896	1.0331	5.2059	0.8722	3.2441	9.5962	4.6937	2.4428	7.101	1.8431	4.9723	5.2097	2.0925	3.9558	4.1715	0.6544	6.2525	4.7161	4.5155	2.0255	1.8964	4.0758	1.5298	1.6653	6.5131	4.7994
ITGB4	294.066	1.5816	2.629	40.8781	5.2794	0.6976	1.0715	0.8602	54.3642	9.4473	14.3773	2.4507	18.5861	15.9756	4.2839	1.7799	2.9877	2.0289	7.0597	6.7079	4.2852	4.7524	1.9851	1.616	2.0662	5.1285	0.9246	52.5132	2.074	52.5767	13.0079	4.4152	7.7361	18.08	2.898	1.2823	4.8126	8.2277	1.1693	91.819	2.9074	1.1292	1.1774	2.3647	5.0146	2.5029	1.7573	17.4659	3.9872
GUCY2D	0.8097	0.294	0.1632	0.3234	1.7027	0.0869	0.1075	0.0222	0.06	0.1102	0.0127	0.0615	0.0411	0.4378	0.1134	0.6186	0.0147	0.1095	0.2323	0.7294	0.2017	0.0602	0	0.3773	0.015	0.0461	1.1657	0.0285	0.2092	0.2116	0.048	0.0133	0.0507	0.0339	0.1815	0.2318	0	0	0.0447	0.2297	0.0223	0	1.0897	0.0286	0.0778	0.0976	0.045	0.1359	0.0296
RGS22	0	3.5392	0.0238	0.0511	0	0	0.0085	0.007	0.0227	0.0099	0.008	0	0.195	0.0173	0.009	0	0.0093	0.0099	0.0367	0.0184	0.1396	0.038	0.0555	0	0	0.0874	0.0585	0.018	0.1763	0.0103	0	0.0084	0	0	0.0096	0	0	0.0092	0.0094	0.0415	0.0141	0	0	0	0	0.0077	0	0.1031	0.0561
REEP2	1.0475	0.8658	0.2335	1.4032	0.8956	8.6159	0.0333	0.1793	8.1175	0.1756	0.4881	1.5819	2.3581	0.5258	0.1582	0.1878	1.2017	0.3491	0.288	0.1989	0.4525	0.2611	0.127	0.499	0.2796	0.3239	1.6746	0.7772	6.2245	0.3632	0.5755	0.3965	0.2043	0.1683	0.8628	0.1724	6.0799	3.2456	0.0738	1.973	1.0237	0.0535	0.1654	0	0.4435	0.0302	0.1301	0.5559	0.6237
SNAP25	55.6526	4.2716	4.1064	38.8074	4.0182	0.052	0	0.1466	5.0571	0.8486	5.1886	8.4902	23.3168	0	0.6794	0.0151	5.2431	0.1312	19.8313	0.6816	1.3924	0.2163	0.2981	16.8609	5.5485	1.1783	3.5025	7.8178	8.563	21.8759	0.8822	2.0913	0.1519	4.6364	0.1631	0.1111	1.2488	4.3909	0.0535	1.4349	13.3955	0.1206	2.7975	0.1199	0.1118	0.2046	0.7546	0.3256	3.3858
PCNA	103.542	22.3731	45.4925	610.128	135.736	120.65	51.3253	58.4823	232.45	34.4265	225.982	452.788	425.813	122.911	52.3413	30.8351	126.844	142.173	121.43	70.5881	51.4873	72.5008	104.177	121.752	90.1732	261.68	61.6342	150.708	301.737	147.279	126.011	129.875	47.0178	171.886	85.0923	107.305	161.562	125.367	55.6226	69.0422	135.916	97.0865	140.632	51.1975	149.629	54.9237	126.511	171.14	311.623
RHBG	0.2929	0.0582	1.3728	4.6441	32.7884	1.2647	0	2.7763	1.5677	64.4257	95.8652	26.2176	0.0733	22.2761	3.218	2.8209	19.9151	180.627	4.3028	2.4793	0.1142	0.2146	0.2957	16.7264	1.3582	0.274	0.6377	0.0339	0.1036	1.2572	3.5007	1.8688	0.0904	0.3362	38.5337	15.7017	116.454	140.651	0.2478	0.273	0.9283	153.367	0.3172	0.3909	0.4621	0.0145	14.6857	0.1292	131.273
KHDC4	16.15	2.8714	9.2029	42.9616	13.9795	3.4498	10.2262	6.3312	8.8327	20.6975	11.6074	16.0423	36.9039	34.0121	4.5644	18.8051	13.2963	15.7923	19.8314	14.1531	4.7825	6.9342	11.4058	11.2615	5.9661	18.4788	3.4269	12.7067	39.3526	14.9777	16.0898	15.7759	5.6161	7.3996	9.8181	10.2861	8.2691	15.9858	1.3578	23.8066	16.9388	11.9039	6.2257	4.9911	7.8109	5.7946	6.9113	9.5817	17.2116
ATP1A4	0.1468	6.3021	0.0403	0.121	0	0.0418	0	0.0071	0	0.0303	0.0733	0	0.0593	0.0175	0.0273	0.0405	0	0	0.0248	0.0094	0.0062	0.0193	0	0	0.0096	0	0.0119	0.0091	0.0112	0.0104	0.0205	0	0	0.4137	0.0388	0.0149	0.0304	0.028	0.0096	0.0316	0.0286	0.0092	0.0143	0.0092	0.02	0	0.0289	0.0784	0.0664
NES	55.2825	20.7534	18.4914	54.6782	10.0507	1.4589	13.5735	4.2264	23.9588	11.1304	20.6502	7.0731	18.172	94.4828	7.6798	12.0831	6.3965	4.7916	55.9787	30.041	17.941	21.6591	15.1283	11.5737	3.6276	13.2318	25.5141	26.3148	109.89	39.7321	42.2508	23.2446	10.7944	9.8245	23.4301	8.5049	33.8906	37.6195	6.357	36.8441	17.7484	11.3747	6.7788	10.8245	26.7156	10.025	8.9903	11.718	8.7424
BCAN	1.1143	0.5378	2.4585	0.2729	0.3339	0.7515	2.1103	0.9671	1.2652	0	1.0077	15.9333	0.6682	5.3927	0.347	0.4262	0.1364	0.1981	0.1471	23.2095	30.7656	2.1207	0.42	0.0531	0.0635	0.5059	1.2338	1.1905	4.6938	2.8571	5.5397	2.4519	3.7445	0.3916	2.0432	1.1738	0.5199	0.8838	0.2388	20.4672	0.1224	0.789	0.4129	1.8949	1.5359	0.0103	0.6075	2.8096	0.2872
ARHGEF11	15.5683	12.7765	12.3124	61.3768	30.0681	1.4898	15.8553	5.8983	6.4465	17.2281	22.433	22.5696	28.8142	16.1907	8.6972	14.8865	12.6911	40.5205	31.473	21.8896	14.5243	15.3127	15.5211	23.6581	4.5281	19.977	8.454	7.3517	34.7251	30.4372	25.7681	13.3493	16.1816	18.7858	19.6279	15.8298	9.3982	24.936	1.0344	18.4464	25.6553	30.6447	1.9573	5.5215	13.5951	6.9455	8.2813	16.1671	18.7806
ALDH3B2	6.2039	0	0	66.7223	0.6043	0	0.0148	0	3.8578	0	0	0.0169	0.8241	0.4657	0.0311	0	0.1774	0	0	0	0.1476	0	0	0	0	0.0169	0	0	0.0383	0.0179	0.0527	0.1756	0.4593	0	0.0664	0	0	0	0	116.478	0	0.0158	0	0.0628	0	0	0	0.1641	0.065
TESMIN	8.3891	0.0511	0.2878	4.1002	1.4339	1.0712	0.5977	0.17	4.4239	0.6998	1.3235	2.0505	2.6285	2.5093	0.3053	0.7543	0.9387	0.1087	2.2462	1.1858	2.1286	1.3379	0.5084	0.8912	1.8804	0.5552	0.6685	0.8612	2.4949	3.0075	1.1344	0.4536	0.4755	0.7154	1.9761	1.095	0.6501	0.5355	0.1345	4.4226	0.8838	0.2298	0.8807	0.308	1.1238	0.0508	0.4584	1.0572	1.4289
MUTYH	0.4629	0.0424	0.0608	0.1119	0.0714	0.0752	0.0372	0.1078	0.0249	0.098	0.1055	0.149	0.37	0.1326	0.0491	0.0786	0.122	0.2491	0.1206	0.0707	0.0465	0.0937	0.3039	0.0958	0.0312	0.1915	0	0.3451	0.374	0.2478	0.2659	0.1383	0.0877	0.0783	0.1047	0.0963	0.0902	0.2517	0	0.1703	0.0386	0.0498	0.0924	0.0594	0.0431	0.076	0.0311	0.1034	0.2151
SLC14A2	0.1345	0.0936	0.032	0.1144	0.1461	0	0	0	0.0509	1.0025	3.4621	0.3786	0.0262	0.0116	0.2047	0.0214	0	2.923	0.0493	0.446	0.0653	0.0383	0.0124	0.2457	0	0.0522	0.1257	0.0242	0.0148	0.0138	0.0136	0.0339	0	0.0192	0.0899	0.059	0	0.0618	0.0253	0.0557	0.019	7.9994	0.0189	0.0121	0.0132	1.0771	0.0255	0.0923	0.3267
PDE6A	0.2959	0.0266	0.0272	0	0.0653	0.0236	0.0292	0.006	0.013	0.0171	0.1033	0	0.6021	0.1484	0.0077	0.0068	0.0159	0.0255	0.0315	0.0237	0.0104	0.0082	0.0714	0.0136	0.0245	0.0917	0.0401	0.0618	0	0	0.0087	0.0867	0.0619	0.0245	0.0164	0.0126	0.0321	0.0079	0.0242	0.0979	0.1634	0.0156	0.0241	0.0078	0.0337	0.0066	0.0163	0.221	0
ATP8A2	0.7879	0.0797	0.0769	0.5568	0.0329	0.0083	0.0103	0.0085	5.1891	0.0482	0.0535	0.0706	0.0787	0.0262	0.0163	0.0097	0.045	0	0.0741	0.0837	0.0698	0.0288	0	0.0241	0.0115	0.047	0	0.0981	0.2201	0.6787	0.1286	0.0357	0.0194	0.0346	0.0463	0.0089	0.0272	0.1224	0.0057	0.4896	0.111	0.0275	0.0596	0.0164	0.0774	0	0.0115	0.1923	0.0226
RNF17	0.0126	0.0263	0	0	0.0123	0	0	0	0	0	4.8743	0.022	0.8687	0.5682	0.0102	0.009	0.2208	0	0	0.0418	0	0	0.0524	0.009	0	0.033	0	0.0204	0	0	0.0115	0.0382	0	0	3.3149	0	0	0	0	0	0	0	0	0.0102	0.1559	0.0087	0.0107	16.3341	1.4196
CHRM3	0.0233	0.1656	0.426	1.4715	0.6565	0.1209	0.1853	0.1681	0.0668	0.2128	1.3466	0.0244	1.706	0.5041	0.1353	0.1908	0.58	0.0207	0.7903	0.174	0.9242	0.4148	3.2549	0.2667	0.008	0.8758	0.4708	1.0914	0.2079	0.5608	1.9391	0.5016	0.6686	0.009	3.1762	0.6942	0.3171	0.6399	0.0355	0.0348	0.4437	2.9124	0.1592	0.2123	0.1773	0.2845	0.2862	0.0612	1.4158
CHI3L1	0.7157	0.1758	192.311	405.494	124.3	5.3502	306.121	22.9746	19.3319	2118.62	217.473	9.284	12.7257	1160.47	154.735	1498.25	864.103	241.255	110.51	751.598	148.533	2082.86	57.6214	1.8952	0.3057	42.5283	512.556	52.9057	1363.32	10.0621	861.971	847.265	107.308	433.527	404.172	1552.04	213.354	297.877	0.3562	817.565	1.0142	53.9183	0.5319	34.3727	1893.57	116.172	0.5739	57.1633	63.7196
DSTYK	7.4261	3.227	3.0029	15.4997	6.1053	0.8142	2.1752	1.1666	5.9981	2.8757	2.5796	2.3053	9.1237	7.3495	1.4128	5.2424	2.9968	2.2645	7.2581	3.1568	5.5517	2.9345	2.1045	5.294	1.7126	5.3895	1.7123	2.2109	6.4445	12.8819	5.7507	5.5205	2.7309	3.281	4.2073	2.3758	1.4278	3.7753	0.8056	9.927	3.6856	9.4045	1.7624	2.5447	2.7826	1.5395	2.6686	5.1969	2.591
DCLK1	0.8475	4.5079	0.3145	2.4825	0.1723	0.0121	0.0337	0.0495	0.2937	0.1971	0.0954	0.1455	0.0858	0.0495	0.1973	0.1195	0.0613	0	0.5658	0.5237	0.294	0.3894	0.0244	0.028	0.0126	0.3165	0.0154	0.345	0.2474	0.5571	0.3831	0.204	0.0917	0.2519	0.16	0.0516	0.0099	0.0364	0.0166	0.5571	0.1398	0.048	0.1485	0.0796	0.4329	0.0339	0.0709	0.3252	0.0371
TRPC4	0.6511	6.7254	0.1796	1.1563	0.0848	0.0107	0.1392	0.2469	0.4022	0.2639	0.1441	0.0758	0.2789	0.0405	0.1398	0.056	0.0579	0	0.2673	0.1942	0.4311	0.4452	0.1299	0.3039	0	0.2956	0.2738	0.1757	0.2923	0.4816	0.1579	0.5717	0.2188	0.1786	0.2537	0.2172	0.0175	0.2726	0	0.3884	0.1046	7.0925	0	0.1058	0.3989	0.1865	0.1701	0.449	0.0365
POSTN	83.6858	13.9065	15.5441	77.0821	0.4937	0.032	6.0552	0.9334	70.8877	2.3982	1.8229	1.5162	69.0165	0.6546	1.4713	0.5018	1.4161	0.0461	13.3668	20.1544	7.6	20.4656	1.0127	1.259	0.0996	31.0508	0	14.7869	1.5655	49.0892	33.7347	4.0999	0.5691	19.29	3.9088	0.6654	0.1482	4.1001	0.3288	169.117	0.7146	2.5088	1.8825	3.9049	48.8614	2.1904	1.0155	34.913	0.7733
RFC3	6.366	0.9483	2.5795	13.7659	10.0446	4.1869	6.5259	1.8158	5.3832	8.3725	41.4643	37.5758	19.17	12.1483	3.0921	3.5	9.8165	14.2228	5.9937	11.1469	3.1763	7.1351	4.8607	5.3627	6.2421	16.371	2.9163	9.3832	15.3569	10.9927	5.1812	7.3694	6.0824	6.2102	10.7304	2.805	19.0194	28.2644	0.6496	12.8369	9.6573	7.832	1.1892	3.3605	4.8808	2.6773	4.0306	18.5654	10.4316
BEX2	37.4207	1.9069	0.2665	60.6259	66.2542	0.4609	3.6136	0.8263	10.7318	0.6681	0.1348	1.0875	1.6002	2.6133	6.8197	11.9238	13.1428	0.0553	46.0883	20.0727	14.9829	26.5034	0.5695	35.6348	5.5847	1.359	64.076	1.2095	21.8291	5.2385	2.1517	0.5656	103.526	9.4061	1.1774	20.6606	0.0838	0.2058	0.2107	12.4774	73.5743	0	22.1833	0.2023	0.5502	0.3451	0.4244	1.7782	40.8236
BEX1	0.6233	1.1777	0.4446	2.5903	1.6532	0	0.136	0.0563	2.4873	140.86	0.1928	2.2553	0.156	0.2076	3.5141	0.8303	0.1486	0	4.1136	4.5017	0.3887	1.5984	0.1481	0	0.0761	0.8552	0.1872	0	0.1764	0.1647	0	1.2808	17.4417	0.0572	0.0765	1.4071	0	0.1472	0.0753	0.581	0	0.0728	0.7875	0.1447	0.5508	0.0617	0.3793	0.0687	206.145
EPHB2	24.5709	0.2874	0.8432	4.1479	1.857	0.0628	0.1469	0.0858	5.5297	26.9479	20.8425	12.7544	4.7673	0.5979	1.1616	0.1379	1.2978	19.386	0.8834	0.6422	0.2654	0.6672	0.0517	0.2991	0.1884	0.5531	0.2319	0.6501	2.0447	0.7426	0.9465	0.2698	0.1588	0.4909	9.6893	0.2681	7.3805	9.2255	0.1962	4.7607	0.2761	4.612	0.3787	0.7857	1.2395	0.1489	0.0819	1.1002	6.238
KMT5C	10.0351	1.723	2.1145	8.2604	4.1858	3.9685	1.7432	2.0702	10.068	5.1692	4.1818	8.2202	4.6319	10.3112	2.6024	1.5628	6.2948	5.7838	4.3203	4.8646	2.2081	4.1557	2.6129	1.5992	2.9883	9.2012	8.3673	4.8591	18.996	6.0162	8.4252	5.4535	2.9994	4.955	4.3827	2.8692	6.9326	7.275	0.8778	2.8599	6.1736	2.3858	5.2249	3.5282	4.6234	1.3557	2.3741	10.6635	5.0836
LGALS12	0	77.9614	0.0658	0.0942	0	0	0.047	0	0.021	0.0275	0.0444	0.0537	0.467	1.96	0.1734	0	0.3592	0.082	0.0338	0.0255	0.1175	0	1.0228	0.0659	0.0263	0.0537	0	0.0747	0.1218	0.0569	0.0839	0.0466	0.0221	0.0395	0.1586	0.0405	0	0.0254	0	0.0287	0.039	0	0	0	0.0815	0	0	0.095	0.0259
PDZD2	0.5736	0.7552	0.2949	4.4927	0.391	0.011	0.6621	0.1433	0.1454	0.4851	0.4267	0.1747	8.8895	0.3352	0.3151	0.1658	0.1929	1.7349	0.3277	0.2211	0.5071	0.3192	0.6285	0.2478	0.0494	0.3416	0.0841	0.2807	0.458	0.5344	0.2588	0.727	0.1889	1.2576	0.3631	0.1347	0.1107	0.889	0.0414	1.6992	0.5637	0.5013	0.0955	0.7694	0.3104	0.4005	0.2841	0.5079	0.1046
MYO18B	0	0.0101	0.0572	0.2791	0.0285	3.0314	0	0.0184	0.0099	0.0196	0.0105	0	0.1703	0.0113	0.0705	0	0.0426	0.2333	0.0561	0.0302	0.1472	0	0.1394	0.0469	0.0062	0.8657	0.023	0.0531	0.1011	0.2966	0.2321	2.0201	0.0473	0.0844	7.7204	0.0192	0.0049	0	0	0.1223	0.0139	0.0298	0.0092	0.1362	5.7657	0	0	5.003	0.0368
C1QTNF6	9.1664	2.697	3.5977	13.6844	4.9479	1.4916	3.3523	2.768	10.3493	6.2648	5.9917	4.7685	13.0519	29.6144	2.905	7.7473	2.4803	10.5167	8.97	3.6053	3.8986	3.9556	5.1333	3.6889	3.403	3.1406	3.6042	4.0987	6.8797	10.6644	9.9764	4.5236	0.9063	2.357	3.4325	2.5967	3.661	6.4029	2.3055	6.9643	17.3886	3.9995	4.432	3.5179	6.1293	3.8175	3.7821	2.6695	2.0241
KRBA1	13.8086	1.5419	1.1637	7.453	1.2313	0.2782	0.233	0.8634	2.3134	2.7874	0.4977	5.0856	3.502	4.526	1.2072	0.5899	4.3383	1.0847	7.0905	1.8468	1.0423	1.4966	1.4338	3.194	3.2407	2.0151	1.1155	1.181	7.2122	4.2065	1.5924	2.0083	2.2447	1.7225	1.5392	1.1528	0.0893	0.4165	0.2805	3.0044	25.3195	0.6936	1.2066	0.7651	0.8556	0.7352	1.1414	3.0102	4.4043
NTS	0.0455	0	0.3247	2.091	0.0445	8.4816	0	0	3.6909	1.262	0	0.2783	296.546	0.3185	9.8997	0.1306	0.9116	0	2.0029	1.5847	0.7204	1.1674	0	0	0	0.6757	0.1914	1.0687	33.4103	0.3788	0.7453	3.6188	0.7868	6.0582	0.3913	0.0599	0.0613	0.1881	0.2696	13525.1	0.0577	0	0.2301	0.2589	1.408	0.0315	0.3491	3589.93	0.4975
DYDC2	0.2872	0	1.2905	0.6156	2.9185	1.311	0.1097	0.3085	0.0391	2.8506	1.9479	2.4078	0.0168	1.3393	0.0463	1.1329	0.1677	0.0255	1.5162	1.9041	4.3252	1.3501	0.1433	2.6266	1.5211	2.2065	2.2944	0.4649	3.3563	0.0531	1.5149	0.1087	2.3576	0.8493	0.0741	4.7649	6.1845	4.6985	0	0.9369	2.0937	0.1173	0.9434	6.5559	0.3045	0.0796	3.303	2.9484	14.5572
SPINK5	0.0316	0.3414	0.079	0.3876	0.603	0.3905	0.2296	0.02	0.0647	1.3442	0.7421	0.0276	3.7893	5.2515	0.1147	1.2598	2.746	0.0563	0.0522	0.0787	0.803	0.7574	1.6183	3.2335	0.0676	1.4782	0.2329	1.4601	0.1097	1.1411	0.1727	0.1318	0.7292	3.9671	1.36	0.5834	0.4579	0.9152	0	0.0147	0.0702	2.7537	0.1799	0.0643	0.3915	0.011	0.5392	2.3206	0.7049
E2F5	3.1155	0.23	1.4309	1.6802	1.2799	1.092	0.2974	1.5959	1.1738	1.3718	1.8903	4.0709	10.6906	5.7417	0.8649	0.6771	3.6528	2.2342	3.7121	1.78	0.4379	1.1196	0.6672	1.113	1.2097	0.917	0.6947	8.4152	1.8349	8.4229	0.8371	0.9202	0.5439	5.5455	1.2679	0.9013	0.8021	1.6966	0.1398	1.8919	2.2443	1.7644	0.2236	2.5405	2.0855	0.6459	0.4524	3.0424	2.0137
TEX15	0	0	0	0	0	0	0	0.0075	1.4344	0	0	0	0.1881	0.4311	0.0432	0	0.01	0	0.0066	0.0049	0.0228	0	0	0	0	0.0625	0	0	0.9806	0	0.0054	0.0045	0.0043	0.7822	0	0	0	0	0	0.0167	0.0113	0	0	0	0	0	0	1.0681	0.005
DUSP26	0.0718	0.375	0.1537	1.0448	0.351	0.1773	0.0274	0.1362	0.1223	0.1606	0.1296	0.4705	0.3566	0.0837	1.0703	0.2061	0.1498	0	0.237	0.0893	0.2156	0.3991	0	0.5389	0.0614	0.3136	0.6796	0.6977	0	0.8302	0.098	0.3535	0.0776	0.1847	0.1235	0.1419	0	0.2077	0.0912	1.6739	0.0228	0	0.4084	0.1459	0.5713	0.0995	0.0918	0.5822	1.2379
GSC	0.1242	3.8471	0.1329	0.2852	0.2427	0	0	0.0392	0.2115	0	0	0	0.1088	0	0	0.0891	0	0	0.2049	0.0515	0.0339	0	0	0	0	0.3795	0	0	0.0615	0.8038	0.113	0	0.0894	0.0798	0	0	0.0418	0.2052	0.0525	0.4052	0.0787	0.1522	0	0.1513	0.2195	0.043	0	0.0479	0.1566
CATSPERB	0.4397	0.0437	0.0179	0.2116	0.221	0.0155	0.1727	0.1985	0.2824	0.0225	0	0.0658	0.4036	0.4589	0.0708	0.4776	0.304	0.0112	0.9396	0.1249	0.2948	0.0537	0.3029	0.1077	0.0107	0.0439	0.1321	0.3152	0.0373	0.0348	0.0229	0.0285	0.1719	4.8861	0.0108	0.2481	0.0085	0.0104	0	0.1756	0.0319	0.0719	0.3016	0.1225	0.0555	0.0696	0.0535	1.7164	0.0422
TTC9	9.7422	0.8996	7.8707	9.1064	5.3232	1.6289	5.2214	8.1678	30.8085	13.0857	36.1188	6.3598	19.0837	1.8363	5.3612	1.9836	18.9345	77.2035	5.5792	15.3643	2.1233	9.5149	1.04	3.3364	11.0882	12.8129	2.7611	5.5457	0.5368	7.6451	26.4278	8.1746	9.4171	2.1442	73.7968	3.5684	28.8516	34.2993	1.4226	42.358	4.6782	46.9621	2.5635	12.1139	34.1503	2.4361	6.8907	18.9122	5.2335
LOXL2	42.8077	17.5948	5.56	19.3224	3.5483	0.467	5.3745	1.7417	13.6187	7.8164	8.6114	3.0887	15.7314	8.9729	1.7338	3.2239	3.2863	2.7546	7.923	7.8227	6.4479	8.887	3.4915	3.3975	2.2129	6.6403	3.382	8.253	8.1299	16.6337	7.4978	7.2889	3.4837	5.6726	9.8211	5.3112	8.533	11.5521	1.2609	24.2221	8.3984	4.2135	2.7647	3.1614	15.2386	2.8275	3.8293	10.0616	1.8394
ADAMDEC1	0.3485	0	1.9469	4.8457	2.4117	0.0358	0.2217	0.1285	1.9782	0.3375	0.419	4.6661	57.6992	0.2483	2.8765	0.2083	0.9206	0	1.0539	2.1418	0.0158	4.6413	0.3863	0.083	0.9178	0.2789	0.0916	10.7176	0.2013	3.3827	5.7569	0.6375	0.6482	42.3177	0.8985	0.65	0.0195	0.1679	0.2211	3.8974	0.5891	0.2372	0.1101	0.1651	2.2835	0.161	0.3463	17.0344	1.6354
CCNB1	12.0464	3.9292	8.1564	56.4857	32.9524	43.6181	4.9995	1.9675	51.6192	3.3304	30.904	126.523	108.854	54.4355	2.3434	5.8436	42.8236	32.2766	6.3686	9.4046	3.5724	9.053	13.8874	11.8089	24.3092	30.256	11.1029	26.7314	52.9082	46.7554	35.0887	8.3043	4.2534	22.1844	22.6837	11.4943	28.8622	14.9059	2.3878	54.5402	32.0405	2.1396	16.3222	5.2475	41.0339	2.641	8.4778	56.2169	68.3378
REG4	0.0207	0	0.0592	0.0317	0.2026	0.8187	0.0475	0	0.339	0	0.0898	0.0543	0.0484	0.0484	0.0167	0.1339	0.0519	0.0184	0.2965	0.1031	0.2602	0.0886	0.2069	0.0889	0.124	0.0181	0.1308	0.1175	0.0205	0.0959	0.0189	0.2826	1.2991	0.6265	0.0535	0.0273	0.0279	0.0685	0.2105	0	0.3812	0.2202	0.1834	0.0168	0.0366	0.0575	0.0353	0.2561	0.4358
SYT6	0.1817	0	0.0399	0.0856	0.0137	0	0.0107	0	0.0476	0	0.0101	0.2319	0.4245	0.0326	0.0225	0	0	0	0.0461	0.0348	0.0686	0.0239	0	0	0.0597	0.1342	0	0	0.0831	0.168	0.1144	0.0212	0.0101	0.018	0.024	0	0	0	0	0.1694	0.124	0	0.053	0.0114	0	0.0097	0.0476	0	0
PSRC1	2.2317	1.1909	3.9972	6.2638	2.3987	9.8816	2.2533	0.9245	7.5005	11.5742	3.9003	8.3806	24.6069	8.3065	0.3794	1.1027	4.9031	3.7027	2.3182	6.576	0.8524	4.027	1.9381	0.9567	3.8763	5.5854	5.161	8.4899	8.0303	7.9093	5.1867	0.8072	2.2677	2.5823	8.4399	3.0365	3.1705	2.6635	0.6293	2.4961	7.561	1.013	3.916	1.8129	9.1804	1.3057	2.0491	7.9431	6.8158
SORT1	40.8228	43.878	18.5782	58.4962	19.5768	10.4216	30.617	4.4557	6.4626	45.5476	20.1756	12.5386	51.185	4.5577	5.3598	4.434	26.824	6.4048	15.5182	18.6096	6.1116	21.6995	1.4189	11.4389	18.811	11.194	16.7147	23.0978	9.295	54.3726	23.1443	4.5037	17.3205	28.8905	39.2211	23.5422	11.7548	28.7629	0.5775	20.4383	21.5518	6.3816	17.4531	8.727	37.8529	9.4532	1.7974	29.0916	4.6097
WNT2B	1.2358	16.5823	0.4815	0.8759	0.123	0.0565	0.1136	0.1302	0.5262	0.1637	0.0743	0.1349	0.2072	0.1601	0.1244	0.2216	0.2434	0.117	1.139	0.422	0.2841	0.313	0.2569	0.0981	0.0586	0.3247	0.0241	0.2547	0.7479	0.6242	0.5307	0.2209	0.2019	0.1103	0.1328	0.1507	0.0539	0.2364	0	0.144	0.1668	0.2431	0.1301	0.0976	0.1365	0.1308	0.117	0.2782	0.1154
TRIM45	7.2609	5.7197	0.7399	9.4537	1.0294	0.08	0.3589	0.8501	5.2779	0.7101	1.2045	0.8351	8.0843	4.3208	0.8484	0.5464	3.6374	4.3073	11.1591	1.8267	1.1939	1.7455	3.679	0.9959	1.7029	2.3348	0.7496	4.5653	5.4574	9.2754	1.9014	0.6503	1.0854	0.6356	1.9642	1.2378	0.8834	1.1651	0.9598	2.2055	2.846	0.6753	2.8667	0.3028	1.2173	0.3818	0.8146	2.2894	1.703
TMEM106C	161.737	15.556	28.1756	105.919	26.993	30.6144	27.0383	16.2475	120.664	11.1851	37.5565	41.0631	94.7645	53.6618	14.7828	13.0339	44.1752	57.4916	19.4716	39.8788	29.8585	33.7641	32.0153	46.6817	21.5795	35.1102	26.0621	56.9225	62.9092	58.3325	115.073	17.8282	50.9343	30.3442	114.272	104.566	56.0304	32.7228	25.7318	83.5686	41.8567	33.8383	261.322	28.2834	69.826	13.3812	31.57	37.1112	74.8519
MYCN	0.6224	0.0753	0.6756	19.4311	4.3366	0.0668	0.3513	0.171	0.4609	0.1452	0.4296	12.7859	0.7429	0.0421	0.1526	3.9596	0.0903	0.5773	5.179	3.7678	3.7212	0.9484	0.045	3.9639	0.1618	0.0473	0.7396	0.1752	6.5395	0.2502	0.6891	0.3892	4.9887	2.1746	0.1861	1.853	0.7649	0.1789	0	0.2775	6.2274	0.8844	0.0684	0.6595	7.2214	0.0938	1.5908	0.564	0.091
LRP4	0.4046	0.2704	0.1789	1.8089	0.1819	4.3732	1.4028	0.0358	0.1489	23.2792	15.1406	7.4844	0.5672	0.0881	0.1955	0.3134	0.1013	0.0575	0.2759	0.2951	0.4239	0.3182	8.613	0.4741	1.8803	0.212	0.1021	0.2817	0.2965	0.5088	0.2208	8.7177	1.0081	0.3017	0.3687	0.5967	0.1634	0.6152	0.0068	0.5733	5.6381	2.929	0.0511	0.092	0.1931	0.3252	0.1241	0.6434	1.1836
MYBPC3	0.0829	0.4038	0.0473	0.1523	0.0324	0.1023	0.038	0.1152	0.1468	0	0.0478	0.1158	0.9681	0.2448	0.0267	0.0238	0.0968	0.0295	0.0365	0.0962	0	0.0425	0.0138	0.0118	0.0283	0.0579	0.0523	0.0537	0	0.0153	0.1206	0.0878	0.0119	0.0107	0.057	0.0873	0.0112	0	0.0982	0.0309	0.063	0.0271	0.1047	0.0539	0.0879	0.0115	0.0988	0.2175	0.0697
SPOCD1	0.3098	1.4606	0.2566	0.6578	0.3222	0	0.0458	0.0253	0.9666	0	0.0144	0.0087	0.9746	2.6327	0.0724	0.0143	0.0667	0.1776	0.044	0.9854	0.109	0.0342	0.0582	0.05	0.0085	0.5234	0.0525	0.0647	0.099	0.8499	0.1454	0.1437	0.0863	0.1477	0.0945	0.0921	0.0202	0.1238	0.0169	0.7171	0.038	0.0408	0.0757	0.0812	0.1942	0.0346	0.0085	0.6093	0.126
CDCA8	3.7663	1.1674	2.9382	15.5863	7.389	11.1449	3.258	0.7624	14.0318	1.5786	7.9613	28.7031	71.0467	15.8942	1.2322	2.3426	14.8521	8.1859	3.3657	3.3651	4.2065	5.7845	7.4131	3.8053	3.9211	18.6501	2.0414	15.5043	18.7956	16.4583	18.1694	3.8535	1.7162	9.6467	8.624	5.9666	8.6133	8.7522	0.7966	14.316	9.886	0.9856	4.2007	1.8166	18.0693	1.5494	6.4673	19.4641	11.5999
DTNA	5.9845	7.1572	2.9097	2.5908	6.8167	2.3022	13.312	4.0546	12.273	3.6276	2.3692	2.7453	4.6344	0.4181	2.1391	0.2813	2.8284	7.5405	2.7672	11.9253	0.1529	8.7026	1.8777	2.3181	1.8668	7.6367	1.1074	3.6828	0.1387	6.0044	19.12	5.2048	16.2086	4.8161	2.3985	2.6636	4.6796	8.6902	1.3416	1.5251	3.1828	9.2798	1.4442	4.1651	2.6439	0.4465	1.4273	2.7854	2.8402
DAGLA	6.8365	0.6288	2.8996	10.3729	2.0279	0.1506	0.5127	2.0984	1.5885	2.4343	4.9151	9.9791	6.4388	2.913	1.5338	0.2101	4.5426	0.2062	2.3229	4.8968	2.8577	2.2956	0.4263	0.9508	0.8238	1.3536	0.1925	1.0573	7.5444	1.5914	6.9722	0.7578	3.9911	7.9499	0.5037	3.3757	2.1277	5.6587	0.0103	18.058	0.5417	4.1093	0.0463	2.5884	1.4455	0.8205	0.0832	9.4231	2.6989
DHX34	16.4044	7.711	7.2416	33.9965	14.6608	10.2431	4.3539	5.6417	8.3137	12.9245	14.7321	13.7148	21.5803	15.6558	4.622	10.6091	11.9548	11.9913	18.6065	15.0872	7.5457	6.765	9.232	5.1548	9.0039	6.91	6.2825	10.6062	26.1899	23.5244	21.2978	7.6385	7.563	9.4363	17.3453	10.257	11.889	15.0005	3.0676	17.1081	10.5024	7.0895	7.2507	8.7961	12.0202	3.9157	6.3805	7.856	13.6211
COL4A2	167.675	114.482	32.6329	204.579	17.5709	1.6815	31.3437	8.873	74.783	54.6246	32.5945	8.7104	51.8675	9.4395	11.3165	22.8548	15.1623	4.3068	54.2393	51.8687	57.2333	64.9476	17.5117	18.2083	6.7407	37.0313	11.8706	28.5632	31.6852	113.698	60.186	42.6076	21.6653	79.6344	46.6174	17.5302	17.8067	54.0347	6.0386	168.029	33.7516	21.5289	11.6031	34.1193	68.7599	19.3442	16.6527	52.5606	7.8064
ACRV1	0.1082	0.2259	0	0.2761	0.0705	0.3115	0.0826	0.114	0.6879	0.0322	0.1301	0.3779	0.5477	0.3644	0.029	0	0.0903	0.2244	0.0397	0.0299	0.0394	0.0308	0.1199	0.0773	0.1232	0.063	0.1137	0.0584	0.4643	0.0333	0.0328	0.1638	0.026	0.1391	0.031	0	0.2912	0.2682	0.0915	0.2689	0.1143	0	0.3645	0.0586	0	0	0.0922	0.167	0.3031
NREP	0.6237	1.6994	0.1953	2.0726	1.8579	1.6703	0.3078	0.0673	0.6943	0.3332	0.3677	1.7668	1.2661	0.4552	0.196	0.6328	0.5013	0.4597	2.7271	0.5988	0.3694	0.8386	0.6261	0.6086	0.091	1.0558	0.8235	0.4617	1.0319	1.7087	0.8093	0.3455	0.6846	0.0831	0.4968	0.3205	0.8496	0.9866	0.3089	1.0988	1.4561	0.1864	7.2548	0.0927	0.2487	0.1476	0.2073	1.6555	1.9627
GOLM1	129.948	13.9345	97.1375	141.822	17.2405	52.1835	10.5874	59.4613	118.483	8.7934	36.5028	66.9379	124.624	344.752	29.1875	28.0452	33.7532	14.0772	55.2571	25.8353	30.6716	25.3736	11.3195	23.6005	21.9155	39.0294	34.2463	188.502	105.524	125.23	76.9301	17.0286	50.3762	222.109	44.7486	52.0158	24.4222	44.9377	22.1427	232.686	46.3949	43.8477	5.1978	51.5866	103.621	18.9109	6.5682	350.511	4.583
CCNJL	0.4294	0.5818	0.2297	2.2775	0.0899	0.0189	0.0995	0.0582	0.9456	0.1029	0.0387	0.0067	2.0917	0.3993	0.1482	0.198	0.0832	0.0068	0.3205	0.1843	0.2427	0.1508	0.0701	0.0438	0.0459	0.1205	0.4998	0.0559	0.1671	0.3261	3.4032	0.1858	2.656	0.3007	0.1186	0.1717	0.0361	0.114	0.0259	1.7726	0.209	0.1128	0.0678	0.0623	0.3794	0.1063	0.1307	0.2368	0.4899
MSI1	0.4145	0.9137	7.2934	23.4818	18.0475	21.6229	0.2286	1.7028	0.2353	0.5148	2.7584	8.8495	0.3228	0.1432	1.5951	0.7763	0.2114	0	8.0042	5.6113	0.3267	1.4764	0.0766	11.6502	4.9182	1.1863	9.8287	0.205	47.9198	0.4471	0.377	0.3487	7.1808	0.074	0.1979	2.4563	15.0948	6.4316	0.0974	0.8586	36.0753	0.2446	22.4912	0.318	1.0175	0.2234	0.2354	0.1955	25.3404
HRK	0.6818	6.1048	0	0.0791	0	0.0382	0	0	0.0493	0	0.0075	0.0722	0.0302	0	0.0166	0	0.0345	0	0.1023	0.0086	0.0113	0	0	0	0.0088	0.018	0	0	0.0102	0.0096	0.0094	0.0391	0	0.0332	0	0	0	0	0.0087	0.077	0.0131	0	0	0	0	0	0	0.0478	0.0434
RNFT2	0.5759	2.5864	0.2584	2.6879	0.4448	0.9742	0.1419	0.0939	0.7341	0.0415	0.0603	0.6084	4.6553	0.953	0.1197	0.0666	0.4418	0.033	0.4189	0.2464	0.1064	0.1906	0.1622	0.5841	0.1587	0.3731	0.2051	1.1504	0.8372	1.4772	1.4024	0.1336	0.8495	0.5374	0.487	0.2813	0.0563	0.0614	0.2358	0.7966	0.3239	0.0759	0.6103	0.4528	0.9193	0.1416	0.1899	2.2443	2.3894
BICDL1	24.1015	0.7907	5.8193	18.716	8.8045	4.7463	8.7834	1.754	4.9601	2.6434	0.7172	4.859	7.5551	2.3278	2.36	1.6296	10.8565	9.6612	2.0446	8.8583	2.9937	3.3654	4.0681	4.741	1.0476	2.6824	3.9353	5.7887	19.369	6.6479	17.927	9.5478	12.7818	9.2198	4.6491	4.6065	0.4865	0.6613	0.3932	52.509	0.982	0.675	2.1855	5.0232	11.2012	1.0733	1.4077	6.3672	2.9515
UGT2B28	0.5337	0	0.1088	0.1167	0	0.1881	0.0582	0.0482	0	0	0.1375	12.9512	0.0668	10.4595	0.3991	0.1914	0.0318	0.7793	0.1677	0.0632	0.0416	0.0326	0.0951	0.1362	0	0.0999	0.0401	0.0617	0	4.0181	0.104	0.0866	0.2745	3.3575	0.9175	0	0.1283	0.126	0	0.1421	0.0483	0.9033	0.0963	0.031	0.1011	0.0264	0	4.3257	0.4486
KCP	7.6022	5.6024	0.0282	0.8394	0.1325	0.0279	0.0388	0.0393	0.2541	0.0556	0.2488	0.5282	0.1849	2.7193	0.0774	0.1743	0.0943	0.0754	0.2052	0.356	0.0771	0.0435	0.2491	0.8239	0.367	0.0642	0.1248	0.3111	0.2071	0.6637	0.2467	0.2011	0.0488	0.069	0.2623	0.0149	0.445	0.5371	0.0191	0.511	0.2078	0.06	0.3213	0.0367	0.04	0.1997	0.7512	0.144	0.1283
HTR1B	0.0551	0.0384	0.0787	0.1688	0.1077	0	0.2737	0.0871	0	0	0.1591	0.0241	0.3542	0.0643	0.0666	0.0198	0.115	0.0245	0.0303	0	0.015	0.0236	0.0688	0.1576	0	0.0241	0.029	0.1562	0.0546	0.3059	0.0501	0.3548	0.0199	0.0532	0	0.0363	0.0186	0.3417	0.0233	0.2056	0.0874	0.1351	0	0.0224	0.0731	7.2391	0.047	0.1915	0
KHDC1	0.0845	0.0735	0.0301	0.0647	0.0206	0.8865	0.0646	0	0.0288	0.0189	0	0.203	0.469	2.0531	0.0511	0.0303	0.3526	0	0.0465	0.0175	0.0115	0.0903	0	0.0151	0.0181	0	0.0222	0.2053	0.4186	0.0586	0.0769	0	0.1826	0.1494	0	0	0	0.0175	0	0.0985	0.0402	0	0.0801	0.0172	0.112	0	0.054	1.4844	0.2309
MRAP2	20.1748	0.0922	0.8506	4.7674	20.8138	0.1226	0.0506	0.2722	0.1354	0.2074	32.2207	1.8805	0.9675	18.1524	1.0138	0.3802	1.0226	8.1857	7.105	1.812	1.5365	0.8778	0.1102	9.1129	15.904	1.6197	12.014	9.7067	3.8058	2.5421	2.6512	3.3354	1.7176	0.2556	4.0148	0.5671	42.0446	40.5103	0.9249	1.8218	10.3114	13.8036	0.1674	2.2606	9.5426	0	0.0847	1.432	2.7011
EPHA7	0	0	0	0.0145	0.0093	0	0.0434	0.0479	0.381	0.0509	0.0068	0	0.4706	0	0.0687	0.0136	0.0791	0.0084	0	0	0.0052	0	0.5202	0	0	0.0331	0.01	0	0	0.0263	0	0.0144	0	0	0	0	0	0.0157	0	0.4241	0	0.0077	0	0	0	1.642	0	0.0439	0
CGA	0	0	0	2.349	1.3598	0.044	0	0	0.0243	0	0	0	0	0	0.3736	0	0.1786	0	0.471	0.1183	0.1558	0.244	0.0593	0.153	0	1.2461	2.7381	0	0.0707	0	0	0.054	0	0.2523	0.276	0.047	0	0	0	0.0333	0.0226	0	0	0	0.4729	0	0.0608	0.1653	1.8296
GJA10	0	0	0	0.18	0.1436	0	0.0225	0	0	0	0	0.0514	0	0	0	0.0422	0.1962	0	1.0671	0.0731	0.0321	2.6888	0	0	0.0251	0.616	6.6135	0	0.0873	0	10.9888	0	1.99	0	0	0	0	0	0	0.3836	0	0	0.7057	0	3.5849	0	0	5.4236	0
PRR5L	1.894	0.8491	0.9006	4.03	0.5332	1.0297	0.8662	0.3381	1.232	5.2338	16.5376	10.2794	4.4437	2.9608	1.0858	1.3047	1.4016	14.1236	1.3887	1.5341	0.4846	0.7225	0.436	0.4281	0.2011	0.7287	0.4949	1.7409	0.7948	1.9588	1.4402	1.0531	0.4315	3.9278	7.5233	0.7609	19.9389	24.3134	0.525	2.6629	1.3567	21.3402	0.6489	0.452	1.5222	0.519	1.9873	2.8165	2.0957
EHF	126.332	0	10.2334	126.712	30.0659	0.0528	15.8417	0.426	44.6798	0.9567	0.0695	2.2705	6.7551	4.0496	3.9635	7.712	1.7317	0.4279	30.7714	4.4244	26.2296	10.1324	8.7536	17.3986	0.6306	19.793	11.6737	35.635	16.879	71.7828	2.1503	0.7208	2.4345	13.5835	6.6853	1.282	0.7776	1.9094	0.2263	41.4439	1.4582	1.8618	13.26	1.3993	13.197	5.9969	0.7383	46.3122	1.322
AVIL	0.9617	0.4686	1.1147	1.5828	0.9632	0.1038	1.1842	0.6002	0.4013	197.435	1.6567	1.6798	1.9169	2.1957	0.4841	0.8708	0.9227	1.1219	1.7189	1.4545	0.7216	0.4829	1.9891	1.7093	0.3389	0.9866	0.2906	1.4985	2.9526	2.2673	1.29	20.7308	0.9782	0.3864	0.7646	0.4749	0.4611	1.1919	0.1831	1.0084	1.2346	2.2295	0.1823	0.791	0.4674	1.6242	0.4506	1.3084	3.0416
KRT85	0.9655	0	0	1.7178	2.0143	0	2.6901	0	0.0178	0.0467	0	0	0.061	0	0	0.5428	0.0218	0.0464	0.0861	2.3572	0.2421	0.3792	0	0.5593	0.0223	0.0228	0.1371	0	0.2067	0.6996	0.3797	0.0198	3.044	0	0.0897	0	0	0	0	0.0486	0.0496	0.0426	0	0	0	1.0667	0	0.0604	1.9741
TROAP	3.2049	1.6077	0.8684	11.4304	4.7061	7.1351	0.6016	0.43	10.0021	0.8005	5.5291	10.9298	17.8616	11.7172	0.2019	1.8749	4.9295	7.957	1.9299	1.8103	1.104	1.8517	2.2926	1.8294	2.5083	11.7394	2.4279	4.9853	11.3662	4.7674	5.5524	0.8403	0.4255	2.6588	2.4007	2.4519	6.8918	4.4085	0.9543	5.6239	7.6841	0.2487	3.4383	0.3491	5.1732	0.2233	2.593	6.1914	8.9247
B4GALNT1	0.341	0.4935	2.343	0.4534	0.0789	2.724	22.1302	0.7657	1.015	0.0722	0.1878	0.0862	0.629	13.721	0.3686	0.1416	0.307	0.359	0.1777	1.3537	0.4359	0.2148	0.0597	0.0449	2.783	0.7992	0.1698	0.2034	0.16	1.867	22.7803	0.1631	1.0728	0.3231	5.9475	15.8358	0.0604	0.1186	2.7638	2.1666	0.0797	0.3446	1.6668	12.9777	0.7137	0.0373	0.0688	0.7759	0.777
FAIM2	0.2805	0.2359	0.0584	0.5189	0.0914	0.0288	0.0268	0.0517	0.1115	0.0209	0	0.8166	0.0751	0.0091	0.0753	0.0168	0.039	0	0.18	0.1744	0.1913	0.2198	0.0097	0.0752	0	0.1837	0	0.1608	0.0695	0.1945	0.3189	0.0531	0.2609	0.7363	0.0201	0.0154	0	0.0193	0.0593	0.1089	0.037	0.0095	0.1624	0.0095	0.0929	0.0972	0.0797	0.0541	0.0295
ESPL1	2.0716	0.2773	0.3353	18.7734	2.25	0.6095	0.4746	0.1309	3.1483	0.6555	4.8062	5.3163	7.851	7.1589	0.1733	9.1552	3.9421	4.6812	3.7157	1.9017	1.2304	2.0431	7.3936	2.8294	0.667	5.7529	0.7036	1.78	15.1429	2.7404	2.8188	1.7794	0.1607	1.5622	2.4928	3.7455	2.0268	2.9033	0.7347	3.0003	6.8493	0.1562	0.7651	0.3625	2.1473	6.161	1.378	4.5143	6.0211
KCNH3	2.1572	0.0219	0.0674	2.6276	0.1385	0.0583	0.0361	0.0896	6.6079	0.0282	0.0795	0.2888	0.1012	0.3794	0.5326	0.384	0.0788	0.112	0.9872	0.2871	0.4038	0.2153	0.144	0.09	0.0538	0.0825	0.5628	0.1275	0.3119	0.757	0.1862	0.1788	0.068	0.2733	0.0947	0.0829	0.0636	0.039	0.0133	4.3002	0.0399	0.0129	0.0796	0.0256	0.1391	0.0109	0.0671	0.2917	0.0397
PKIB	3.713	0.1723	1.9127	36.9172	3.8497	62.7848	0.315	2.3464	14.3199	0.5534	0.2828	2.0717	11.2892	35.6883	2.2261	0.3255	3.4592	0.165	1.1798	1.0599	0.3714	3.8084	0.2573	1.1496	0.2291	0.7204	0.1518	3.573	4.4331	14.8755	11.3494	0.4997	2.4657	11.152	9.7336	8.0127	0.0416	0.0682	0.1396	8.8826	0.7846	2.3763	0.417	9.0153	3.463	0.6288	0.4393	59.2303	0.5895
MICAL1	5.464	23.2375	4.4288	15.6531	3.4987	12.9465	1.1459	5.0487	9.4189	4.4417	2.7552	12.8153	27.5622	52.876	3.6004	4.3718	3.35	0.9474	4.9056	6.9639	2.637	8.1996	1.7467	0.939	6.7184	5.2944	2.0233	16.7357	1.6603	11.0411	10.7288	3.7917	2.6156	13.5511	10.3445	2.7798	0.961	1.864	1.9261	8.0347	3.9362	1.598	3.347	3.06	5.6235	4.173	3.3854	16.5827	8.3508
SEMA4F	4.3202	1.3136	0.4055	9.7818	3.4771	0.1543	4.801	1.322	4.8872	0.1118	0.041	0.4964	9.0242	3.6759	1.291	1.1661	5.0082	0.0404	3.001	3.194	2.0782	4.47	4.7076	6.1411	3.0203	0.2283	2.6889	4.6287	1.5876	5.676	7.1134	0.4906	2.2186	2.5287	3.2051	2.2904	0.0153	0.1315	1.6928	2.6915	3.7693	0.7059	0.6607	2.2812	3.2347	0.3151	1.8305	8.0208	3.9468
CCDC142	2.7774	0.5962	1.8589	9.5533	4.1725	0.5736	2.5227	1.2372	2.2256	2.1991	7.9718	4.3383	5.0525	3.6232	1.4091	1.7376	3.2666	7.8954	7.0247	3.1535	1.5689	3.8381	7.1927	4.5547	4.0449	4.0058	1.4919	2.872	7.0888	6.0633	5.5747	3.4456	2.793	3.1069	3.2811	1.9172	3.5076	6.2072	1.1283	1.7563	6.3758	3.1889	2.1951	1.8587	3.092	2.1109	2.2828	2.295	4.2374
EMX1	0.8798	0.1351	0.6829	0.4556	0.0632	0.1596	0.0593	0.0818	0.899	0	4.462	0	0.0076	0.1508	0.6252	0.464	0.0216	0	0.683	0.1072	0.2965	0.1106	6.5405	0.2866	0.1216	2.4172	0.8976	0.1257	0.0256	2.9425	0	5.7686	0.0093	1.9628	0	0.3237	0.296	1.0903	0.3721	0.4582	8.0785	0.1903	0	0.0946	1.2689	0.0179	1.4659	0.5692	0
PCNX2	11.735	1.8674	0.6135	6.0357	1.1957	0.1706	0.0782	0.1132	4.0392	0.0733	0.0406	0.3532	1.9588	1.6435	0.3381	0.3305	0.0897	0.0592	0.9404	0.5771	0.1956	1.221	0.2639	0.6036	0.14	0.3755	0.592	1.9063	1.1054	3.3088	1.9463	0.7519	1.9098	1.3165	0.4313	0.1348	0.0345	0.0846	0.0823	2.1952	0.5485	0.1088	0.2523	0.0873	0.9048	0.1064	0.2966	3.5845	0.3787
CAPN9	3.3855	0.133	0.1363	0.1672	0.1601	0	0.1042	0	0.0744	0.5859	0	0.0715	5.071	3.9894	0.066	0.0196	0.1594	0.0971	0.1501	1.9685	1.6834	0.1167	0.0454	0.039	0.2099	0.1192	0	0.0221	3.5421	1.5145	0.9187	0.1033	0.1573	0.7898	0.6571	0.2517	0	0	0.0693	0.1018	0.0173	0.0892	0.0345	0.0887	0.0482	0	0.0698	0.4847	0.0459
GLUL	64.7723	47.2807	95.6685	325.861	291.367	81.0271	185.984	106.976	92.8144	7816.95	2393.67	2851.13	172.504	73.1659	88.6394	163.583	235.389	5122.53	276.381	320.568	111.135	132.053	102.591	191.536	80.8786	137.211	74.0698	81.7042	200.894	123.229	264.697	297.299	110.847	67.5552	2224.93	164.346	2150.71	2842.35	22.2069	35.4674	88.1702	8085.28	71.8684	43.5217	162.185	49.0386	150.668	113.566	1520.24
KIAA1614	0.4606	0.9524	0.2609	1.6799	0.3706	0.0752	0.1345	0.1241	0.0969	0.5754	0.2199	0.0946	0.2057	0.3317	0.2237	0.1506	0.1413	0.5719	0.596	0.6736	0.2994	0.4921	0.0732	0.542	0.0984	0.3312	0.299	0.5866	4.2193	1.5655	0.4928	0.3282	0.2731	0.2134	0.4366	0.4103	0.2006	0.6156	0.0458	0.423	0.4637	0.3874	0.2225	0.055	0.3292	0.0939	0.0692	0.2719	0.4099
PIGC	24.6187	4.5363	8.6881	58.2261	29.841	7.723	10.8122	6.6872	23.7316	14.9989	15.5439	13.4065	42.2357	46.0513	6.3944	15.8598	14.232	27.1807	40.9959	19.7738	11.7921	14.8237	10.9279	17.1352	12.8125	16.2888	17.1195	14.3446	26.3138	25.1537	16.3759	9.1902	13.1714	15.4341	17.7013	14.2906	13.2663	11.5868	6.4419	14.8767	14.722	20.2577	14.9439	6.6591	22.1601	4.6656	12.0276	18.5844	17.1862
LAMC1	127.741	263.037	26.832	190.395	87.9136	10.9102	33.0729	7.7654	54.6421	77.7388	79.0206	22.0922	78.6059	63.9292	19.1647	19.5507	57.2603	59.8321	136.506	63.8383	48.7051	58.7626	23.3895	33.5382	22.5187	36.0263	57.7645	43.7735	226.93	136.655	67.8658	21.6185	46.8982	22.8088	68.4922	28.6963	18.4672	45.9514	8.722	107.368	47.0361	82.7122	16.0117	18.7184	59.354	13.3224	15.6954	80.0584	51.0745
CHRND	0.0226	0	0.0161	0.5191	0.0221	0	0.0173	0	0	0.1415	0.0163	0	0.0396	0.0176	0	0.0324	0	0	0	0.1124	2.7998	0	0.0188	0	0.0579	0	0.0475	0	0.7163	0.3135	0	0	0	0.0436	0.1166	0.1786	0	0	0	0.316	0.0143	0	0	0.0184	0	0.0313	0	0.0523	0
TTLL4	22.1352	0.8709	6.7721	18.2399	16.6846	6.3791	1.0889	2.1744	13.676	27.7646	4.6931	7.9381	18.6677	9.0598	2.5562	4.2561	4.0067	3.876	28.0897	3.7588	4.9297	4.1206	2.8533	6.3302	6.7587	4.3293	35.7725	6.1509	35.507	21.6813	35.7344	3.0505	1.9345	4.8082	12.5809	6.1904	4.538	5.5643	1.113	18.8995	14.668	3.4952	5.1956	3.3333	10.1126	2.588	2.3748	9.0968	20.7177
SERPINE2	139.739	3.0533	7.4133	20.1108	3.3131	0.078	0.7545	2.4724	26.1905	7.4562	2.0359	16.8353	54.1692	36.6189	3.3927	3.1689	1.3123	76.3559	5.72	9.8122	6.5424	8.5392	0.4272	1.3102	0.0608	5.1132	1.0801	28.2702	138.244	11.6041	9.2652	7.6347	16.1239	1.133	5.326	5.6096	0.1489	0.6726	0.2942	6.1882	1.5432	0.3229	2.4265	1.8106	21.6846	1.6483	1.8786	4.1302	4.3251
ARMC9	3.2267	3.3943	0.6749	3.2036	0.6341	0.7408	0.2084	0.4063	4.7023	2.1152	2.2844	0.8846	4.4531	1.0465	0.6204	0.1653	1.341	0.2156	0.8872	0.5881	0.4799	0.9435	0.7565	1.3738	0.6269	0.9267	0.4654	1.9048	0.4866	2.9552	1.3404	0.6795	0.8735	2.858	0.7142	0.1757	1.8	2.4255	0.5593	1.4699	0.8843	0.9564	0.5977	0.5026	1.1201	0.353	0.2997	2.2238	0.8973
CKAP4	467.056	51.1992	68.0984	239.028	82.8358	50.7481	11.7825	15.6207	65.4768	171.105	183.126	196.895	195.93	91.7059	30.9957	27.4243	84.6979	85.9411	110.339	92.8703	94.2655	82.5792	27.2002	55.3982	49.1584	113.853	92.6865	82.1544	181.151	104.516	155.81	23.6386	86.716	44.6532	89.0318	51.4661	190.496	234.74	23.0188	225.044	127.597	242.497	90.0997	64.3028	183.873	36.1387	47.9724	237.584	100.56
PLXNC1	1.2419	0.9234	1.1123	6.406	7.4807	1.0186	11.7897	0.8026	1.197	7.4705	1.5986	8.1403	20.6644	0.9378	1.4889	4.7826	1.354	1.4425	1.5832	10.4791	0.874	1.737	3.5437	9.5589	1.6937	7.0414	2.9521	2.3359	1.5653	2.0419	9.8181	5.3576	6.1786	9.8386	1.1402	0.9663	1.0351	2.7402	1.8625	2.7754	20.6837	0.2652	1.5512	2.0922	2.4004	5.7884	0.7634	12.2328	1.6311
CKAP2	1.4324	4.7576	2.1988	18.1393	10.8927	5.2057	3.9473	1.1118	5.2186	6.4598	21.58	24.8011	27.5359	10.298	2.4953	3.942	6.8326	17.0076	7.86	6.5418	4.0864	6.0418	2.8739	13.8054	6.1446	11.7036	4.4843	6.6287	12.1351	10.7815	8.7646	5.6457	3.3522	11.3399	8.1095	5.0228	7.2817	11.8351	0.764	16.2242	26.1653	4.7701	2.3801	1.8719	6.686	2.2977	4.7087	18.8799	9.3967
CNMD	0	0.0301	0.0617	0.0662	0	0.0534	0	0.0547	0.0295	0.0387	0.0624	0	0	0	0.0349	0.031	0.0361	0.0385	0	0.0359	0.0472	0.037	0	0.0309	0	0.0378	0	0	0	0.2	0	0	0	0	0.0372	0	0.0291	0.0358	0	0	0	0.1414	0	0	0	0.06	0.1106	0.0334	0
BORA	0.1776	0.0309	0.5384	8.5986	2.1041	0.4108	0.9832	0.6032	0.7259	0.6154	2.0022	3.9162	6.133	1.2423	0.6794	0.621	0.6297	1.8942	0.879	1.3246	0.4482	1.0057	0.9414	1.3324	0.7775	1.0078	0.5367	1.4734	2.0666	2.0524	1.3325	1.2772	1.0231	1.5698	0.9731	0.7308	1.2549	2.3478	0.0751	2.8968	2.2235	0.7618	0.0561	0.4328	0.6277	0.4922	0.6998	5.0378	3.079
IGF2BP3	1.4515	0.0115	0.0059	0.1397	2.1721	0.6447	0.076	0	0.0452	0.0519	0.1077	0.1739	7.1556	1.1733	0.1202	0.0178	0.0346	0.1474	0.0547	0.1306	0.3847	0.5388	0.2138	0.1778	0.0142	2.1797	0.3836	3.3032	1.7333	18.2131	4.2016	0.0753	1.8157	0.3839	0.2994	0.0546	0.3349	1.1445	0	11.4653	3.2022	0.0068	0.0419	0.0067	0.1393	0.0345	0.0141	8.528	1.3317
TTYH3	105.541	10.9163	34.9672	79.9979	7.6848	12.9138	14.8238	8.7143	55.9537	179.491	29.3621	105.299	184.417	76.0704	19.7502	6.0825	54.9454	85.6814	96.3014	47.5118	36.436	75.8221	16.334	30.7862	16.4534	19.1995	7.8032	47.2218	131.25	47.0753	49.8133	100.167	33.796	129.114	44.2633	46.2117	6.6527	14.4746	6.2604	200.143	28.9348	17.834	8.3805	18.2609	31.6463	14.8744	10.7578	102.851	23.69
ALPK3	46.9638	1.5896	6.1268	3.8025	8.0426	1.4386	1.354	0.654	1.3349	1.2894	0.4182	19.968	0.806	1.539	2.5449	0.7472	0.8692	0.8401	1.8136	7.3359	1.2875	10.8685	0.6196	7.6508	3.212	1.2047	4.6778	3.9091	3.7512	1.2694	9.7505	8.8633	5.927	8.8571	15.0801	2.2349	0.1021	0.5359	0.2101	13.4916	8.1745	8.94	4.707	6.6472	5.828	0.9082	1.1814	5.1284	0.2552
CIB2	9.1101	3.7817	1.3469	3.3981	2.8486	2.4115	0.2783	1.0258	1.2413	0.5925	0.2629	6.741	8.9781	11.5609	0.8538	0.6891	18.297	0.0883	3.0971	2.718	2.1872	2.6334	0.5784	0.9468	13.7533	1.2726	1.3581	7.4275	2.4606	1.0414	3.5249	1.1536	2.5525	2.5981	1.1105	0.6979	0.2006	0.1916	0.1962	34.2431	0.882	0.2165	0.8371	1.5609	1.6685	0.5738	0.4233	9.4612	1.1974
MYCBPAP	0.0978	0.3328	0.0233	0.2163	0.0531	0.0134	0.0083	0.0069	0.0518	0.0291	0.0627	0.1329	0.5331	0.6503	0.0613	0.0312	0	0.0097	0.0956	0.072	0.0296	0.13	0.1355	0.0854	0.0371	0.0379	0.0114	0.0264	0.2045	0.01	0.0494	0.0494	0.0078	0.0279	0.1775	0.0143	0	0.0359	0.0552	0.1114	0.0344	0.0266	0.0275	0.0177	0	0.0075	0.0185	0.0923	0.0457
BRIP1	0.2727	0.1509	0.1795	7.643	1.3664	0.3968	1.5965	0.1237	0.8622	0.2251	4.0662	2.1433	1.8418	0.9239	0.3097	0.4614	1.4292	1.7836	0.7306	0.6953	0.4655	0.6395	4.1626	2.5679	0.3942	5.0911	0.3895	1.1602	2.8945	2.004	0.8902	1.048	0.1712	1.0518	0.5829	0.313	2.7996	6.8401	0.2248	0.6778	4.7029	0.4799	1.4134	0.0625	0.6858	0.3197	0.8518	1.9159	2.0101
GALNT5	0.219	0	0.0965	0.2071	0.0063	0	0.0148	0	0.1097	0.0806	0.0139	0.1744	1.8622	0.8811	0.0571	0	0.0107	0	0.0567	0.048	0.0949	0.0661	0.0428	0.0092	0	0.0619	0	2.7423	0.0064	0.1251	0.082	0.0293	0.0046	0.5755	0.0166	0	0	0.0319	0	0.5523	0.0041	0.0053	0.0244	0.0314	0.0911	0.0134	0	0.174	0.0054
VPS45	15.2852	10.0381	6.931	28.1042	12.9657	3.7506	10.2306	6.943	10.0645	9.0229	7.0574	10.0233	34.1473	20.1126	5.6525	16.0125	13.0553	15.4442	16.2016	13.6134	9.1553	12.0347	8.0531	14.6253	6.0229	12.3112	8.4766	11.9059	14.5781	18.8556	13.8523	11.4905	9.6088	9.4283	15.0998	12.3318	7.4651	8.8397	2.8967	21.7034	13.0437	18.8325	9.5546	6.3688	13.063	6.134	7.9966	10.4069	10.8669
ST6GALNAC4	26.4302	10.0875	13.7313	22.681	5.4121	24.7469	2.0327	6.3548	16.3207	2.3561	2.4444	10.5196	21.7504	45.2852	7.0808	1.5235	4.6884	1.3144	5.9736	6.2837	9.5069	5.4237	2.884	1.8058	3.3763	3.8263	2.4872	14.9294	18.1338	33.2357	9.7075	5.3735	5.0533	24.1808	16.3156	7.01	1.737	1.8661	1.797	13.0316	4.0055	1.8672	4.2801	19.5486	15.8225	5.775	4.6728	27.7478	11.4135
GABBR2	0.1061	0.0537	0.0275	1.0627	1.4979	0.0119	27.9987	0.0122	0.2627	0	0	0.1937	0.0056	0.0075	2.6244	0.1106	0.0965	7.6266	0.0954	0.4714	0.0736	0.1895	0.0641	1.4535	3.0554	0.0253	1.054	0.1405	119.915	0.1783	0	0.0584	0.0555	0	0.0912	0.5078	0.0065	0.008	0	0.0719	29.196	0.2442	5.2863	0	0	46.6455	0.0082	0.0521	0.0729
CTSV	6.1363	3.0866	0.0668	9.4184	0.5798	0.0578	0.0238	0.0395	3.138	0.1675	0.0225	0.7227	1.2859	2.4757	0.1132	0.1344	2.1495	0.0278	0.2233	0.6082	0.0937	0.3737	0.2207	0.0558	1.0537	0.0545	0.5088	0.0885	1.4845	0.6929	1.6756	0.0591	0.2586	1.1643	0.2684	0.6785	0.0105	0.0645	0.2774	3.2891	2.1083	0.0255	0	0.2029	0.0828	0.0649	0.0665	0.4218	5.9324
LMX1B	4.0278	0	0	2.0156	0.0436	0	0	0.0071	1.7331	0.0499	0	0.0974	0	0.0347	0.009	1.6565	0.0093	0	0.0982	0.0092	0.3896	0	0.0093	0.008	0	0.0195	0.0117	0.009	0.5746	0	0	0	0.0161	0	0.0096	0	0	0	0	2.7143	0	0	0	0.0091	0	0.0077	0	0.3014	0.0094
DSCC1	2.2488	0.8916	1.1573	8.4109	6.5642	9.2015	1.4999	1.4751	4.0531	0.6618	8.9343	10.093	20.2507	19.2704	1.4214	1.4904	5.1536	4.0735	5.7294	6.2279	2.9046	2.9197	1.7041	2.7254	5.7387	4.4983	1.0174	6.4053	5.3846	5.6057	5.3587	2.6936	1.7423	12.8459	6.3858	2.4364	3.9461	3.8808	0.9392	4.7227	2.7248	2.3954	3.0569	3.6999	5.0053	2.0709	3.3466	5.9325	14.548
CCN3	3.4124	23.0739	1.7192	3.7731	0.7939	0.0668	1.3857	2.8411	5.4429	22.1828	0.8793	1.2535	12.8446	21.7863	3.2717	1.2432	1.175	0.1444	2.4128	1.4589	3.0295	2.9399	2.1618	1.161	0.2545	2.4591	0.484	11.3113	3.2723	13.0454	1.4039	7.7293	0.7996	0.6964	3.1425	1.0342	0.401	2.7524	0.3437	13.7827	1.9401	1.0621	0.8554	1.4301	5.815	1.9327	1.2459	1.7978	1.2749
ARHGEF39	1.6911	0.7924	0.3863	3.3674	0.8856	2.0455	0.3883	0.6775	3.1325	0.336	2.7514	4.1893	7.521	8.1096	0.2403	0.7214	1.1066	2.6525	1.2886	0.6504	0.193	0.5385	1.4429	0.537	0.9253	3.4547	1.1386	1.503	9.8299	1.0628	1.2263	1.0041	0.3661	4.6753	1.254	0.9315	2.5066	2.5571	0.2338	2.215	2.7537	0.7495	1.0613	0.3592	1.5236	0.291	1.1676	2.986	3.289
IGFBPL1	80.0653	0.6633	0.0991	11.6407	1.3579	0.049	0	0.0251	0.1217	23.0775	0	27.2547	0.8465	0.4783	0.9913	3.8018	0.0994	0	0.9389	4.0803	2.004	0.0339	0.0495	4.298	2.035	0.104	0.2713	0.0482	0.8061	0.0734	0.6319	0.0902	7.834	0.0128	0.0512	0.2091	0	0.0492	0	2.9606	0.302	0.0487	0.0251	0.6935	27.4352	0.3576	0.0169	0.1379	6.6083
ZSCAN9	11.1248	3.0283	2.8718	15.6586	3.524	1.1301	3.1621	2.1103	3.809	5.1189	5.287	11.0153	9.8748	5.6655	2.4128	6.7474	14.6149	6.6486	14.7753	5.2819	2.02	6.8666	7.473	4.5538	4.6293	7.5135	2.3067	7.1357	4.4222	10.1442	6.3862	4.9548	4.8917	5.7163	5.2976	2.4875	6.0353	8.7504	1.4529	5.5136	6.1088	5.4098	2.7001	1.8137	5.5978	2.6046	4.6656	5.9947	9.0786
TFAP2A	12.5139	0.0839	0.0369	11.8008	0.1767	0.7969	0.046	0.0381	1.2732	0	1.4852	0.0677	0.4879	6.3792	0.0139	0.3336	0.0287	0.0077	1.5819	0.0571	0.2961	0.0368	0.1432	0.0369	0.0294	0.4587	0.0362	0.0627	0.9127	2.1101	0.0783	0.0848	0.093	0.1661	0.0518	0.034	0.597	0.8468	0.1239	8.4609	0.2457	0.0915	0.0762	0.028	0.0761	0.0239	0.0367	0.3523	0.3403
CAPN11	0.1197	0.7639	0.5835	0.8859	0.6824	0.1969	0.4419	0.3405	0.5845	0.2855	0.2879	0.122	0.338	0.1396	0.241	1.2165	0.2497	0.0887	0.8998	0.9756	0.9037	1.1086	0.647	0.3422	0.2898	0.5575	0.3566	0.3069	0.2767	0.1476	0.3266	0.9516	0.4885	0.3592	1.0976	0.7619	0.2148	0.2968	0.1688	0.7997	0.4427	0.538	0.8571	0.5511	0.2821	0.4977	0.6289	0.2926	0.218
TINAG	0.4919	0	28.253	0.1004	0	64.8505	0	0	0.4691	0.0586	0	0.0286	5.6116	11.2392	0.0264	0	9.7939	0.0291	0	0.0272	0.0537	0.3644	0	0.0234	7.2827	15.459	1.3787	36.8122	0	41.351	31.8183	0.0496	37.4251	0.0422	6.6513	0.3022	0.0441	0.9483	0	0.1528	0	0.0268	10.2739	0.0799	7.9097	0	3.4918	0.3037	0.0276
KIAA0319	64.7931	0.0615	0.014	0.1804	0.0192	0.1575	0.0075	0.0621	0.1204	0.0176	0.1205	0.06	0.8834	1.4428	0.0316	0.0352	0.1229	0.1135	0.0432	0.0488	0.0214	0.0923	0.0163	0.1474	0.1175	0.1286	0.0206	0.0397	0.0584	0.1271	0.134	0.0297	0.0071	0.0316	0.2448	0.0905	0.0132	0.0649	0.0166	0.1739	0.0125	0.1284	0.0124	0.0798	0.0521	0.0408	0.2594	0.2653	0.1321
LRRC1	14.0982	0.925	4.7497	29.0142	9.5836	8.2158	0.0772	1.634	20.39	6.3032	3.1163	19.4523	22.6953	4.7939	1.617	1.927	9.7858	0.1284	11.9791	2.047	0.7251	6.4202	0.2762	0.6502	4.9234	7.9198	3.629	11.9608	4.2345	25.5212	9.2087	0.3609	5.3984	7.6236	0.447	3.0242	6.9307	6.4091	1.4175	12.1846	9.0472	0.1416	5.2376	1.5489	0.4084	2.9524	0.2215	6.9909	0.8014
GCM1	6.5192	0	0.0182	0.078	0	0.0314	0.0972	0	0.0173	0.2505	1.2311	0.1334	0.3272	0.0396	0	0.0183	0.0425	0.4074	0	0	0.0417	0	0.0423	0.0364	0.0218	0.0222	0	0.0824	0	0.2825	0.0463	0	0	0.131	0.2189	0.0335	0.1028	0.2104	0.0215	0.0949	0.0161	0.0624	0.0322	0	0	0	0	0.059	0.1927
FOXF2	4.0148	0.3619	0.515	2.5648	0.1129	0.0356	0.2206	0.146	3.109	0.5424	0	0.0757	1.2147	0.0898	0.1628	0.2279	0.1928	0	0.9848	0.2872	1.513	0.6666	0.072	0	0.074	0.3278	0.0911	1.2391	0.5149	3.1244	0.8931	0.3498	0.1872	0.4828	0.2483	0.0761	0.0389	0.0955	0	3.5267	0.1099	0.2124	0.0365	0.2346	0.7146	0.1401	0.0984	0.758	0.1457
UQCC2	39.9491	61.5622	11.6842	32.7068	28.8706	53.442	11.61	19.1778	22.2067	14.1214	16.7107	28.9418	30.9084	32.9742	10.2016	34.8798	62.9569	18.7202	19.2792	20.0322	6.0057	28.0035	13.558	15.8685	31.9204	15.7518	21.6157	19.9438	15.4309	20.4634	23.534	7.9092	33.9964	13.5976	24.9025	24.254	22.037	13.51	31.421	25.0065	13.7536	11.2127	52.3027	19.2927	18.1297	10.9733	21.377	21.5013	27.8187
HMGA1	875.602	12.7904	37.2801	296.598	69.8879	150.778	21.3967	18.0339	226.224	119.098	157.586	281.498	320.56	183.491	32.5378	29.8942	152.649	63.6811	120.192	69.9906	32.0721	128.042	14.9247	23.8893	134.775	98.7273	31.852	62.4976	52.004	633.342	213.814	35.191	70.7826	68.294	220.722	52.7185	177.172	106.606	12.946	454.042	52.0918	35.2954	57.0393	31.5354	140.295	6.8295	49.3737	171.402	184.995
TCF19	7.374	1.7016	2.8728	80.9882	11.3365	5.3647	3.9785	1.1017	14.8115	2.5981	30.2604	28.9793	29.5403	14.3282	3.0662	2.9463	20.329	23.848	9.1021	6.9082	2.7007	9.6427	6.3479	8.6046	6.1279	26.1016	5.4133	9.699	25.0641	8.8369	14.05	4.2625	3.16	9.9444	7.4403	6.1477	26.6451	25.7948	1.9664	11.5049	13.5411	2.1774	17.7717	1.0418	10.1984	4.8037	11.4203	24.9791	22.9409
PGBD1	3.2657	1.5737	2.3293	15.6281	7.2075	1.6342	0.9068	1.8473	1.2446	1.8787	3.4438	10.3309	3.7481	0.8875	2.7772	5.1104	11.7177	7.7944	11.3782	3.4824	0.8723	6.3634	5.8294	4.9114	3.648	6.6393	2.9527	2.0887	6.3101	0.8868	3.8837	4.9616	6.8081	1.2772	1.2955	1.293	4.2261	7.4343	0.8114	2.1073	9.9168	2.5935	3.8662	1.243	5.4886	3.5285	3.0156	1.7804	17.123
ATAT1	15.2642	4.1766	2.4528	14.7197	1.8687	0.2814	1.6078	1.6964	5.2951	6.4323	6.127	11.4458	9.7353	5.7546	1.7804	3.599	9.5001	2.8538	11.5783	3.068	1.8381	4.0041	7.1191	3.6856	2.0533	6.556	0.7746	8.0095	5.9426	10.6086	5.0421	2.7626	4.245	2.8648	4.705	3.0957	8.2175	9.1038	1.5288	7.4734	5.6835	5.5474	4.8101	0.6699	3.7207	2.3097	3.9012	1.7335	6.3564
NRM	86.7185	18.1205	6.2965	58.617	7.8138	6.791	2.5907	3.4566	45.305	5.8815	14.8369	26.7862	69.3335	57.2299	6.3845	4.0224	24.6367	10.7386	53.0769	7.947	11.0315	12.4572	4.6055	5.788	11.0599	20.3708	11.1353	31.4389	47.2785	30.0216	13.0024	5.2937	6.3567	5.4968	11.7829	6.3817	18.9396	10.8406	5.2716	18.037	12.3115	2.5172	40.9373	6.44	21.8402	4.2214	15.7192	15.3379	23.425
VARS2	0.1861	0.0152	0.0625	0.1341	0.2139	0.0135	0.0084	0.0138	0.0373	0.0685	0.1027	0.0956	0.1087	0.2127	0.0088	0.1727	0.0822	0.1168	0.301	0.0363	0.0657	0.0842	0.182	0.1017	0.0468	0.1338	0.0115	0.124	0.1843	0.1316	0.1095	0.0746	0.0079	0.0493	0.0094	0.0288	0.0589	0.199	0	0.0918	0.118	0.0805	0	0.0267	0.0097	0.0455	0.0933	0.0169	0.1104
C6orf52	2.8029	0.8919	4.9696	1.5939	0.313	1.3833	0.3058	2.328	0.982	0.1432	0.9245	1.0491	2.9001	0.9959	0.4515	0.4595	0.735	0	1.8497	0.1991	0.6555	0.2054	1.5981	0.8011	0.6157	0.839	0.926	2.5928	0.3966	37.0205	0.2185	0.2425	6.6318	0.9267	1.5832	0.4218	0.485	0.4632	0.813	1.4929	0.2031	1.374	1.2141	0.7807	0.1415	0.3884	1.4327	0.4945	0.7405
FHDC1	2.8928	0.0973	0.3989	6.1576	0.3047	0.0929	0.2135	0.1291	1.8462	2.3079	0.1009	0.5917	1.0113	1.6633	0.2165	1.0567	0.4755	0.0478	0.3194	0.2585	0.8157	0.1746	0.1788	0.1537	0.1102	0.1314	0.0904	1.4275	1.31	2.8038	0.9389	0.2849	0.2633	1.7076	0.5361	0.3682	0.0145	0.1066	0.0637	4.0595	0.5522	0.3866	0	0.2359	0.4656	0.2682	0.1099	1.27	0.1989
PI15	0.2769	3.0837	2.116	1.0143	0.087	0	0	0.0625	0.1482	0.0265	0.0856	0.0259	4.3897	0.4765	0.0159	0	1.0478	3.3752	1.5118	0.2786	0.286	0.186	0.0164	0.5299	0	1.4332	0.0416	0.4963	0.1273	1.4445	0.054	0.0973	0.1709	0.0572	2.2354	0.026	0	0.0409	0.0669	1.6314	0.1254	0.1293	0.0999	0	0.6553	0.3563	0.219	1.2136	0.3657
GGH	1.26	0.4176	26.9619	13.6359	67.1746	23.3186	9.9121	50.4516	9.0155	36.2329	146.188	327.842	44.1997	19.4466	16.8322	4.0931	78.2763	94.2348	26.2871	39.8022	5.5912	22.3831	11.0201	27.161	55.3037	70.8059	17.8071	20.4352	35.0197	6.4041	31.3999	38.4772	11.8241	16.8128	142.56	36.9223	59.4571	70.5019	6.3225	12.8317	28.1005	88.6032	22.8424	92.9997	39.727	9.2936	36.7296	22.9097	118.843
SLCO5A1	3.3157	0	0.051	0.361	0.0698	0	0.0546	0.0587	0.297	0.1022	0.0309	1.0671	0.2045	0.1055	0.0518	0.0359	0.1371	0	0.5423	0.1895	0.039	0.0611	0	0.0204	0.0549	0.0624	0.0451	0.1215	0	1.2817	0.143	0.0162	0.1184	1.5481	0.0123	0	0	0.0059	0.0181	0.9325	0.0815	0.94	0	0.1625	0.0442	0.0248	0.0122	0.2427	0.1321
SULF1	114.379	0.4574	11.2337	41.3086	0.4429	0.1212	0.4499	0.8402	37.4998	1.3374	0.823	1.0555	27.8795	1.0685	2.0684	0.6122	7.2413	0	6.8875	4.3758	4.1218	12.9325	1.6581	0.2807	0.2323	15.1353	0.2223	7.551	1.7431	25.442	23.0545	3.3052	5.7876	16.3159	2.9281	0.557	0.1118	3.9133	0.1917	79.0245	1.1397	0.2901	0.9353	1.9636	15.8987	2.6483	0.5213	27.8938	1.2128
TMPRSS4	2.7398	0	0.0355	4.8374	0.0278	0.0088	0.0109	0.0045	0.097	0.0064	0.0103	0.0994	0.0291	0.0166	0.0172	0.0459	0.0475	0.0633	0	0.0177	0.0582	0.0061	0.0473	0.0102	0	0.1056	0.187	6.6069	0.3172	0.9343	0.0259	0.1185	0.0564	0.0183	0.0489	0.0469	0.0048	0	0	0.0929	0.0045	0	0	0.0173	0.0377	0.0296	0.0061	0.1758	0.012
TRPC6	0.2899	0.2545	0.2877	1.2158	0.4681	0.0467	0.7894	0.2788	0.3865	0.3607	1.1005	0.2312	0.5669	0.2253	0.1117	0.2984	0.284	0.0224	0.4298	0.2612	0.3508	0.2801	0.1782	0.2882	0.1723	0.2861	0.2253	0.6836	0.5368	0.7925	0.3325	0.7348	0.1543	0.6969	0.3034	0.1494	0.492	1.6873	0	1.1749	0.5914	0.8342	0.0796	0.1434	0.5903	0.4629	0.3866	0.6617	0.0848
POU2F3	0.7291	0	0.0226	0.3074	0.1652	0.013	0.0726	0.0134	0.7126	0.4913	3.019	1.1812	0.0926	0	0.2978	0.0076	0.4231	2.7236	0.4184	0.0175	0.0865	0.1535	1.3442	0.083	0.009	0.0923	0.0666	0.1796	0.0209	0.2931	0.0865	0.6079	0.0152	0.0408	0.6539	0	0.4124	0.4976	0	0.2068	0.0469	0.9582	0.1335	0	0.0747	0.4832	0.027	0.1957	0.3197
FXYD2	84.756	0.1757	0.045	3.6527	0.6414	0.4672	0.0193	0.0399	14.3536	0.0226	0.0091	1.1245	0.059	0.1177	0.2948	0.0996	0.0105	0	0.8192	0.0418	0.0344	0.0755	0	0.018	0.0216	0.0441	2.2957	2.6771	4.0757	1.7273	0.1148	0.0478	0.0182	5.1693	0.0651	0.0831	0.017	0.0313	0.0107	9.213	0.2561	0.0206	0	0.4102	0.3012	3.9359	0.0108	0.0195	0.7746
KIF23	1.9163	0.5021	0.7295	7.5486	2.1775	0.9563	0.559	0.1837	6.9895	0.4621	3.876	9.4958	24.2085	5.3718	0.2688	0.5791	3.458	3.6648	0.9709	1.0082	0.8753	1.0858	1.0742	1.5153	1.3519	6.8706	0.3282	4.0693	5.8533	4.2202	3.505	0.7579	0.2636	1.8962	1.573	0.9498	1.8184	2.1081	0.1184	4.0839	3.9173	0.2023	1.6185	0.2624	3.2342	0.2984	1.0547	9.8304	2.9953
[truncated: 3,098 more rows]
[truncated: 206 more columns]
