# Supplementary material for: Identifying metabolism-related genes in liver cancer through weighted gene co-expression network analysis and machine learning
Source: Front Genet. 2025 Sep 24;16:1654459. doi: 10.3389/fgene.2025.1654459 (PMC12504094; doi:10.3389/fgene.2025.1654459)
Supplement: Supplementary file 4 [file Table3.xls]

## Sheet: Table3
gene_name	module
TSPAN6	grey
TNMD	grey
DPM1	darkorange
SCYL3	darkorange
C1orf112	darkorange
FGR	green
CFH	grey
FUCA2	grey
GCLC	grey
NFYA	darkorange
STPG1	grey
NIPAL3	cyan
LAS1L	darkorange
ENPP4	darkorange
SEMA3F	grey
CFTR	lightcyan
ANKIB1	darkorange
CYP51A1	darkorange
KRIT1	darkorange
RAD52	darkorange
BAD	brown
LAP3	grey
CD99	grey
HS3ST1	greenyellow
AOC1	grey
WNT16	grey
HECW1	grey
MAD1L1	grey
LASP1	darkorange
SNX11	darkorange
TMEM176A	grey
M6PR	darkorange
KLHL13	grey
CYP26B1	grey
ICA1	grey
DBNDD1	grey
ALS2	darkorange
CASP10	darkorange
CFLAR	darkorange
TFPI	grey
NDUFAF7	darkorange
RBM5	darkorange
MTMR7	grey
SLC7A2	grey
ARF5	darkorange
SARM1	darkorange
POLDIP2	grey
PLXND1	yellow
AK2	grey
CD38	darkturquoise
FKBP4	darkorange
KDM1A	darkorange
RBM6	darkorange
CAMKK1	green
RECQL	darkorange
VPS50	darkorange
HSPB6	grey60
ARHGAP33	darkorange
NDUFAB1	grey
PDK4	grey
SLC22A16	grey
ZMYND10	grey
ABCB5	pink
SLC25A13	grey
ST7	brown
CDC27	darkorange
SLC4A1	grey
CALCR	grey
HCCS	darkorange
DVL2	darkorange
PRSS22	lightcyan
UPF1	darkorange
SKAP2	darkorange
SLC25A5	grey
MCUB	green
HOXA11	grey
POLR2J	brown
DHX33	darkorange
MEOX1	yellow
THSD7A	grey
LIG3	darkorange
RPAP3	darkorange
ACSM3	grey
REXO5	darkorange
CIAPIN1	darkorange
SPPL2B	darkorange
FAM214B	darkorange
COPZ2	grey
PRKAR2B	grey60
MSL3	darkorange
CREBBP	darkorange
TSPOAP1	darkorange
MPO	grey
PON1	grey
GCFC2	darkorange
WDR54	darkorange
CROT	grey
ABCB4	grey
KMT2E	darkorange
RHBDD2	grey
SOX8	green
IBTK	darkorange
ZNF195	darkorange
MYCBP2	green
FBXL3	darkorange
ITGAL	green
PDK2	grey
ITGA3	greenyellow
ZFX	darkorange
LAMP2	grey
ITGA2B	grey
ASB4	grey
GDE1	darkorange
REX1BD	grey
CRLF1	grey
OSBPL7	darkorange
TMEM98	darkorange
YBX2	grey
MAP3K14	grey
ABCC8	magenta
TMEM132A	tan
AP2B1	darkorange
ZNF263	darkorange
CX3CL1	grey
SPATA20	darkorange
CACNA1G	yellow
TNFRSF12A	grey
DLX6	grey
MAP3K9	darkorange
RALA	darkorange
BAIAP2L1	grey
KDM7A	darkorange
ETV1	grey
AGK	darkorange
ALDH3B1	greenyellow
TTC22	darkorange
PHTF2	darkorange
CCL26	grey
FARP2	darkorange
USH1C	grey
GGCT	grey
DBF4	darkorange
TBXA2R	black
IFRD1	brown
COX10	darkorange
GTF2IRD1	darkorange
PAF1	magenta
VPS41	darkorange
ARHGAP44	grey
ELAC2	darkorange
SCIN	greenyellow
ARSD	grey
PNPLA4	grey
MYH13	grey
ADIPOR2	grey
CDKL3	darkorange
UPP2	grey
PRSS21	grey
MARK4	magenta
PROM1	greenyellow
CCDC124	brown
CEACAM21	grey
PAFAH1B1	darkorange
NOS2	grey
DNAH9	grey
KIAA0100	darkorange
SLC13A2	grey
GAS7	yellow
TRAPPC6A	magenta
MATK	grey
CD79B	green
SCN4A	grey
ST7L	darkorange
TKTL1	grey
PAX6	green
RPUSD1	brown
RHBDF1	tan
LUC7L	darkorange
CACNA2D2	grey
BAIAP3	grey
TSR3	brown
PIGQ	grey
CRAMP1	darkorange
TEAD3	darkorange
SELE	grey
DNAJC11	darkorange
FMO3	grey
MYLIP	pink
NOX1	grey
E2F2	darkorange
PSMB1	brown
SYN1	grey
JARID2	darkorange
CDKL5	darkorange
CAMK1G	grey
CDK11A	grey
NADK	grey
DLEC1	grey
CYTH3	darkorange
ADAM22	pink
SYPL1	darkorange
CYB561	darkorange
SPAG9	darkorange
CELSR3	grey
AASS	grey
PLEKHG6	grey
SS18L2	brown
MPND	grey
MGST1	grey
CRY1	darkorange
PGLYRP1	grey
NFIX	darkorange
ST3GAL1	grey
MMP25	green
IL32	grey
PKD1	darkorange
MAPK8IP2	grey
MED24	darkorange
RHOBTB2	pink
HEATR5B	darkorange
SEC62	darkorange
RPS20	brown
CSDE1	darkorange
UBE3C	darkorange
REV3L	darkorange
TENM1	grey
MASP2	grey
IYD	grey
FAM76A	darkorange
TRAF3IP3	green
POMT2	darkorange
VTA1	darkorange
MLXIPL	grey
BAZ1B	darkorange
RANBP9	darkorange
ETV7	grey
SPRTN	darkorange
EEF1AKNMT	darkorange
DYRK4	yellow
ZNF207	darkorange
UQCRC1	grey
STARD3NL	darkorange
CD9	grey
HHATL	pink
NCAPD2	darkorange
IFFO1	grey
GIPR	magenta
PHF7	grey
SEMA3G	grey
NISCH	darkorange
STAB1	green
FUZ	grey
SLC6A13	grey
IDS	darkorange
PRSS3	brown
ZNF200	darkorange
CD4	green
LRRC23	grey
BTK	green
HFE	darkorange
SCMH1	darkorange
FYN	yellow
HIVEP2	darkorange
FMO1	grey
ELOA	darkorange
LYPLA2	grey
CLCN6	darkorange
MRC2	yellow
SLC6A7	yellow
TSPAN9	yellow
BTBD7	darkorange
APBA3	darkorange
MKS1	darkorange
ABHD5	grey
ANOS1	grey
AKAP8L	darkorange
MBTD1	darkorange
UTP18	darkorange
RNF216	darkorange
TTC19	darkorange
PTBP1	darkorange
DPF1	green
SYT7	grey
LARS2	darkorange
PIK3C2A	darkorange
PLAUR	green
ANLN	darkorange
WIZ	darkorange
RABGAP1	darkorange
DCN	black
QPCTL	magenta
PPP5C	darkorange
CEP68	darkorange
MAP4K3	darkorange
ZBTB32	green
TYROBP	green
TMEM159	tan
GABRA3	green
BRCA1	darkorange
ERCC1	magenta
CD22	green
SEMA3B	grey
MBTPS2	darkorange
PRICKLE3	darkorange
LTF	grey
EXTL3	darkgrey
NR1H4	grey
ELOVL5	darkorange
ALOX5	grey
KDM5D	grey
CALCOCO1	darkorange
UBR7	darkorange
MAP4K5	darkorange
EHD3	green
PSMC4	magenta
MAN2B2	darkorange
SLC7A14	grey
CLDN11	yellow
SLC25A39	grey
MVP	darkorange
NUB1	darkorange
PGM3	darkorange
RWDD2A	darkorange
CLK1	grey
POLR3B	darkorange
ANGEL1	darkorange
RNF14	darkorange
DNASE1L1	darkorange
DDX11	grey
HEBP1	grey
GPRC5A	greenyellow
MAMLD1	darkorange
CD6	green
TACC3	darkorange
UFL1	darkorange
POLA2	brown
ZC3H3	darkorange
CAPN1	darkorange
ACP3	grey
MDH1	grey
SLC30A9	darkorange
MTMR11	grey
COX15	darkorange
CCDC88C	green
YAF2	darkorange
ZMYND11	darkorange
WAS	green
DPEP1	grey
BID	grey
MATR3	darkorange
NPC1L1	grey
XYLT2	darkorange
STMN4	grey
NUDCD3	darkorange
CHDH	grey
IL20RA	grey
GLT8D1	grey
ATP2C1	darkorange
IGF1	grey
SLC38A5	yellow
RALBP1	darkorange
RUFY3	darkorange
CNTN1	pink
SLC11A1	grey
WWTR1	tan
AGPS	darkorange
CXorf56	darkorange
ATP1A2	grey
TTC27	darkorange
ZNF582	darkorange
VSIG2	greenyellow
PHLDB1	tan
MARCO	darkgreen
PRDM11	darkorange
SYT13	cyan
SNAI2	green
CD74	green
HGF	grey
ZRANB1	darkorange
NCDN	darkorange
ADGRA2	black
ZFP64	darkorange
MNAT1	darkorange
SAMD4A	grey
RUNX3	green
MRE11	darkorange
PLEKHB1	grey
SERPINB1	darkorange
CYP3A43	grey
SLC7A9	grey
SPAST	darkorange
NRXN3	grey
OSBPL5	darkorange
AQR	darkorange
CPS1	grey
C8B	grey
FHL1	grey
RTF2	darkorange
NLRP2	lightgreen
SLC45A4	grey
RNF10	darkorange
ZNF839	darkorange
ZDHHC6	darkorange
GRAMD1B	cyan
RNH1	grey
NDUFS1	darkorange
RB1CC1	darkorange
ERP44	darkorange
ALAS1	grey
BIRC3	grey
AKAP11	darkorange
GLRX2	darkorange
SNAPC1	darkorange
DERA	grey
STRAP	darkorange
ABCC2	grey
DEF6	green
PLEKHO1	green
GCLM	grey
UBR2	darkorange
EHD2	black
DEPDC1	darkorange
CCDC28A	grey
RRAGD	grey
HSF2	darkorange
PHF20	darkorange
HSD17B6	grey
NR1H3	grey
TYMP	grey
NCAPH2	darkorange
TOMM34	darkorange
SEC63	darkorange
KPNA6	darkorange
VIM	green
RTEL1-TNFRSF6B	darkorange
FAS	grey
RNASET2	grey
CD44	green
KCNG1	yellow
AGPAT4	yellow
SLAMF7	green
BTN3A1	grey
MIPEP	darkorange
PRKCH	green
INSRR	yellow
IFNGR1	grey
B4GALT7	grey
SH2D2A	green
VRK2	darkorange
TNFRSF1B	green
VEZT	darkorange
POU2F2	green
BRD9	darkorange
SNX1	darkorange
TBPL1	yellow
ARNTL2	darkorange
BCLAF1	darkorange
SLC39A9	darkorange
ANK1	green
IBSP	tan
TFB1M	grey
RABEP1	darkorange
HMGB3	grey
NUP160	darkorange
BAK1	darkorange
MUSK	grey
IKZF2	green
GRN	darkorange
FAM13B	darkorange
ARHGAP31	black
CENPQ	darkorange
SARS1	grey
RANBP3	darkorange
ARID4A	darkorange
EIPR1	darkorange
PNPLA6	darkorange
IFT88	grey
ALG1	darkorange
ZCCHC8	darkorange
ABCF2	darkorange
CHPF2	darkorange
LRRC7	darkred
FUT8	green
UBA6	darkorange
GAB2	darkorange
ATP6V0A1	grey
PIAS1	darkorange
SLC4A7	darkorange
APBA2	grey
MAP2K3	grey
EFCAB1	grey
TMSB10	brown
ASTE1	darkorange
RNF19A	darkorange
PEX3	grey
GABARAPL2	darkorange
SH3YL1	tan
FAM136A	darkorange
VCL	yellow
DEPDC1B	darkorange
DAPK2	magenta
NSMAF	darkorange
ADSS2	darkorange
STAP1	green
TIMP2	pink
RFC1	darkorange
TBC1D23	darkorange
CUL3	darkorange
MYOM2	grey
OTC	grey
CYP46A1	grey
ZZZ3	darkorange
SLC18A1	magenta
USP2	grey
CASR	grey
TUBG2	darkorange
RPL26L1	grey
FLT4	black
NSUN2	darkorange
FBXO42	darkorange
MFAP3	darkorange
MRI1	darkorange
METTL1	darkorange
HOXC8	green
AGA	grey
PI4K2B	grey
BOD1L1	darkorange
MAT2B	darkorange
TLL1	yellow
EDC4	darkorange
TRIO	darkorange
VCAN	grey
CLEC16A	darkorange
MSR1	green
CDH1	darkorange
MTREX	darkorange
DNAH5	grey
ZFYVE16	darkorange
RIPOR1	darkorange
C6	grey
RAI14	darkorange
SOX30	grey
PNKP	darkorange
PHLPP2	darkorange
SPDL1	darkorange
STAU2	darkorange
SLC66A1	grey
CTNS	darkorange
RTN4R	grey
PHF23	grey
INPP4A	darkorange
RAB27B	greenyellow
PSMA4	darkorange
MYO16	grey
LSG1	darkorange
PARP3	darkorange
TNC	green
THAP3	grey
RIPOR3	grey
TDP1	darkorange
AIFM2	grey
SPATA7	darkorange
MED17	darkorange
RETSAT	grey
CAPG	green
AP2S1	brown
USH2A	grey
TG	grey
ADAM28	greenyellow
BARX2	tan
DCUN1D1	darkorange
JADE2	darkorange
ZIC2	grey
LCP2	green
TRIT1	darkorange
ADRB1	grey60
GUCA2B	darkturquoise
CUL7	darkorange
CTNNA1	darkorange
PHKA2	darkorange
CNTLN	grey
EPHA3	black
HSPA5	darkorange
DSG2	cyan
GEMIN8	darkorange
OFD1	darkorange
GPM6B	pink
MAGEC2	lightgreen
PREX2	grey
WDR37	darkorange
YTHDC2	darkorange
CTPS2	darkorange
ATP6V1H	grey
POLR2B	darkorange
FAM214A	darkorange
ARAP2	darkorange
TPR	darkorange
CP	grey
KATNIP	darkorange
DTNBP1	darkorange
XK	grey
ANO2	grey
C12orf4	darkorange
SCML1	darkorange
WWC3	darkorange
ARHGAP6	black
FAM184B	magenta
MAP4	darkorange
GOPC	darkorange
ROS1	green
USP28	darkorange
HDAC9	yellow
TSPAN17	darkorange
NOP16	brown
CC2D2A	green
RRM2B	darkorange
ZNF800	darkorange
TNFRSF17	green
SNX29	darkorange
LMO3	grey60
MRPS10	darkorange
RSF1	darkorange
VPS13D	darkorange
CELF2	green
FAM120A	darkorange
R3HDM1	darkorange
COL9A2	lightcyan
KITLG	darkorange
ERCC8	darkorange
ADAMTS6	darkorange
H6PD	grey
VAMP3	darkorange
PER3	darkorange
UTS2	green
TNFRSF9	grey
EPN3	tan
LTBP1	darkorange
RCN1	grey
ELN	yellow
RFC2	darkorange
ARID1B	darkorange
CLPTM1L	darkorange
NEDD4L	grey
FOXP3	grey
PPP1R3F	grey
HEXB	grey
PTCD2	darkorange
NEXMIF	grey
JKAMP	darkorange
DKK3	grey
ARHGEF5	darkorange
NFE2L3	darkorange
MCUR1	grey
LIMA1	green
LETMD1	darkorange
SLC4A8	green
LAMC3	black
PTGER3	green
TNIP3	green
MAPK9	darkorange
COL23A1	darkgrey
BCAR1	darkorange
FAM160A2	darkorange
HERPUD1	grey
HOMER3	grey
RAD51	darkorange
POLQ	darkorange
PIK3CB	darkorange
CYBA	grey
THOC3	darkorange
HEBP2	grey
MPHOSPH9	darkorange
PLEKHA5	darkorange
PRSS8	greenyellow
SIKE1	darkorange
RRP12	darkorange
FNIP2	grey
MSMO1	grey
TTC17	darkorange
ALX4	yellow
FSTL4	cyan
FOXN3	darkorange
METTL24	grey
AKR7A2	grey
MRTO4	darkorange
NNAT	grey
USE1	brown
MCF2L2	grey
NRIP2	black
LAMA3	grey
AP5M1	darkorange
ANAPC4	darkorange
KCNQ1	darkgrey
TRAPPC3	darkorange
THRAP3	darkorange
PHPT1	brown
ENTPD2	grey
LY75	green
ARID4B	darkorange
OPN3	grey
SDCCAG8	darkorange
PTPRN	green
HHAT	grey
KIF1B	darkorange
FOXC1	grey
TBC1D22A	darkorange
SYNE2	darkorange
PLEKHH1	darkorange
ATP9A	darkorange
CBLN4	grey
CHRDL2	grey
FAM168A	darkorange
RELT	green
GALC	darkorange
NOP58	darkorange
SZRD1	darkorange
KCNH2	grey
CUL1	darkorange
FAM114A2	darkorange
CYFIP2	grey
TAB2	darkorange
GINM1	darkorange
EIF2AK2	orange
USP36	darkorange
KMT2C	darkorange
MCOLN3	grey
CCDC85A	grey
PUM2	darkorange
MRPL43	brown
ITIH4	grey
ITIH1	grey
HPF1	grey
ZFR	darkorange
ZNF280C	darkorange
NPFFR2	grey
TRAF1	green
RC3H2	darkorange
IL17RB	grey
TRAF3IP2	darkorange
GYG2	grey
DCBLD2	darkorange
SOAT1	darkorange
PKP2	darkorange
MSH4	grey
F7	grey
GDI2	darkorange
PRDM1	green
ATG5	darkorange
TMCC3	darkorange
PITHD1	grey
MTA3	darkorange
USP13	grey
ATP11B	darkorange
LAMC2	greenyellow
CDK14	darkorange
SEC61A1	darkorange
PPP1R12A	darkorange
RASGRF1	grey
CAMK2B	grey
CROCC	darkorange
POLR3E	darkorange
ATP2B4	grey
ZC3H11A	darkorange
RIOK2	darkorange
YIPF1	grey
NDC1	darkorange
DGKG	grey
FLYWCH1	yellow
UNKL	darkorange
TBXAS1	green
PARP12	grey
ALDH18A1	darkorange
TARBP1	darkorange
GATB	grey
MXD1	darkorange
CDK17	darkorange
DNAJC25	grey
SLC2A3	grey
PSD	lightgreen
CTDP1	darkorange
YBX3	grey
STYK1	grey
WNK1	darkorange
CCAR1	darkorange
OGFR	grey
GNA15	green
CREB3L3	grey
PIGV	grey
PTPRU	grey
SNRNP40	darkorange
RIMBP2	yellow
COL11A1	darkred
QSER1	darkorange
MPC1	grey
ACAA1	grey
BCAT1	green
HDAC7	darkorange
LZTS1	black
PRDM6	grey
SPAG4	grey
NCKAP1	darkorange
MRPS35	darkorange
GUCY1B1	darkorange
SFSWAP	darkorange
TNK2	darkorange
MON2	darkorange
CDH3	greenyellow
ARSF	grey
GPBP1	darkorange
DGAT2	grey
ZNF112	darkorange
CS	darkorange
LTK	grey
MRPS24	green
ELMO2	darkorange
WAPL	darkorange
VMP1	darkorange
APPBP2	darkorange
POLD1	darkorange
SEZ6	grey
EIF4B	darkorange
SLC6A16	grey
BICRA	darkorange
SPHK2	grey
RPL18	brown
CA11	grey
ISOC2	grey
U2AF2	darkorange
EPN1	grey
MED29	darkorange
AHRR	grey
ZNF275	grey
MTMR1	darkorange
GPC1	yellow
ADCK1	grey
HAGH	grey
RNF4	darkorange
CASP8	darkorange
LIMCH1	cyan
INTS13	darkorange
TM7SF3	darkorange
DLX3	greenyellow
SPA17	darkorange
TSPAN32	yellow
CCN5	grey60
ST3GAL6	grey
ATP2C2	grey
NGFR	black
CDON	darkorange
TAF2	darkorange
HIPK2	darkorange
TNPO3	darkorange
RFXANK	magenta
TMEM161A	grey
LPAR2	grey
CTSA	grey
SUGP2	darkorange
SLC12A2	darkorange
SNX24	darkorange
EYA2	grey
CNN2	green
ABCA7	grey
SNCAIP	grey
DDX20	darkorange
BTBD1	darkorange
FAR2	darkorange
BCAS1	greenyellow
POU1F1	grey
CHI3L2	green
SBNO2	darkorange
PMS1	darkorange
HMG20B	grey
CALCRL	black
TAF11	darkorange
ANKS1A	darkorange
AP3D1	darkorange
ZNF76	darkorange
SLC9A3R2	grey
NTHL1	grey
UHRF1BP1	darkorange
GNAI3	darkorange
IPO5	darkorange
OAT	grey
WDR3	darkorange
PKN2	darkorange
WDR18	grey
TRAM2	darkorange
NTN1	yellow
GLP2R	grey
MCM10	darkorange
DGKA	green
ERBB3	darkorange
ROPN1	grey
ANKRD44	green
KARS1	darkorange
ADAT1	darkorange
PDIA5	grey
TBC1D22B	darkorange
NDUFB4	grey
SPEN	darkorange
MYLK	grey
ZC3H15	darkorange
MAP2K4	darkorange
PACC1	darkorange
SLK	darkorange
CYB5R4	darkorange
COL17A1	greenyellow
GSTO2	grey
SEC61A2	darkorange
PRKCQ	yellow
TLE2	grey
ASB1	darkorange
FAM107B	darkorange
ME1	grey
TBC1D1	darkorange
CDK13	darkorange
MTHFD2	green
SLC9A7	darkorange
FOXJ2	darkorange
YBX1	darkorange
PDE4A	darkorange
PPP2R5A	darkorange
CTNNA2	grey
ELAVL1	darkorange
TIE1	black
DIP2B	darkorange
SMARCD1	darkorange
KDM4A	darkorange
NFYC	darkorange
ZMYND12	grey
SLC9A3	grey
NGEF	darkorange
ASPM	darkorange
CD84	green
ELOVL1	darkorange
SPI1	green
POLR1H	brown
MPPED2	grey
CLDN18	grey
ZBTB11	darkorange
ATXN3	darkorange
GOLGA5	darkorange
FGFR2	grey
LRRC40	darkorange
ISOC1	grey
EML1	yellow
TRMT11	darkorange
THUMPD1	darkorange
MSANTD3	darkorange
KIF26A	darkturquoise
ATG2B	darkorange
ARFGEF1	darkorange
ACSM2B	grey
ZFAT	darkorange
MTFR1	grey
STAG3	grey
FECH	darkorange
MYO9A	cyan
DDX3Y	grey
PFKP	cyan
IDI1	grey
SP100	grey
KLF6	grey
PLPP1	grey
NEO1	darkorange
TRAM1	darkorange
PHKA1	grey
TNFRSF1A	grey
CACNB1	darkorange
EVI5	darkorange
STOML1	grey
PKM	green
DHX29	darkorange
DNTTIP2	darkorange
METTL22	grey
TP53BP1	darkorange
TRO	grey
RRP15	darkorange
RHOA	darkorange
DHX8	darkorange
PRKCZ	grey
ZFY	grey
IARS2	darkorange
SYT1	grey
NAV3	grey
IDH3G	grey
ROGDI	grey
PDZD4	black
ATP2B3	grey
ROCK1	darkorange
CBFB	darkorange
PDK3	darkorange
HYAL2	grey
HDAC4	darkorange
RASSF1	darkorange
FGFR3	darkorange
IFI35	grey
HEATR6	darkorange
COASY	grey
PLEKHH3	darkorange
MEF2A	darkorange
OTUD5	darkorange
TFE3	darkorange
TBC1D25	darkorange
ACSL4	grey
INPP5A	darkorange
GPKOW	grey
GRIPAP1	darkorange
FTSJ1	darkorange
PRR11	darkorange
REEP1	yellow
ATP11A	darkorange
POLR1A	darkorange
LAPTM4A	darkorange
TTC7A	darkorange
IP6K2	darkorange
SRBD1	darkorange
KIF2A	darkorange
RASGRP2	green
PSME4	darkorange
IFT80	darkorange
SIRT2	grey
ERLEC1	darkorange
PPP2R5B	darkorange
PYGM	grey60
PAGE1	grey
PITX1	darkorange
MAST4	darkorange
ADGRF5	black
SDK2	grey
NUP133	darkorange
NUCKS1	darkorange
VPS35	darkorange
DNAJA2	darkorange
BCL3	grey
KCNAB2	grey
ABCC9	grey
GAL	grey
CLEC2D	green
FUNDC1	darkorange
MAOB	grey
RORA	grey
DRD4	grey
TGFBR3	grey
PLA2G10	greenyellow
HES2	grey
ATP1B3	green
NEDD4	grey
PIGB	darkorange
MAPK6	darkorange
GNB5	grey
RAB27A	grey
HDHD5	darkorange
UFD1	grey
LRP6	darkorange
GUCY2C	grey
SCT	grey
PHRF1	darkorange
ELP1	darkorange
NUCB2	grey
PFN2	yellow
PTPN3	darkorange
SPTB	darkorange
DAPP1	green
FGF10	yellow
SLC44A1	darkorange
TMEM260	darkorange
SMG6	darkorange
EXOC5	darkorange
CLTCL1	grey
FGF22	grey
FSTL3	grey
DGCR2	darkorange
RNF126	darkorange
MNT	darkorange
ZXDC	darkorange
JMJD6	darkorange
POLB	grey
ST6GALNAC1	greenyellow
WIPI1	darkorange
FRMPD1	grey
GBA2	darkorange
NDST1	darkorange
ASNS	darkorange
AP3M2	darkorange
CNGB1	tan
ST6GALNAC2	grey
PABPC1	darkorange
TESK2	grey
CFAP20	grey
CSNK2A2	darkorange
PTPN21	darkorange
EIF2B3	grey
CAMK2A	grey
TCOF1	darkorange
CDC42	darkorange
OSBPL3	darkorange
EPHA8	magenta
SLC12A3	green
RAD18	darkorange
ATP2B1	darkorange
TRPM5	darkgrey
NCK2	darkorange
MAP4K4	darkorange
MGAT4A	darkorange
RPL31	brown
WDR1	darkorange
SNX13	darkorange
ARHGAP10	grey
RPS6KA2	darkturquoise
ING3	darkorange
VASH1	black
LMCD1	green
BUD23	grey
SEL1L	darkorange
TRIP13	darkorange
ATP6AP1	grey
TCF3	darkorange
TRIB2	grey
DAZAP1	darkorange
MBD3	brown
HLTF	darkorange
FAM50A	grey
FAM3A	grey
CPSF1	grey
MYO3B	grey
CYBRD1	black
CDH19	pink
PDCD2	darkorange
RDH11	grey
PRKACA	grey
ADGRL1	grey
SPP2	grey
ACTN1	green
ZFYVE26	darkorange
RPS6KA6	grey
EPN2	darkorange
PTPN18	darkorange
LIMS2	grey
ASIC4	pink
SPEG	grey
LNX1	darkorange
ALDH3A2	grey
TFRC	darkorange
SREBF1	grey
TRPC5	grey
AFF4	darkorange
UBE2D1	darkorange
MPP5	darkorange
RHOBTB1	grey
SMC1A	darkorange
HSD17B10	grey
MARK2	darkorange
HMMR	darkorange
CHFR	darkorange
TRHDE	grey
P4HA2	grey
FCGR2B	grey
NFATC3	darkorange
TRNT1	darkorange
ACADVL	grey
STK10	green
FBXW11	darkorange
ACAP1	green
CRMP1	darkorange
EVC	darkorange
DERL2	grey
SIDT1	green
NDE1	darkorange
IRAG1	pink
TMEM38A	grey
AP1M1	darkorange
PVR	grey
XRCC1	magenta
SCARB1	grey
CYP2W1	grey
MCM2	darkorange
MOV10L1	grey
PANX2	grey
SELENOO	grey
TP63	grey
ALPK1	darkorange
LLGL2	darkorange
PDE8A	darkorange
CLCN4	darkorange
NLE1	brown
SDHA	brown
SMARCE1	darkorange
FNDC8	grey
GSDMB	grey
KDM5A	darkorange
ADAM11	grey
PPP2R3A	lightcyan
FERMT2	darkorange
ABCB11	grey
DHRS9	grey
CD5L	darkgreen
PTGS2	greenyellow
IGF2BP2	grey
MAP3K13	grey
ST6GAL1	grey
TBX21	green
FRY	grey
PICALM	darkorange
NSF	darkorange
GLI2	grey
CLASP1	darkorange
MRPS34	brown
NOTCH3	black
CLNS1A	darkorange
PPP2R2C	grey
TEAD2	darkorange
EED	darkorange
CDHR2	grey
SNCB	grey
TSG101	darkorange
NCBP3	darkorange
ATP2A3	green
CA12	grey
MGLL	grey
NTN4	grey
BCS1L	darkorange
NUAK1	yellow
DPP8	darkorange
SLC24A1	darkorange
ZNF532	darkorange
SCARF1	black
LMAN1	darkorange
HACD3	darkorange
IPCEF1	green
ZZEF1	darkorange
ENO1	darkorange
SLC12A1	grey
MYDGF	brown
ANO8	darkorange
TUBE1	grey
ARHGEF10L	grey
TXK	green
WSCD2	grey
KCNQ2	grey
TACR2	grey
ACTR6	darkorange
TIPIN	darkorange
SRI	darkorange
EIF4G3	darkorange
NUP37	darkorange
SEMA3A	yellow
GTSE1	darkorange
SEMA3C	darkorange
TTC38	grey
ACAT1	grey
GRAMD4	grey
CELSR1	darkorange
WNT8B	grey
ZNF638	darkorange
SLC25A40	darkorange
TIMM21	darkorange
ADD2	yellow
RASAL2	darkorange
VPS9D1	grey
ZNF37A	darkorange
MARK3	darkorange
SLC25A3	grey
FNDC3B	darkorange
FOSL2	darkorange
CACNG5	grey
CACNG4	darkgrey
FRYL	darkorange
TMEM131	darkorange
FSCN1	yellow
ACTB	green
MOCOS	grey
PLD1	darkorange
WDR62	darkorange
DLG1	darkorange
RAB7A	darkorange
BCAP29	grey
SEC31B	grey
SART3	darkorange
ARHGAP15	green
TUBA3D	grey
PAX2	grey
EXOSC7	brown
KIFAP3	darkorange
MKRN2	darkorange
MCM6	darkorange
REXO2	grey
RBM7	darkorange
RBMS2	darkorange
BAZ2A	darkorange
PTPN23	darkorange
MLH1	darkorange
UNG	darkorange
FMO4	grey
KLHL20	darkorange
RGS11	grey60
SLC46A1	grey
PLXNA2	darkorange
SPAG5	darkorange
ANKRD13A	darkorange
TPD52	grey
ACACB	grey
TRAF4	darkorange
PAG1	grey
GPATCH1	darkorange
ICAM3	green
NT5C2	darkorange
MCAM	black
GPC4	cyan
MBNL3	grey
CAMSAP3	darkorange
RAP1GAP	darkorange
XAB2	grey
ARHGEF1	darkorange
STXBP2	brown
MAP2K7	darkorange
NMRK2	pink
DGKD	darkorange
CTTNBP2	grey
ACTL6B	grey
RARB	grey
TOP2B	darkorange
TM9SF3	darkorange
NFKB2	darkorange
UBE2T	darkorange
PPP1R12B	pink
DNAJC10	darkorange
GTF3C1	darkorange
IL4R	darkorange
USP33	darkorange
PAK3	darkturquoise
CAPN6	grey
DCX	grey
SNRPA	magenta
SPAG6	grey
EXOSC5	brown
DYNC1I2	darkorange
APBB1IP	grey
LRCH4	darkorange
FAM76B	darkorange
SIRT6	brown
POLD3	darkorange
ACTN2	grey
CAPZB	darkorange
GPR137B	darkorange
NAALAD2	grey
JADE1	darkturquoise
SLC25A43	darkorange
UBE2A	darkorange
FGFR1	green
FKBP6	grey
SMC1B	grey
FBLN1	darkgrey
ITGA8	yellow
CST7	green
MAP2	grey
PIAS2	darkorange
AMPH	yellow
ARAF	grey
MCCC1	grey
LAMP3	orange
FAP	black
NEBL	grey
ACER3	grey
UBE2K	darkorange
PIK3C3	darkorange
N4BP2	darkorange
TIGAR	grey
TULP3	darkorange
SYNJ2	darkorange
ADCY2	pink
PPP2R5C	darkorange
RBFOX1	magenta
GNB1	darkorange
HOXA9	grey
EDN1	greenyellow
MLLT10	darkorange
ZCWPW1	grey
ADCYAP1R1	grey
FGF20	grey
P2RY10	green
ITM2A	grey
NRDC	darkorange
VDAC3	grey
PCM1	darkorange
TNRC6C	grey
CBFA2T2	darkorange
BRINP1	grey
ITCH	darkorange
PKD2L2	grey
TP53INP2	grey
SDF4	grey
MYH7B	grey
BPIFB2	grey
TP73	darkorange
TOLLIP	grey
UBE2D4	grey
CLUL1	grey
RUNX1T1	black
CDH17	darkturquoise
THOC1	darkorange
FKBP7	yellow
OSBPL6	darkorange
SLC1A3	yellow
XRCC5	darkorange
LXN	green
SP140	green
MKNK1	darkorange
TNS1	darkorange
REXO1	darkorange
SAR1A	darkorange
CDC14A	grey
RAPGEF3	grey
CEACAM1	grey
SENP1	darkorange
DUSP13	grey
CIC	darkorange
LIPE	grey60
FDFT1	grey
PAFAH1B3	magenta
OPHN1	darkorange
AFM	grey
KIF22	darkorange
SCGN	grey
CARMIL1	darkorange
PGM1	grey
DDX1	darkorange
DNM2	darkorange
EPB41L2	darkorange
RIMS1	green
MOXD1	yellow
STX7	darkorange
RABL2B	darkorange
KEAP1	grey
DDX43	grey
PTPRH	grey
DCT	pink
SLC35C2	darkorange
CRYBG3	darkorange
EPHA6	grey
SCTR	lightcyan
RFX3	yellow
RIF1	darkorange
RAB21	darkorange
SLC4A4	grey
SMARCA2	yellow
RDH8	grey
SESN1	grey
MID2	darkorange
COL5A3	grey
SRCAP	darkorange
PUM3	yellow
CPB2	grey
CHRNA3	grey
KCNN2	grey
CNOT4	darkorange
PSEN1	darkorange
CPOX	darkorange
CLDND1	darkorange
MOK	green
HSP90AA1	darkorange
RBL1	darkorange
DLGAP4	darkorange
IGSF9B	greenyellow
CFHR2	grey
NDC80	darkorange
AP4E1	darkorange
RSBN1	darkorange
MAGI3	darkorange
CXCL2	grey
AFP	grey
COL4A4	grey
TCF7	grey
OSTM1	yellow
CDH7	pink
IMPG2	darkred
PCNP	darkorange
EXD2	darkorange
ARG2	grey
MEF2C	black
PTPRC	green
CACNA1S	grey
PKP1	grey
UBA5	darkorange
STK17B	green
CDC14B	grey
ZNF510	darkorange
LRP2	grey
ZNF506	grey
JMJD4	grey
DUSP12	darkorange
AACS	darkorange
DELE1	darkorange
CADPS2	darkorange
PCDHB4	grey
PCDHA6	magenta
PCDHGA2	grey
HSPB11	darkorange
PHLPP1	darkorange
ATP8B1	darkorange
IL12RB2	grey
SMARCD3	darkorange
WDR70	darkorange
FYB1	green
MPP4	green
STRADB	grey
BZW1	darkorange
PGR	grey
C1QTNF3	grey
ME2	darkorange
C5orf22	darkorange
CCNT2	darkorange
FAM135A	darkorange
COL19A1	green
EPB41L3	green
COBLL1	grey
DLG3	lightcyan
KCNK2	grey
SERTAD4	greenyellow
TRAF5	darkorange
MRPL22	brown
GEMIN5	darkorange
NFE2L1	darkorange
SEMA5B	darkorange
GSK3B	darkorange
ITGB5	darkorange
ERC1	darkorange
XPO1	darkorange
RNF13	darkorange
TRPM3	grey
PALB2	darkorange
DOP1A	darkorange
LYRM2	darkorange
BCKDHB	grey
KAT6A	darkorange
TUT7	grey
ULK2	grey
GRHL2	tan
TNPO1	darkorange
PLOD1	grey
P2RX5	green
ITGAE	grey
DIS3	darkorange
PIBF1	darkorange
TDRD3	grey
NUFIP1	darkorange
PDS5B	darkorange
OXCT1	pink
RRAGB	darkorange
CYLD	green
SLC27A5	grey
ZNF324	grey
ZNF671	grey
ZNF416	darkorange
ZNF586	darkorange
ZNF446	darkorange
ZNF264	darkorange
RPS5	brown
FAT1	darkorange
YTHDC1	darkorange
CHMP2B	darkorange
SMAP2	darkorange
PPIE	darkorange
ZMPSTE24	darkorange
STARD7	darkorange
NOA1	darkorange
REST	darkorange
HAL	grey
SSH1	darkorange
GSTP1	grey60
APLP2	darkorange
FAM234B	darkorange
SLCO1A2	grey
WBP11	darkorange
EIF3I	darkorange
NKAIN1	grey
COL16A1	green
TXLNA	darkorange
APOB	grey
NCOA1	darkorange
AGBL5	darkorange
EFR3B	yellow
KIF3C	green
RAB10	darkorange
GCKR	grey
HADHA	grey
MAPRE3	grey
CAD	darkorange
CD59	darkorange
CD82	yellow
BCORL1	darkorange
ATRX	darkorange
AK6	grey
FCN1	green
MYNN	darkorange
MECOM	darkorange
SCAMP1	darkorange
PREP	darkorange
HACE1	darkorange
SEH1L	darkorange
WDR47	darkorange
WDFY1	darkorange
OVGP1	grey
SLC25A24	darkorange
MAP3K4	darkorange
PILRA	green
IGSF9	grey
ABCB1	grey
ZNF213	darkorange
AKR1B1	green
CPNE3	darkorange
RRN3	darkorange
CTTN	yellow
WNT11	grey
MTIF2	darkorange
DDHD2	darkorange
TTC39A	darkorange
EPS15	darkorange
ORC1	darkorange
MGST2	grey
CHERP	darkorange
ATG16L1	darkorange
USP40	darkorange
POMGNT1	darkorange
RAD54L	darkorange
MAST2	darkorange
DNAJA1	grey
B4GALT1	darkorange
CHMP5	darkorange
NFX1	darkorange
AQP6	grey
DIMT1	darkorange
IPO11	darkorange
FOLH1	grey
EIF2AK1	darkorange
NME8	grey
EPDR1	darkorange
SNX10	darkorange
SEPHS1	darkorange
MRPL28	brown
ITPKC	grey
CEACAM6	greenyellow
FAT2	grey
RBM22	darkorange
TMED2	darkorange
ERO1B	grey
ZFAND6	darkorange
HSD17B2	grey
TXLNG	darkorange
PPEF1	grey
LAT2	green
HUWE1	darkorange
ZW10	darkorange
ALG9	grey
MYBPC2	grey
NOX4	grey
ACOX3	grey
MTMR2	darkorange
PPP1R15A	grey
HSD17B14	grey
TRIP6	grey
ACHE	grey
FTL	grey
SRRT	darkorange
BAX	brown
NLK	darkorange
PIGS	darkorange
ADAMTS2	black
ATXN7L3	darkorange
PGS1	darkorange
PSMC5	brown
UIMC1	darkorange
CETP	darkgreen
MMP2	green
MT3	grey
LPCAT2	grey
GNAO1	grey
OGFOD1	darkorange
SH3BP2	grey
NOP14	darkorange
ADD1	darkorange
L2HGDH	darkorange
TXNDC16	darkorange
RTRAF	brown
NID2	green
GMCL1	darkorange
SF3B2	darkorange
KLHL42	darkorange
GNAS	darkorange
DNM1L	darkorange
PTHLH	grey
PHACTR3	pink
ERGIC2	darkorange
TFAP2C	cyan
AURKA	darkorange
CASS4	grey
PIR	grey
AAMDC	grey
RFX2	grey
METTL2A	darkorange
SULT2B1	grey
ALG6	darkorange
CNOT3	darkorange
GP6	grey
PTPN4	darkorange
DDX18	darkorange
KHSRP	darkorange
GNA11	darkorange
ASAP3	grey
EDEM2	darkorange
DNMT3B	darkorange
REM1	black
TPX2	darkorange
PDRG1	darkorange
EPB41L1	grey
SLC15A1	grey
DOCK9	darkorange
ANKRD10	darkorange
TGDS	grey
DOCK3	grey
C3orf18	grey
COQ9	grey
TMEM40	lightcyan
KIF9	brown
ARHGAP28	grey60
CRLS1	grey
PPP1R13B	darkorange
ATRN	darkorange
SMOX	yellow
SIGLEC1	green
FKBP1A	darkorange
NSFL1C	darkorange
SLC4A11	grey
C20orf194	darkorange
ZNF343	darkorange
EBF4	grey
CPXM1	black
MAVS	darkorange
LZTS3	darkorange
F11	grey
XRN2	darkorange
KIZ	grey
DYNLL1	darkorange
TESC	grey
SNX5	darkorange
RPL6	brown
SIRPG	green
MAPKAPK5	darkorange
P2RX7	darkorange
ESF1	darkorange
RBBP9	darkorange
ANAPC5	darkorange
SLC23A2	grey
SLC8B1	grey
TMEM230	darkorange
DZANK1	darkorange
KDM2B	darkorange
CFAP61	pink
TASP1	darkorange
OAS1	orange
GCN1	darkorange
RPLP0	brown
PXN	darkorange
SIRT4	grey
RPH3A	yellow
KIF16B	darkorange
TRMT6	darkorange
CHGB	grey
PEBP1	grey
BRAP	darkorange
ERP29	grey
NOS1	grey
FUS	darkorange
IGBP1	darkorange
FXYD5	grey
ZNF302	darkorange
GRAMD1A	grey
FXYD3	greenyellow
HEPH	black
CDIP1	grey
CMTM1	darkorange
KCNH4	grey
GANAB	darkorange
GMIP	green
RBM41	darkorange
BIRC5	darkorange
LAG3	green
MLF2	grey
OTUB2	darkorange
DDX24	darkorange
ZBTB25	darkorange
NECAP1	darkorange
ARHGAP4	green
ANKRD24	grey
DHX32	darkorange
RCOR1	darkorange
GPATCH2L	darkorange
LTBP4	black
BLVRB	grey
SLC9A1	black
SPTLC1	darkorange
PAPOLA	darkorange
CCNK	darkorange
PCBP4	grey
RGS1	green
YPEL3	grey
MRPS33	grey
NDUFB2	brown
NUDC	grey
MAEA	darkorange
ICAM1	grey
STRN4	darkorange
IRAK3	grey
LYZ	grey
MUL1	darkorange
TFAP4	darkorange
PDCD7	darkorange
SPG21	darkorange
FETUB	grey
DNAJB11	darkorange
P3H2	yellow
THPO	grey
CHRD	grey
FLT3LG	green
RAB11FIP3	darkorange
GNPTG	grey
ZNF268	darkorange
GOLGA3	darkorange
PABPC4	darkorange
CD209	green
CERS4	grey
MCOLN1	darkorange
USP48	darkorange
EFNB1	darkorange
PDPR	darkorange
AARS1	darkorange
GLG1	darkorange
KIF4A	darkorange
TNRC6A	darkorange
PLEKHG2	darkorange
DLL3	magenta
NAT14	brown
PITPNM2	grey
EXOC1	darkorange
RBM27	darkorange
POU4F3	grey
OSBPL8	pink
DTX2	darkorange
NLRC4	green
PUS7	darkorange
LAMB4	grey
NRCAM	grey
LAMB1	darkorange
SLC26A4	pink
SLC26A3	grey
DLD	darkorange
WDR7	darkorange
TXNL1	grey
IL5RA	pink
ABCC6	grey
CMTM6	darkorange
ITGA6	darkorange
RAPGEF4	grey
MAP3K20	darkorange
SMPX	grey
FH	grey
SEL1L3	cyan
TF	grey
CDV3	darkorange
MYO15A	grey
ALKBH5	grey
APOH	grey
NLRP1	grey
PITPNM3	cyan
SPAG7	grey
ORC6	darkorange
ZFHX4	darkorange
CPA1	magenta
ZC3HC1	darkorange
ESR1	grey
RGS17	grey
ANGPT2	grey
TMEM101	brown
CD200	black
CCDC80	black
CMA1	grey
PSME1	grey
PPP2R3C	darkorange
HAUS4	grey
JPH4	lightgreen
CEBPE	green
SLC7A8	pink
OSGEP	darkorange
SLC22A17	grey
RNF31	darkorange
SCFD1	darkorange
G2E3	darkorange
HECTD1	darkorange
HNRNPC	darkorange
RPGRIP1	grey
SUPT16H	darkorange
TOX4	darkorange
GEMIN2	darkorange
TGM1	tan
TINF2	darkorange
TBL1Y	grey
SEMA6A	darkorange
TRPM7	darkorange
TYRO3	darkorange
WDR76	darkorange
CAPN3	grey
SNAP23	darkorange
TBX15	grey
PHGDH	grey
COL9A3	grey
EZR	darkorange
MYL6	brown
AGO1	darkorange
TEKT2	tan
CLSPN	darkorange
RFFL	darkorange
UNC13D	cyan
MFSD11	darkorange
DPYSL2	darkorange
TGFB2	tan
GPATCH2	darkorange
NUP50	darkorange
CDC45	darkorange
COMT	grey
ADA2	green
VNN3	grey
ECHDC1	grey
LRRFIP2	darkorange
SEC22C	darkorange
XYLB	grey
HDAC6	grey
GABRP	greenyellow
CDC6	darkorange
UPRT	darkorange
CDC23	darkorange
AAAS	darkorange
CBX5	darkorange
FMO2	pink
SUCO	darkorange
MSH2	darkorange
MAP3K1	darkorange
DHPS	darkorange
HOOK2	grey
ARCN1	darkorange
EPB41L4B	grey
TMEM38B	darkorange
PSMD5	darkorange
PTGS1	grey
NUP188	darkorange
CRAT	grey
SH2D3C	black
NANS	darkorange
TBC1D2	grey
WHRN	grey
PDE6C	grey
CWF19L1	darkorange
SEMA4G	grey
BTAF1	darkorange
IKZF5	darkorange
BLNK	grey
TLL2	yellow
CYP26A1	grey
TDRD1	grey
SORBS1	darkorange
CRTAC1	pink
BAMBI	grey
IL11	green
MYO3A	tan
WAC	darkorange
CREM	grey
NUBP2	grey
TPSD1	pink
SMIM24	grey
HIVEP1	darkorange
TREM2	green
CRISP3	grey
FKBP5	grey
SRPK1	darkorange
BRPF3	darkorange
MRPS18A	darkorange
PGC	grey
TMEM14A	grey
EFHC1	darkorange
HSP90AB1	darkorange
CDC5L	darkorange
ITPR3	darkorange
ZNF184	darkorange
DSP	darkorange
SIRT1	darkorange
HNRNPH3	darkorange
IFT74	darkorange
JAK2	yellow
IL12RB1	green
ABL1	darkorange
[truncated: 14,959 more rows]
